# Supplementary material for: De Novo Characterization of Japanese Scallop Mizuhopecten yessoensis Transcriptome and Analysis of Its Gene Expression following Cadmium Exposure
Source: PLoS One. 2013 May 31;8(5):e64485. doi: 10.1371/journal.pone.0064485 (PMC3669299; doi:10.1371/journal.pone.0064485)
Supplement: Table S1 — Genes involved in environmental stress and immunity. A list of the potential genes involved in environmental stress and immunity based on BLAST, GO and KEGG annotation. (XLSX) [file pone.0064485.s001.xlsx]

## Sheet: Response to stimulus
Gene ID	Gene annotation(Top Blast Hit)	Gene length (bp)
gene id="Locus_11449"	thrombospondin	221
gene id="Locus_120361"	conserved hypothetical protein	280
gene id="Locus_12298"	conserved hypothetical protein	516
gene id="Locus_122995"	hemicentin 1	55
gene id="Locus_14496"	similar to Atrial natriuretic peptide receptor A	298
gene id="Locus_160185"	glutamate receptor, metabotropic 2	45
gene id="Locus_17247"	myosin III	1735
gene id="Locus_18273"	calcium-dependent cysteine protease, putative	616
gene id="Locus_18506"	peroxin-7	349
gene id="Locus_185747"	cyclic nucleotide gated channel alpha 3	46
gene id="Locus_204"	3',5'-cyclic-nucleotide phosphodiesterase	156
gene id="Locus_204922"	conserved hypothetical protein	68
gene id="Locus_22037"	elongation of very long chain fatty acids protein 4	278
gene id="Locus_22582"	conserved hypothetical protein	1027
gene id="Locus_2289"	hemicentin 1	72
gene id="Locus_27503"	isocitrate dehydrogenase (NAD+)	390
gene id="Locus_2974"	conserved hypothetical protein	600
gene id="Locus_29755"	similar to whirlin	425
gene id="Locus_3199"	IMP dehydrogenase	556
gene id="Locus_54560"	cyclic-nucleotide-gated cation channel	134
gene id="Locus_587"	tubby homolog	414
gene id="Locus_6320"	RAS protein, putative	66
gene id="Locus_66581"	elongation of very long chain fatty acids protein 4	63
gene id="Locus_67126"	hemicentin 1	156
gene id="Locus_81331"	beta2 subunit of epithelial sodium channel	105
gene id="Locus_82143"	cyclic nucleotide gated channel alpha 3	223
gene id="Locus_8512"	conserved hypothetical protein	1041
gene id="Locus_9278"	cytochrome P450, family 4, subfamily V	508
gene id="Locus_9646"	conserved hypothetical protein	903
gene id="Locus_1179"	zinc finger protein DHHC domain containing protein, putative	312
gene id="Locus_810"	ubiquitin carboxyl-terminal hydrolase 12/46	355
gene id="Locus_101599"	cyclic nucleotide-gated channel 2B, putative	52
gene id="Locus_212319"	similar to cyclic-nucleotide-gated cation channel	66
gene id="Locus_4077"	dual-specificity tyrosine-(Y)-phosphorylation regulated kinase	808
gene id="Locus_7074"	solute carrier family 1 (glial high affinity glutamate transporter), member 2	624
gene id="Locus_121098"	similar to Neurofibromin 1 CG8318-PB, isoform B	43
gene id="Locus_12981"	huntingtin	2444
gene id="Locus_13003"	dopamine receptor, invertebrate	401
gene id="Locus_13986"	protein phosphatase 1, catalytic subunit	58
gene id="Locus_14410"	3-hydroxy-3-methylglutaryl-CoA reductase	912
gene id="Locus_145022"	neurofibromin 1	37
gene id="Locus_16903"	cyclin-dependent kinase 5	319
gene id="Locus_18172"	neurofibromin 1a	492
gene id="Locus_217658"	similar to neurofibromin	36
gene id="Locus_328"	similar to ataxin 1	714
gene id="Locus_44986"	similar to neurofibromin	275
gene id="Locus_62387"	similar to neurofibromin	218
gene id="Locus_71586"	neurofibromin 1	533
gene id="Locus_77688"	similar to neurofibromin	195
gene id="Locus_80775"	similar to neurofibromin	128
gene id="Locus_195117"	beta-hexosaminidase	59
gene id="Locus_72501"	conserved hypothetical protein	114
gene id="Locus_103438"	rutabaga	141
gene id="Locus_197435"	potassium voltage-gated channel, Shaker-related subfamily A, invertebrate	69
gene id="Locus_2450"	similar to Btk family kinase at 29A CG8049-PE	663
gene id="Locus_43138"	potassium voltage-gated channel, Eag-related subfamily H, invertebrate	641
gene id="Locus_48749"	ELK channel, putative	498
gene id="Locus_6540"	homeobox protein prospero/prox-1	847
gene id="Locus_7007"	3',5'-cyclic-nucleotide phosphodiesterase	800
gene id="Locus_75311"	conserved hypothetical protein	253
gene id="Locus_13651"	zw4, putative	476
gene id="Locus_159773"	endoribonuclease Dicer	55
gene id="Locus_165214"	similar to Vasopressin V2 receptor (Renal-type arginine vasopressin receptor) (Antidiuretic hormone receptor) (AVPR V2)	137
gene id="Locus_22321"	polypeptide N-acetylgalactosaminyltransferase	638
gene id="Locus_229579"	similar to Guanine nucleotide-binding protein subunit beta-like protein (Receptor of activated protein kinase C homolog)	34
gene id="Locus_2452"	unc51-like kinase	1054
gene id="Locus_18178"	POU domain transcription factor, class 4	340
gene id="Locus_13669"	UDPglucose 6-dehydrogenase	481
gene id="Locus_17308"	nuclear receptor, subfamily 5, group A, member 2	564
gene id="Locus_359"	Protein lap4	1677
gene id="Locus_3884"	similar to Protein couch potato	232
gene id="Locus_23720"	glutamate receptor, ionotropic, N-methyl D-aspartate 1	988
gene id="Locus_8676"	microtubule-associated protein futsch	538
gene id="Locus_5902"	palmitoyl-protein thioesterase	84
gene id="Locus_8350"	hypoxanthine phosphoribosyltransferase	222
gene id="Locus_11215"	src homology 2 domain-containing transforming protein C	131
gene id="Locus_160"	long-chain acyl-CoA synthetase	715
gene id="Locus_45"	1-alkyl-2-acetylglycerophosphocholine esterase	227
gene id="Locus_6555"	lysosomal alpha-mannosidase	713
gene id="Locus_10873"	Eip93F	329
gene id="Locus_120448"	nicotinic acetylcholine receptor subunit type A	143
gene id="Locus_12166"	similar to cone sodium-calcium potassium exchanger	614
gene id="Locus_13870"	presenilin 1	523
gene id="Locus_13935"	phospholipase C, beta	1220
gene id="Locus_20880"	phosphatidylinositol-3,4,5-trisphosphate 3-phosphatase	499
gene id="Locus_18596"	Notch	159
gene id="Locus_66194"	similar to FAT tumor suppressor homolog 4	131
gene id="Locus_100150"	glutamate receptor, ionotropic, AMPA 1	41
gene id="Locus_103437"	adenylate cyclase, putative	59
gene id="Locus_108878"	Ras-specific guanine nucleotide-releasing factor 1	49
gene id="Locus_3784"	p70 ribosomal S6 kinase	502
gene id="Locus_6038"	glutamate dehydrogenase (NAD(P)+)	173
gene id="Locus_23187"	solute carrier family 6 (neurotransmitter transporter), member 14	239
gene id="Locus_23730"	phosphatidylinositol-bisphosphatase	675
gene id="Locus_24898"	solute carrier family 6 (neurotransmitter transporter), invertebrate	374
gene id="Locus_55613"	solute carrier family 6 (neurotransmitter transporter, GABA), member 1	104
gene id="Locus_158696"	choline O-acetyltransferase	55
gene id="Locus_2073"	numb	205
gene id="Locus_75291"	disconnected protein	151
gene id="Locus_7998"	RNA-binding protein 4	146
gene id="Locus_619"	nuclear receptor, subfamily 2, group E, member 1	387
gene id="Locus_7256"	nuclear receptor, subfamily 2, group E, member 1	393
gene id="Locus_3046"	peroxin-13	181
gene id="Locus_14773"	zinc finger protein, putative	562
gene id="Locus_87410"	tubulin beta	41
gene id="Locus_140084"	action potential broadening potassium channel	159
gene id="Locus_105523"	zinc finger protein	129
gene id="Locus_10996"	conserved hypothetical protein	838
gene id="Locus_138315"	Down syndrome cell adhesion molecule	48
gene id="Locus_1532"	NGFI-A binding protein	577
gene id="Locus_154057"	norepinephrine/norepinephrine transporter, putative	42
gene id="Locus_154058"	solute carrier family 6 (neurotransmitter transporter, dopamine), member 3	71
gene id="Locus_169376"	MFS transporter, OCT family, solute carrier family 22 (organic cation transporter), member 5	66
gene id="Locus_2028"	myosin VI	903
gene id="Locus_20840"	MFS transporter, DHA1 family, solute carrier family 18 (vesicular monoamine)	539
gene id="Locus_2602"	4-aminobutyrate aminotransferase / (S)-3-amino-2-methylpropionate transaminase	356
gene id="Locus_3050"	RASD family, member 2	325
gene id="Locus_4325"	Cu2+-exporting ATPase	932
gene id="Locus_48198"	Cation transporter family protein	41
gene id="Locus_5733"	FIG4 homolog, SAC1 lipid phosphatase domain containing (S. cerevisiae)	991
gene id="Locus_6219"	myosin VI	226
gene id="Locus_11301"	Ras family, other	728
gene id="Locus_20479"	proline dehydrogenase	639
gene id="Locus_128746"	Ras-related C3 botulinum toxin substrate 1	188
gene id="Locus_55754"	rac gtpase	245
gene id="Locus_8699"	RalA-binding protein 1	440
gene id="Locus_9659"	Ras-related C3 botulinum toxin substrate 1	86
gene id="Locus_5335"	ATP-binding cassette, subfamily C (CFTR/MRP), member 3	1209
gene id="Locus_6991"	coronin	438
gene id="Locus_102458"	conserved hypothetical protein	196
gene id="Locus_10586"	SMAD, mothers against DPP 2/3	443
gene id="Locus_188264"	conserved hypothetical protein	49
gene id="Locus_1331"	homeodomain interacting protein kinase	1288
gene id="Locus_4083"	beta-hexosaminidase	124
gene id="Locus_747"	frataxin	194
gene id="Locus_22227"	ceroid-lipofuscinosis neuronal protein 6	346
gene id="Locus_160256"	cholecystokinin receptor, invertebrate	46
gene id="Locus_48403"	similar to neurotrophic tyrosine kinase, receptor, type 2b	138
gene id="Locus_579"	carnitine O-palmitoyltransferase 1	770
gene id="Locus_16139"	ovo	453
gene id="Locus_3904"	proto-oncogene tyrosine-protein kinase Met	942
gene id="Locus_4158"	Bardet-Biedl syndrome 4	615
gene id="Locus_7386"	proto-oncogene tyrosine-protein kinase Met	923
gene id="Locus_9051"	similar to Bardet-Biedl syndrome 2	438
gene id="Locus_16382"	4-aminobutyrate aminotransferase / (S)-3-amino-2-methylpropionate transaminase	516
gene id="Locus_44637"	growth factor independent 1	387
gene id="Locus_3927"	ubiquitin carboxyl-terminal hydrolase 14	505
gene id="Locus_9994"	mitogen-,stress activated protein kinases	916
gene id="Locus_13376"	ficolin	304
gene id="Locus_170842"	carboxylesterase type B	41
gene id="Locus_93773"	tenascin	44
gene id="Locus_51368"	chondroitin sulfate proteoglycan 2 (versican)	72
gene id="Locus_10627"	mitogen-activated protein kinase kinase kinase 1	1479
gene id="Locus_7036"	protein farnesyltransferase subunit beta	421
gene id="Locus_17324"	Ras-related protein Rab-27A	256
gene id="Locus_31584"	similar to Plasminogen precursor	174
gene id="Locus_5667"	adenosinetriphosphatase	253
gene id="Locus_21511"	c-Jun N-terminal kinase	299
gene id="Locus_16910"	glutathione peroxidase	152
gene id="Locus_4579"	runx1	426
gene id="Locus_98721"	Notch	65
gene id="Locus_4459"	axin 1	1019
gene id="Locus_19409"	synaptotagmin VII	529
gene id="Locus_9018"	myosin heavy chain	164
gene id="Locus_13110"	nuclear factor related to kappa-B-binding protein	1289
gene id="Locus_15748"	leukotriene-A4 hydrolase	629
gene id="Locus_16446"	PX domain containing serine/threonine kinase	580
gene id="Locus_19185"	conserved hypothetical protein	433
gene id="Locus_24398"	cytochrome b-245, alpha polypeptide	175
gene id="Locus_2759"	similar to Gastric triacylglycerol lipase precursor (Gastric lipase) (GL)	59
gene id="Locus_3546"	bone morphogenetic protein receptor, type I	502
gene id="Locus_3933"	TOLLIP protein, putative	126
gene id="Locus_46503"	similar to MDS1 protein	127
gene id="Locus_9903"	allograft inflammatory factor 1	155
gene id="Locus_4742"	20S proteasome subunit alpha 6	304
gene id="Locus_124340"	nuclear receptor, subfamily 1, group C, member 3	52
gene id="Locus_12333"	similar to signal transducer and activator of transcription 5.1	104
gene id="Locus_4605"	uveal autoantigen with coiled-coil domains and ankyrin repeats	643
gene id="Locus_111691"	pantetheine hydrolase	34
gene id="Locus_51858"	pantetheine hydrolase	176
gene id="Locus_51859"	pantetheine hydrolase	51
gene id="Locus_5909"	activin receptor, type I	549
gene id="Locus_176494"	similar to angiopoietin-like protein	47
gene id="Locus_30040"	ficolin	160
gene id="Locus_142085"	similar to deleted in malignant brain tumors 1	42
gene id="Locus_2584"	CD163 molecule-like 1	108
gene id="Locus_115981"	chitinase	60
gene id="Locus_92190"	chitinase	45
gene id="Locus_9758"	chitinase	76
gene id="Locus_48555"	solute carrier family 7 (cationic amino acid transporter, y+ system), member 2	58
gene id="Locus_105556"	similar to KIAA1973 protein	76
gene id="Locus_1647"	dynein heavy chain, axonemal	3143
gene id="Locus_9791"	polycystin 2	173
gene id="Locus_11581"	collagen, type IX, alpha	216
gene id="Locus_16262"	similar to G protein-coupled receptor 98 precursor	121
gene id="Locus_229974"	similar to monogenic, audiogenic seizure susceptibility 1 homolog (mouse)	49
gene id="Locus_43347"	solute carrier family 12 member 2	329
gene id="Locus_6016"	collagen, type I/II/III/V/XI, alpha	1695
gene id="Locus_2063"	tyrosine-protein kinase Lyn	179
gene id="Locus_1519"	L-iditol 2-dehydrogenase	305
gene id="Locus_19334"	L-iditol 2-dehydrogenase	359
gene id="Locus_115790"	fructose-bisphosphate aldolase, class I	48
gene id="Locus_7596"	acyl-CoA dehydrogenase	411
gene id="Locus_104960"	saccharopepsin	127
gene id="Locus_131248"	cathepsin L	36
gene id="Locus_3799"	NAD-dependent deacetylase sirtuin 1	652
gene id="Locus_206764"	asparagine synthase (glutamine-hydrolysing)	45
gene id="Locus_22004"	asparagine synthase (glutamine-hydrolysing)	580
gene id="Locus_38351"	asparagine synthase (glutamine-hydrolysing)	200
gene id="Locus_38865"	heat shock 70kDa protein 5	391
gene id="Locus_34735"	Rab family, other	199
gene id="Locus_1327"	Niemann-Pick C1 protein	1038
gene id="Locus_16415"	FKBP12-rapamycin complex-associated protein	2510
gene id="Locus_2363"	autophagy-related protein 12	144
gene id="Locus_3175"	microtubule-associated protein 1 light chain	124
gene id="Locus_6220"	autophagy-related protein 5	278
gene id="Locus_16480"	arylsulfatase B	583
gene id="Locus_3631"	arylsulfatase B	392
gene id="Locus_3152"	achaete-scute complex protein	271
gene id="Locus_7711"	ABC transporter, putative	41
gene id="Locus_17592"	endoderm-specific alkaline phosphatase	312
gene id="Locus_224498"	low density lipoprotein receptor related protein-deleted in tumor	45
gene id="Locus_57238"	low density lipoprotein-related protein 2	38
gene id="Locus_64764"	low density lipoprotein-related protein 2	384
gene id="Locus_14648"	retinal dehydrogenase	531
gene id="Locus_21732"	aldehyde dehydrogenase (NAD+)	500
gene id="Locus_7062"	retinal dehydrogenase	523
gene id="Locus_25043"	GATA-binding protein 4/5/6	523
gene id="Locus_2752"	myeloid/lymphoid or mixed-lineage leukemia protein 5	1616
gene id="Locus_6493"	upstream stimulatory factor	120
gene id="Locus_9013"	regulatory associated protein of mTOR	1315
gene id="Locus_36142"	circadian locomoter output cycles kaput protein	683
gene id="Locus_5676"	poly(ADP-ribose) glycohydrolase	487
gene id="Locus_125997"	transient receptor potential cation channel, subfamily C, member 3	87
gene id="Locus_79017"	opsin 4 (melanopsin)	395
gene id="Locus_136534"	transient receptor potential cation channel, subfamily C, invertebrate	54
gene id="Locus_141609"	MFS transporter, ACS family, solute carrier family 17 (sodium-dependent inorganic phosphate cotransporter)	117
gene id="Locus_11844"	caveolin 3	115
gene id="Locus_5446"	AFG3 family protein	818
gene id="Locus_5962"	AFG3 family protein	765
gene id="Locus_19110"	translation initiation factor eIF-2B delta subunit	534
gene id="Locus_3756"	translation initiation factor eIF-2B beta subunit	375
gene id="Locus_386"	translation initiation factor eIF-2B alpha subunit	332
gene id="Locus_2373"	p21-activated kinase 1	548
gene id="Locus_2884"	serine/threonine-protein kinase Chk1	515
gene id="Locus_11159"	structural maintenance of chromosome 1	318
gene id="Locus_20419"	structural maintenance of chromosome 1	274
gene id="Locus_9369"	structural maintenance of chromosome 1	296
gene id="Locus_1632"	DNA excision repair protein ERCC-6	1553
gene id="Locus_24040"	DNA mismatch repair protein MLH1	689
gene id="Locus_3706"	methyl-CpG-binding domain protein 4	1046
gene id="Locus_37718"	DNA-repair protein complementing XP-A cells	283
gene id="Locus_5267"	DNA mismatch repair protein MSH6	1376
gene id="Locus_4189"	dual-specificity tyrosine-(Y)-phosphorylation regulated kinase	547
gene id="Locus_18281"	TP53-regulated inhibitor of apoptosis, putative	94
gene id="Locus_4496"	histone acetyltransferase HTATIP	463
gene id="Locus_21088"	similar to p18 component of aminoacyl-tRNA synthetase complex	158
gene id="Locus_13017"	forkhead box protein N	485
gene id="Locus_72141"	HUS1 checkpoint protein	282
gene id="Locus_35351"	TIMELESS-interacting protein	448
gene id="Locus_6578"	NIMA (never in mitosis gene a)-related kinase	674
gene id="Locus_23965"	BRCA1/BRCA2-containing complex subunit 3	261
gene id="Locus_50572"	BR serine/threonine kinase	272
gene id="Locus_5707"	denticleless	770
gene id="Locus_101521"	conserved hypothetical protein	104
gene id="Locus_10738"	structural maintenance of chromosome 3 (chondroitin sulfate proteoglycan 6)	895
gene id="Locus_11172"	fanconi anemia group M protein	2522
gene id="Locus_112721"	single-strand DNA-binding protein	55
gene id="Locus_113977"	Gen homolog 1, endonuclease (Drosophila)	45
gene id="Locus_11412"	cohesin complex subunit SCC1	191
gene id="Locus_11536"	bloom syndrome protein	943
gene id="Locus_12800"	BRCA1 interacting protein C-terminal helicase 1	1441
gene id="Locus_13041"	transcriptional regulator ATRX	364
gene id="Locus_13261"	transcription initiation factor TFIIH subunit H3	314
gene id="Locus_134661"	cryptochrome	34
gene id="Locus_1389"	DNA damage-binding protein 1	1144
gene id="Locus_143226"	regulator of telomere elongation helicase 1	69
gene id="Locus_14555"	DNA/RNA-binding protein KIN17	400
gene id="Locus_14724"	DNA ligase 3	857
gene id="Locus_14884"	integrator complex subunit 3	1038
gene id="Locus_151366"	Gen homolog 1, endonuclease (Drosophila)	64
gene id="Locus_15758"	cullin 4	807
gene id="Locus_15931"	similar to Probable dolichyl pyrophosphate Glc1Man9GlcNAc2 alpha-1,3-glucosyltransferase (Dolichyl-P-Glc:Glc1Man9GlcNAc2-PP-dolichyl glucosyltransferase)	319
gene id="Locus_15976"	DNA ligase 1	1061
gene id="Locus_16344"	ATP-dependent DNA helicase Q5	1113
gene id="Locus_1637"	pre-mRNA-processing factor 19	505
gene id="Locus_167346"	regulator of telomere elongation helicase 1	49
gene id="Locus_16909"	transcription initiation factor TFIIH subunit H4	464
gene id="Locus_18338"	similar to DNA polymerase N	125
gene id="Locus_18729"	cell cycle checkpoint protein	287
gene id="Locus_19096"	similar to Zinc finger RAD18 domain-containing protein C1orf124	377
gene id="Locus_203018"	regulator of telomere elongation helicase 1	36
gene id="Locus_20317"	histone H2A	153
gene id="Locus_20486"	transcription initiation factor TFIIH subunit H2	383
gene id="Locus_222973"	casein kinase 1, delta	41
gene id="Locus_22770"	similar to putative repair and recombination helicase RAD26L	1424
gene id="Locus_23235"	mortality factor 4-like protein 1	87
gene id="Locus_23586"	AP endonuclease 1	383
gene id="Locus_24119"	regulator of telomere elongation helicase 1	91
gene id="Locus_2428"	ubiquitin-conjugating enzyme E2 A	173
gene id="Locus_25625"	similar to tetratricopeptide repeat domain 5	431
gene id="Locus_27223"	RAD51-like protein 2	226
gene id="Locus_2772"	ubiquitin-conjugating enzyme E2 N	163
gene id="Locus_27764"	E3 ubiquitin-protein ligase UHRF1	842
gene id="Locus_28692"	similar to GIY-YIG domain containing 2	295
gene id="Locus_3316"	structure-specific recognition protein 1	786
gene id="Locus_36417"	similar to Chromodomain helicase DNA binding protein 1-like	542
gene id="Locus_38300"	crossover junction endonuclease MUS81	76
gene id="Locus_39626"	zinc finger, SWIM-type containing 7	140
gene id="Locus_41566"	kinesin family member 22	280
gene id="Locus_45391"	AP endonuclease 1	285
gene id="Locus_48118"	crossover junction endonuclease MUS81	388
gene id="Locus_50361"	similar to SNF2 histone linker PHD RING helicase	312
gene id="Locus_51166"	chromatin assembly factor 1 subunit B	556
gene id="Locus_53010"	DNA polymerase kappa subunit	1035
gene id="Locus_53935"	kinesin family member 22	157
gene id="Locus_5526"	mortality factor 4-like protein 1	346
gene id="Locus_55490"	alpha-ketoglutarate-dependent dioxygenase alkB homolog 2	233
gene id="Locus_5584"	cryptochrome	581
gene id="Locus_5710"	aprataxin	217
gene id="Locus_57936"	meiotic recombination protein DMC1	154
gene id="Locus_66384"	deoxyribodipyrimidine photo-lyase	426
gene id="Locus_6871"	DNA polymerase zeta subunit	4164
gene id="Locus_7192"	histone chaperone ASF1	237
gene id="Locus_7285"	RAD51-like protein 1	149
gene id="Locus_77367"	fanconi anemia group A protein	225
gene id="Locus_77548"	imilar to SNF2 histone linker PHD RING helicase	367
gene id="Locus_788"	similar to dre4 CG1828-PA, isoform A	969
gene id="Locus_86086"	similar to RecA homolog Dmc1	42
gene id="Locus_88095"	Gen homolog 1, endonuclease (Drosophila)	82
gene id="Locus_8829"	poly [ADP-ribose] polymerase	531
gene id="Locus_89882"	SNF2 histone linker PHD RING helicase	194
gene id="Locus_95757"	conserved hypothetical protein	219
gene id="Locus_102366"	DNA replication ATP-dependent helicase Dna2	36
gene id="Locus_11528"	uracil-DNA glycosylase	349
gene id="Locus_16024"	single-strand selective monofunctional uracil DNA glycosylase	918
gene id="Locus_16140"	A/G-specific adenine glycosylase	338
gene id="Locus_16474"	DNA polymerase beta subunit	350
gene id="Locus_17751"	flap endonuclease-1	390
gene id="Locus_220581"	poly [ADP-ribose] polymerase	37
gene id="Locus_22591"	endonuclease III	414
gene id="Locus_23277"	DNA-3-methyladenine glycosylase	301
gene id="Locus_26142"	DNA replication ATP-dependent helicase Dna2	63
gene id="Locus_2654"	poly [ADP-ribose] polymerase	601
gene id="Locus_57062"	N-glycosylase/DNA lyase	471
gene id="Locus_73701"	similar to Human wrn (werners syndrome) related protein 1	100
gene id="Locus_20055"	TDG/mug DNA glycosylase family protein	588
gene id="Locus_33891"	E3 ubiquitin-protein ligase RNF8	588
gene id="Locus_4805"	protein-tyrosine phosphatase	437
gene id="Locus_119832"	DNA repair and recombination protein RAD54B	93
gene id="Locus_120771"	DNA repair and recombination protein RAD54B	205
gene id="Locus_16753"	DNA repair protein RAD51	347
gene id="Locus_25119"	DNA excision repair protein ERCC-4	879
gene id="Locus_2561"	replication factor A1	419
gene id="Locus_31317"	DNA repair and recombination protein RAD52	195
gene id="Locus_5309"	similar to oligonucleotide/oligosaccharide-binding fold containing 2B	221
gene id="Locus_90162"	DNA repair and recombination protein RAD54B	176
gene id="Locus_12222"	DNA mismatch repair protein MSH3	1179
gene id="Locus_144322"	DNA mismatch repair protein MSH4	35
gene id="Locus_18556"	DNA mismatch repair protein PMS2	1019
gene id="Locus_213741"	DNA mismatch repair protein MSH4	43
gene id="Locus_28815"	DNA mismatch repair protein MSH5	270
gene id="Locus_43608"	exonuclease 1	473
gene id="Locus_7750"	DNA mismatch repair protein MSH2	945
gene id="Locus_20542"	DNA repair protein REV1	1400
gene id="Locus_23111"	ATP-dependent DNA helicase Q4	324
gene id="Locus_24321"	ATP-dependent DNA helicase Q1	753
gene id="Locus_6468"	ATP-dependent DNA helicase Q4	219
gene id="Locus_30465"	DNA polymerase alpha subunit A	1516
gene id="Locus_48100"	similar to DNA-dependent protein kinase catalytic subunit	129
gene id="Locus_18824"	DNA cross-link repair 1A	444
gene id="Locus_193166"	DNA excision repair protein ERCC-5	48
gene id="Locus_223834"	DNA excision repair protein ERCC-5	50
gene id="Locus_7585"	UV excision repair protein RAD23	145
gene id="Locus_33632"	DNA excision repair protein ERCC-1	336
gene id="Locus_8140"	replication factor C subunit 2/4	257
gene id="Locus_8442"	DNA polymerase epsilon subunit 2	537
gene id="Locus_9755"	DNA polymerase epsilon subunit 1	1932
gene id="Locus_19728"	DNA excision repair protein ERCC-3	794
gene id="Locus_211069"	DNA excision repair protein ERCC-5	46
gene id="Locus_24799"	DNA excision repair protein ERCC-8	409
gene id="Locus_25942"	DNA excision repair protein ERCC-2	781
gene id="Locus_58802"	DNA excision repair protein ERCC-5	112
gene id="Locus_8214"	pre-mRNA-splicing factor SYF1	858
gene id="Locus_15506"	bifunctional polynucleotide phosphatase/kinase	650
gene id="Locus_16338"	transcription initiation factor TFIIH subunit H1	576
gene id="Locus_135329"	separase	130
gene id="Locus_218"	similar to calcium and integrin binding protein CIB	122
gene id="Locus_27922"	thyroid hormone receptor interactor 13	342
gene id="Locus_28362"	double-strand break repair protein MRE11	564
gene id="Locus_3934"	tyrosyl-DNA phosphodiesterase 1	635
gene id="Locus_6782"	cohesin subunit rad21	738
gene id="Locus_27805"	DNA polymerase eta subunit	453
gene id="Locus_4388"	similar to Wrnip1 protein	435
gene id="Locus_3405"	ubiquitin-conjugating enzyme E2 variant	78
gene id="Locus_8511"	WD-repeat protein, putative	390
gene id="Locus_18050"	DNA damage-binding protein 2	485
gene id="Locus_31118"	cryptochrome dash	318
gene id="Locus_2583"	Der1-like domain family, member 2	268
gene id="Locus_4627"	Derlin-1	253
gene id="Locus_694"	alanyl-tRNA synthetase	983
gene id="Locus_11193"	serine/threonine-protein kinase/endoribonuclease IRE1	887
gene id="Locus_642"	glycogen synthase kinase 3 beta	430
gene id="Locus_11105"	ATP-dependent Clp protease ATP-binding subunit ClpB	611
gene id="Locus_113549"	protein xylosyltransferase	91
gene id="Locus_122154"	riboflavin transporter 2	65
gene id="Locus_144666"	conserved hypothetical protein	121
gene id="Locus_39676"	CT054 protein-like	162
gene id="Locus_52954"	conserved hypothetical protein	183
gene id="Locus_6891"	ATP-dependent RNA helicase A	1055
gene id="Locus_8221"	similar to deleted in malignant brain tumors 1	159
gene id="Locus_203670"	translation initiation factor eIF-2 alpha subunit	36
gene id="Locus_2255"	translation initiation factor eIF-2 alpha subunit	335
gene id="Locus_10551"	similar to multiple endocrine neoplasia type 1	706
gene id="Locus_13091"	PR domain containing 16	826
gene id="Locus_25247"	similar to Gps2	272
gene id="Locus_988"	thousand and one amino acid protein kinase	968
gene id="Locus_10489"	similar to Protein roadkill (Hh-induced MATH and BTB domain-containing protein)	414
gene id="Locus_3151"	mitogen-activated protein kinase kinase kinase 7	259
gene id="Locus_12813"	p21-activated kinase 1	524
gene id="Locus_1499"	mitogen-activated protein kinase kinase 4	416
gene id="Locus_11052"	ubiquinone biosynthesis monooxygenase Coq7	160
gene id="Locus_17864"	similar to ATP-dependent Lon protease, putative	1025
gene id="Locus_12480"	catalase	94
gene id="Locus_15558"	catalase	104
gene id="Locus_198922"	dual oxidase-A	43
gene id="Locus_36899"	peroxiredoxins, prx-1, prx-2, prx-3	259
gene id="Locus_83458"	similar to oxidase/peroxidase	38
gene id="Locus_7539"	mitogen-activated protein kinase kinase 7	447
gene id="Locus_15694"	conserved hypothetical protein	543
gene id="Locus_225287"	dual specificity phosphatase	33
gene id="Locus_39436"	similar to RacA	597
gene id="Locus_1373"	similar to mitogen-activated protein kinase binding protein 1-like	1018
gene id="Locus_3082"	aldehyde dehydrogenase (NAD+)	70
gene id="Locus_22199"	3-phosphoinositide dependent protein kinase-1	437
gene id="Locus_2975"	aspartate aminotransferase	335
gene id="Locus_5435"	atypical protein kinase C	585
gene id="Locus_6191"	WD and tetratricopeptide repeats protein 1	724
gene id="Locus_6275"	cyclin D2	85
gene id="Locus_13145"	salt-inducible kinase 2	1087
gene id="Locus_17774"	BAI1-associated protein 2	536
gene id="Locus_202"	growth factor receptor-binding protein 2	233
gene id="Locus_2827"	RAC serine/threonine-protein kinase	504
gene id="Locus_3269"	protein tyrosine phosphatase, non-receptor type 1	494
gene id="Locus_3226"	adiponectin receptor	198
gene id="Locus_5061"	LATS, large tumor suppressor	792
gene id="Locus_13431"	smad nuclear-interacting protein 1	224
gene id="Locus_4132"	eukaryotic translation initiation factor 2C	919
gene id="Locus_44405"	endoribonuclease Dicer	361
gene id="Locus_54487"	endoribonuclease Dicer	167
gene id="Locus_68958"	endoribonuclease Dicer	52
gene id="Locus_4186"	serrate RNA effector molecule homolog (Arabidopsis)	323
gene id="Locus_14197"	histone deacetylase 4/5	1065
gene id="Locus_32483"	C. briggsae CBR-KQT-3 protein	120
gene id="Locus_46376"	potassium voltage-gated channel, KQT-like subfamily, member 1	61
gene id="Locus_81227"	voltage-gated potassium channel	113
gene id="Locus_4774"	ATP-binding cassette, subfamily G (WHITE), member 1	684
gene id="Locus_20115"	oligosaccharyltransferase complex subunit beta	73
gene id="Locus_23133"	acid phosphatase	340
gene id="Locus_4269"	protein farnesyltransferase/geranylgeranyltransferase type-1 subunit alpha	190
gene id="Locus_4894"	transcription initiation factor TFIID subunit D7	279
gene id="Locus_2479"	GTP cyclohydrolase I	262
gene id="Locus_178329"	fructose-bisphosphate aldolase, class I	46
gene id="Locus_37019"	ATP-binding cassette, subfamily C (CFTR/MRP), member 5	1088
gene id="Locus_6662"	glutathione S-transferase	70
gene id="Locus_15718"	aromatic-L-amino-acid decarboxylase	486
gene id="Locus_216212"	similar to guanylate cyclase	40
gene id="Locus_23711"	conserved hypothetical protein	344
gene id="Locus_6106"	bleomycin hydrolase	258
gene id="Locus_7094"	transforming growth factor, beta receptor I	525
gene id="Locus_8975"	src homology 2 domain-containing transforming protein C	299
gene id="Locus_13011"	replication factor C subunit 3/5	372
gene id="Locus_2136"	thymidylate synthase	375
gene id="Locus_11430"	polo-like kinase 1	336
gene id="Locus_11683"	ARP3 actin-related protein 3 homolog (yeast)	151
gene id="Locus_31802"	hippocampus abundant gene transcript 1	520
gene id="Locus_7698"	protein phosphatase 2 (formerly 2A), catalytic subunit	213
gene id="Locus_20453"	diacylglycerol kinase	551
gene id="Locus_2519"	protein phosphatase 2 (formerly 2A), regulatory subunit A	142
gene id="Locus_61847"	diacylglycerol kinase	580
gene id="Locus_7657"	cAMP response element modulator	157
gene id="Locus_5269"	purinergic receptor P2X, ligand-gated ion channel 4	409
gene id="Locus_662"	vacuolar protein-sorting-associated protein 4	180
gene id="Locus_12354"	baculoviral IAP repeat-containing 2/3/4	94
gene id="Locus_4053"	dual specificity phosphatase	59
gene id="Locus_623"	tyrosine aminotransferase	438
gene id="Locus_7849"	baculoviral IAP repeat-containing 2/3/4	410
gene id="Locus_8437"	similar to pangolin	389
gene id="Locus_10312"	protein phosphatase 2 (formerly 2A), regulatory subunit B	348
gene id="Locus_4916"	protein phosphatase 5	492
gene id="Locus_10556"	dihydrofolate reductase	169
gene id="Locus_141146"	NADH dehydrogenase I subunit 5	39
gene id="Locus_9584"	prostaglandin-endoperoxide synthase 1	340
gene id="Locus_12123"	histone-arginine methyltransferase CARM1	600
gene id="Locus_1240"	3',5'-cyclic-nucleotide phosphodiesterase	220
gene id="Locus_3074"	starch phosphorylase	854
gene id="Locus_36426"	glycerol kinase	521
gene id="Locus_9868"	aspartate aminotransferase	97
gene id="Locus_4373"	glutamine synthetase	214
gene id="Locus_5084"	endosulfine alpha a	184
gene id="Locus_6349"	activin receptor, type II	531
gene id="Locus_7400"	glutamine synthetase	86
gene id="Locus_2263"	similar to solute carrier family 34 (sodium phosphate), member 2b	537
gene id="Locus_10044"	phosphatase/kinase domain-containing protein, putative	484
gene id="Locus_100675"	cytochrome P450, family 4, subfamily A	44
gene id="Locus_11209"	ATP-binding cassette, subfamily A (ABC1), member 2	2512
gene id="Locus_129600"	ATP-binding cassette, subfamily C (CFTR/MRP), member 8	222
gene id="Locus_144534"	similar to ATP-binding cassette, sub-family C, member 5	43
gene id="Locus_150646"	calpain-3	59
gene id="Locus_195775"	cytochrome P450, family 4, subfamily A	104
gene id="Locus_21162"	similar to SSXT protein (Synovial sarcoma, translocated to X chromosome) (SYT protein)	489
gene id="Locus_212753"	calpain-9	46
gene id="Locus_21689"	ATP-binding cassette, subfamily G (WHITE), member 2	680
gene id="Locus_22538"	baculoviral IAP repeat-containing 5	147
gene id="Locus_23244"	homeobox protein EMX	303
gene id="Locus_2371"	purine-nucleoside phosphorylase	271
gene id="Locus_24615"	3-oxo-5-alpha-steroid 4-dehydrogenase 1	295
gene id="Locus_3008"	enoyl-CoA hydratase / long-chain 3-hydroxyacyl-CoA dehydrogenase	749
gene id="Locus_34117"	diphosphomevalonate decarboxylase	266
gene id="Locus_43066"	ATP-binding cassette, subfamily B (MDR/TAP), member 1	506
gene id="Locus_544"	ATP-binding cassette, subfamily B (MDR/TAP), member 1	383
gene id="Locus_666"	DNA topoisomerase I	744
gene id="Locus_9619"	signal recognition particle subunit SRP68	432
gene id="Locus_16497"	nitric-oxide synthase, invertebrate	1542
gene id="Locus_154105"	MFS transporter, OCT family, solute carrier family 22 (organic cation transporter), member 5	44
gene id="Locus_10159"	histone-lysine N-methyltransferase SETD2	1855
gene id="Locus_12578"	conserved hypothetical protein	145
gene id="Locus_71250"	homeobox protein MSX	134
gene id="Locus_1312"	cAMP response element-binding protein 3	260
gene id="Locus_13275"	ER degradation enhancer, mannosidase alpha-like 3	1187
gene id="Locus_2005"	DnaJ homolog subfamily C member 3	511
gene id="Locus_2447"	cAMP response element-binding protein 3	513
gene id="Locus_2526"	conserved hypothetical protein	441
gene id="Locus_30002"	conserved hypothetical protein	340
gene id="Locus_5332"	chaperonin GroEL	73
gene id="Locus_563"	HERPUD family member 2	378
gene id="Locus_7574"	ER degradation enhancer, mannosidase alpha-like 1	573
gene id="Locus_771"	mannosyl-oligosaccharide 1,2-alpha-mannosidase IB	532
gene id="Locus_1369"	similar to F21D5.3	175
gene id="Locus_233426"	similar to ankyrin 2,3/unc44	488
gene id="Locus_37137"	inorganic pyrophosphatase	48
gene id="Locus_120784"	aldehyde dehydrogenase (NAD+)	38
gene id="Locus_117638"	glutamate--cysteine ligase catalytic subunit	57
gene id="Locus_6123"	glutamate--cysteine ligase catalytic subunit	528
gene id="Locus_86423"	glutamate--cysteine ligase catalytic subunit	100
gene id="Locus_11835"	hypoxia-inducible factor prolyl hydroxylase	500
gene id="Locus_171272"	angiotensin I converting enzyme (peptidyl-dipeptidase A) 3	36
gene id="Locus_191297"	membrane metallo-endopeptidase-like 1	42
gene id="Locus_20482"	hypoxia-inducible factor prolyl hydroxylase	490
gene id="Locus_2163"	SMAD, mothers against DPP 4	345
gene id="Locus_218778"	heat shock protein 90kDa beta	39
gene id="Locus_398"	inositol 1,4,5-triphosphate receptor, type 1	2719
gene id="Locus_4398"	similar to endothelin-converting enzyme	773
gene id="Locus_7293"	E1A/CREB-binding protein	935
gene id="Locus_9442"	heat shock protein 90kDa beta	76
gene id="Locus_10176"	NADH dehydrogenase (ubiquinone) Fe-S protein 8	197
gene id="Locus_1269"	NADH dehydrogenase (ubiquinone) 1 alpha subcomplex 6	133
gene id="Locus_13106"	glutathione peroxidase	244
gene id="Locus_24448"	delta24-sterol reductase	542
gene id="Locus_3720"	conserved hypothetical protein	566
gene id="Locus_3776"	NADH dehydrogenase (ubiquinone) Fe-S protein 2	466
gene id="Locus_42518"	similar to astacin family metalloendopeptidase FARM-1	151
gene id="Locus_5601"	20S proteasome subunit beta 5	244
gene id="Locus_7092"	similar to selenoprotein K	117
gene id="Locus_755"	phospholipid-hydroperoxide glutathione peroxidase, putative	124
gene id="Locus_8781"	metal-regulatory transcription factor 1	682
gene id="Locus_918"	MAP/microtubule affinity-regulating kinase	761
gene id="Locus_92958"	peroxiredoxin 1	79
gene id="Locus_132217"	conserved hypothetical protein	62
gene id="Locus_182184"	soluble guanylate cyclase 88E	48
gene id="Locus_77559"	soluble guanylate cyclase 88E	98
gene id="Locus_7022"	thioredoxin reductase (NADPH)	530
gene id="Locus_5484"	oxoglutarate/malate carrier protein, putative	365
gene id="Locus_654"	superoxide dismutase, Fe-Mn family	166
gene id="Locus_3787"	periplasmic divalent cation tolerance protein	139
gene id="Locus_9947"	similar to phytochelatin synthase	493
gene id="Locus_172860"	xanthine dehydrogenase/oxidase	124
gene id="Locus_29658"	myo-inositol-1(or 4)-monophosphatase	278
gene id="Locus_33202"	solute carrier family 30 (zinc transporter), member 5	761
gene id="Locus_17549"	natural resistance-associated macrophage protein	564
gene id="Locus_21376"	natural resistance-associated macrophage protein	558
gene id="Locus_27788"	natural resistance-associated macrophage protein	528
gene id="Locus_90896"	natural resistance-associated macrophage protein	557
gene id="Locus_15523"	aconitate hydratase 1	900
gene id="Locus_46610"	conserved hypothetical protein	244
gene id="Locus_14165"	similar to Calcium-binding mitochondrial carrier Aralar1	380
gene id="Locus_29234"	CDK-activating kinase assembly factor MAT1	315
gene id="Locus_8196"	similar to apoptosis-linked gene 2	292
gene id="Locus_8609"	programmed cell death 6	175
gene id="Locus_108841"	Na/Pi-cotransporter, putative	107
gene id="Locus_27217"	similar to cytochrome b5	162
gene id="Locus_4518"	malate dehydrogenase	62
gene id="Locus_30640"	ankyrin repeat protein	85
gene id="Locus_15075"	four and A half lim domains	303
gene id="Locus_26043"	Ras-like, estrogen-regulated, growth inhibitor	209
gene id="Locus_44599"	Ras-like, estrogen-regulated, growth inhibitor	91
gene id="Locus_16520"	RING-box protein 1	81
gene id="Locus_3163"	phospholipase D	1293
gene id="Locus_4653"	nuclear distribution gene C homolog (A. nidulans)	155
gene id="Locus_8684"	similar to nuclear migration protein nudC	83
gene id="Locus_890"	phosphoenolpyruvate carboxykinase (GTP)	605
gene id="Locus_1883"	similar to trithorax protein ash2	612
gene id="Locus_13"	ecdysone-induced protein 75b	412
gene id="Locus_14836"	p38 MAP kinase	380
gene id="Locus_15559"	heat shock protein 110kDa	551
gene id="Locus_15747"	oxidative-stress responsive protein 1	516
gene id="Locus_175934"	ubiquitin-conjugating enzyme E2 D/E	37
gene id="Locus_194198"	synaptotagmin IXa	40
gene id="Locus_1956"	stress-induced-phosphoprotein 1	427
gene id="Locus_198159"	heat shock 70kDa protein 1/8	42
gene id="Locus_20269"	heat shock 70kDa protein 1/8	639
gene id="Locus_230"	cathepsin K-1	68
gene id="Locus_2414"	similar to suppressor of ypt1	578
gene id="Locus_2579"	AMP-activated protein kinase, gamma regulatory subunit	644
gene id="Locus_28261"	heat shock transcription factor 1	527
gene id="Locus_2936"	lactoylglutathione lyase	77
gene id="Locus_3281"	heat shock 70kDa protein 1/8	648
gene id="Locus_3543"	mitogen-activated protein kinase kinase kinase kinase 2	876
gene id="Locus_35890"	molecular chaperone HtpG	139
gene id="Locus_39898"	heat shock 70kDa protein 1/8	417
gene id="Locus_4368"	MAP kinase interacting serine/threonine kinase	429
gene id="Locus_47300"	ATP-dependent chaperone ClpB	42
gene id="Locus_48450"	heat shock 70kDa protein 1/8	125
gene id="Locus_5640"	DnaJ homolog subfamily B member 1	257
gene id="Locus_6311"	cisplatin resistance-associated overexpressed protein	80
gene id="Locus_6817"	DnaJ homolog subfamily B member 5	289
gene id="Locus_8475"	heat shock 70kDa protein 1/8	653
gene id="Locus_9141"	TNF receptor-associated protein 1	733
gene id="Locus_9783"	PI-3-kinase-related kinase SMG-1	3622
gene id="Locus_21590"	polymerase (RNA) III (DNA directed) polypeptide G (32kD)-like	221
gene id="Locus_4103"	DNA-directed RNA polymerase III subunit C34	253
gene id="Locus_7985"	DNA-directed RNA polymerase III subunit C2	1147
gene id="Locus_6198"	SAM domain and HD domain 1	342
gene id="Locus_2929"	annexin A7	421
gene id="Locus_172110"	solute carrier family 6 (neurotransmitter transporter, serotonin), member 4B	40
gene id="Locus_10718"	E3 ubiquitin-protein ligase EDD1	3061
gene id="Locus_1118"	guanine nucleotide binding protein-like 1	587
gene id="Locus_14914"	deltex	527
gene id="Locus_267"	transcription initiation factor TFIID subunit D1	1916
gene id="Locus_308"	deltex	3252
gene id="Locus_84578"	speedy	220
gene id="Locus_8868"	deltex	565
gene id="Locus_17546"	DnaJ homolog subfamily A member 1	407
gene id="Locus_12001"	GMP reductase	355
gene id="Locus_10392"	DNAJ domain protein	225
gene id="Locus_12223"	chaperonin GroEL	122
gene id="Locus_12909"	chaperonin GroEL	110
gene id="Locus_1400"	similar to ATP-dependent metalloprotease YME1L1	187
gene id="Locus_15936"	DNAj homolog subfamily A member	274
gene id="Locus_19316"	DnaJ homolog subfamily B member 9	244
gene id="Locus_23552"	DnaJ homolog subfamily A member 2	91
gene id="Locus_30656"	conserved hypothetical protein	304
gene id="Locus_3778"	conserved hypothetical protein	235
gene id="Locus_484"	DnaJ homolog subfamily A member 2	125
gene id="Locus_543"	DnaJ homolog subfamily B member 5	917
gene id="Locus_6650"	DnaJ homolog subfamily A member 3	444
gene id="Locus_7516"	chaperone protein DNAj	236
gene id="Locus_134454"	molecular chaperone HtpG	34
gene id="Locus_3900"	transcription factor Rel 1	653
gene id="Locus_8041"	Cotl1 protein	93
gene id="Locus_7166"	similar to lysozyme	108
gene id="Locus_1063"	similar to scavenger receptor cysteine-rich protein type 12 precursor	1093
gene id="Locus_139487"	deleted in malignant brain tumors 1	37
gene id="Locus_19319"	similar to deleted in malignant brain tumors 1	1593
gene id="Locus_5323"	similar to scavenger receptor cysteine-rich protein type 12 precursor	1256
gene id="Locus_77778"	similar to scavenger receptor cysteine-rich protein type 12 precursor	54
gene id="Locus_1363"	interferon-induced helicase C domain-containing protein 1	231
gene id="Locus_13972"	similar to CGRP-receptor component protein	160
gene id="Locus_141125"	early B-cell factor	48
gene id="Locus_169193"	early B-cell factor	47
gene id="Locus_21874"	similar to sarm1	960
gene id="Locus_22844"	DNA-directed RNA polymerase III subunit C25	205
gene id="Locus_24526"	macrophage receptor with collagenous structure	61
gene id="Locus_24734"	DNA-directed RNA polymerase III subunit C11	95
gene id="Locus_28588"	similar to scavenger receptor cysteine-rich protein type 12 precursor	148
gene id="Locus_3278"	myeloid differentiation primary response gene 88	250
gene id="Locus_37924"	similar to RAB6 interacting protein 1	41
gene id="Locus_64558"	similar to scavenger receptor cysteine-rich protein precursor	97
gene id="Locus_6918"	sarm1	682
gene id="Locus_74038"	macrophage receptor with collagenous structure	74
gene id="Locus_9515"	macrophage receptor with collagenous structure	144
gene id="Locus_15681"	chloride channel 7	460
gene id="Locus_14047"	protein phosphatase 2c	747
gene id="Locus_15134"	leucine zipper and CTNNBIP1 domain containing	156
gene id="Locus_2673"	ubiquitin conjugation factor E4 B	1136
gene id="Locus_145041"	protein phosphatase	57
gene id="Locus_42693"	protein phosphatase	54
gene id="Locus_11789"	pellino-2	434
gene id="Locus_12836"	IK cytokine	661
gene id="Locus_19915"	chitinase	149
gene id="Locus_213573"	ferroxidase	43
gene id="Locus_217552"	aminopeptidase N	46
gene id="Locus_230631"	interleukin enhancer-binding factor 2	38
gene id="Locus_2917"	interleukin enhancer-binding factor 2	315
gene id="Locus_2920"	nucleotide pyrophosphatase	112
gene id="Locus_30193"	cysteine proteinase, putative	99
gene id="Locus_44277"	chitinase	200
gene id="Locus_49129"	ferroxidase	59
gene id="Locus_5647"	ubiquitin thioesterase protein OTUB1	278
gene id="Locus_7323"	spleen tyrosine kinase	673
gene id="Locus_76819"	beta-2-microglobulin	100
gene id="Locus_2921"	novel protein kinase C	333
gene id="Locus_5820"	vesicle-associated membrane protein 7	236
gene id="Locus_4448"	polypeptide N-acetylgalactosaminyltransferase	600
gene id="Locus_20517"	beta-catenin-like protein 1	528
gene id="Locus_74472"	homeobox protein HB9	98
gene id="Locus_152926"	zinc finger homeobox protein 1	283
gene id="Locus_26009"	tubulin alpha	322
gene id="Locus_105481"	homeobox protein HLX1	168
gene id="Locus_5199"	suppressor of cytokine signaling, invertebrate	551
gene id="Locus_3585"	homeobox protein Nkx-2.3	179
gene id="Locus_13979"	suppressin, putative	510
gene id="Locus_2139"	similar to ring finger and CCCH-type zinc finger domains 1	1246
gene id="Locus_7723"	tumor protein p73-like	159
gene id="Locus_10533"	cyclin-dependent kinase 6	341
gene id="Locus_11981"	xenotropic and polytropic retrovirus receptor 1	687
gene id="Locus_19184"	radical S-adenosyl methionine domain containing 2	414
gene id="Locus_21395"	conserved hypothetical protein	398
gene id="Locus_2647"	beclin 1	466
gene id="Locus_7414"	exportin 1 (CRM1 homolog, yeast)	1074

## Sheet: Immune system
Gene ID	Gene Name (KEGG annotation)	KEGG pathway
Locus_5421_Transcript_3/5_Confidence_0.838_Length_4071_70;	ANPEP; aminopeptidase N [EC:3.4.11.2]	Hematopoietic cell lineage
Locus_14549_Transcript_3/3_Confidence_0.882_Length_5643_22;	GP5; platelet glycoprotein V	Hematopoietic cell lineage
Locus_8645_Transcript_4/12_Confidence_0.567_Length_6473_13;	ITGA6; integrin alpha 6	Hematopoietic cell lineage
Locus_6137_Transcript_4/4_Confidence_0.846_Length_1067_17;	KLKB1; plasma kallikrein [EC:3.4.21.34]	Complement and coagulation cascades
Locus_15782_Transcript_1/2_Confidence_1.000_Length_2887_19;	F2; coagulation factor II (thrombin) [EC:3.4.21.5]	Complement and coagulation cascades
Locus_7241_Transcript_4/4_Confidence_0.960_Length_6642_92;	A2M; alpha-2-macroglobulin	Complement and coagulation cascades
Locus_31712_Transcript_1/1_Confidence_1.000_Length_1560_5;	C1QG; complement C1q subcomponent subunit C	Complement and coagulation cascades
Locus_2043_Transcript_3/3_Confidence_0.920_Length_6536_100;	C3; complement component 3	Complement and coagulation cascades
Locus_17955_Transcript_9/9_Confidence_0.213_Length_2972_14;	TLR1; toll-like receptor 1	Toll-like receptor signaling pathway
Locus_12179_Transcript_8/12_Confidence_0.300_Length_1465_27;	LBP; lipopolysaccharide-binding protein	Toll-like receptor signaling pathway
Locus_14371_Transcript_3/3_Confidence_0.961_Length_3340_18;	TLR4; toll-like receptor 4	Toll-like receptor signaling pathway
Locus_16049_Transcript_12/16_Confidence_0.411_Length_2996_42;	TLR4; toll-like receptor 4	Toll-like receptor signaling pathway
Locus_27316_Transcript_3/3_Confidence_0.889_Length_2885_16;	TLR4; toll-like receptor 4	Toll-like receptor signaling pathway
Locus_27565_Transcript_1/1_Confidence_1.000_Length_2328_11;	TLR4; toll-like receptor 4	Toll-like receptor signaling pathway
Locus_1748_Transcript_215/220_Confidence_0.034_Length_4591_17;	PIK3C; phosphatidylinositol-4,5-bisphosphate 3-kinase [EC:2.7.1.153]	Toll-like receptor signaling pathway
Locus_6548_Transcript_10/11_Confidence_0.374_Length_5524_76;	PIK3C; phosphatidylinositol-4,5-bisphosphate 3-kinase [EC:2.7.1.153]	Toll-like receptor signaling pathway
Locus_5830_Transcript_9/10_Confidence_0.286_Length_4072_18;	PIK3R; phosphoinositide-3-kinase, regulatory subunit	Toll-like receptor signaling pathway
Locus_2827_Transcript_7/14_Confidence_0.330_Length_4523_69;	AKT; RAC serine/threonine-protein kinase [EC:2.7.11.1]	Toll-like receptor signaling pathway
Locus_3933_Transcript_22/24_Confidence_0.042_Length_455_2;	TOLLIP; toll-interacting protein	Toll-like receptor signaling pathway
Locus_1035_Transcript_8/8_Confidence_0.720_Length_2455_38;	MYD88; myeloid differentiation primary response protein MyD88	Toll-like receptor signaling pathway
Locus_41082_Transcript_1/1_Confidence_1.000_Length_2008_36;	MYD88; myeloid differentiation primary response protein MyD88	Toll-like receptor signaling pathway
Locus_3580_Transcript_10/10_Confidence_0.708_Length_3822_60;	CASP8; caspase 8 [EC:3.4.22.61]	Toll-like receptor signaling pathway
Locus_26560_Transcript_8/9_Confidence_0.271_Length_2400_14;	IRAK4; interleukin-1 receptor-associated kinase 4 [EC:2.7.11.1]	Toll-like receptor signaling pathway
Locus_9070_Transcript_5/8_Confidence_0.333_Length_2954_52;	MAP3K7IP1, TAB1; TAK1-binding protein 1	Toll-like receptor signaling pathway
Locus_7909_Transcript_1/4_Confidence_0.714_Length_2342_16;	MAP3K7IP2, TAB2; TAK1-binding protein 2	Toll-like receptor signaling pathway
Locus_2876_Transcript_3/7_Confidence_0.729_Length_3483_47;	IKBKG, IKKG, NEMO; inhibitor of nuclear factor kappa-B kinase subunit gamma	Toll-like receptor signaling pathway
Locus_380_Transcript_35/35_Confidence_0.298_Length_11200_115;	IKBKA, IKKA, CHUK; inhibitor of nuclear factor kappa-B kinase subunit alpha [EC:2.7.11.10]	Toll-like receptor signaling pathway
Locus_5963_Transcript_7/9_Confidence_0.206_Length_1643_8;	MAP2K1, MEK1; mitogen-activated protein kinase kinase 1 [EC:2.7.12.2]	Toll-like receptor signaling pathway
Locus_3192_Transcript_8/10_Confidence_0.349_Length_2832_33;	ERK1_2; extracellular signal-regulated kinase 1/2 [EC:2.7.11.24]	Toll-like receptor signaling pathway
Locus_6157_Transcript_9/10_Confidence_0.028_Length_1455_11;	MAP2K6, MKK6; mitogen-activated protein kinase kinase 6 [EC:2.7.12.2]	Toll-like receptor signaling pathway
Locus_1499_Transcript_6/7_Confidence_0.588_Length_2682_11;	MAP2K4, MKK4; mitogen-activated protein kinase kinase 4 [EC:2.7.12.2]	Toll-like receptor signaling pathway
Locus_7539_Transcript_16/18_Confidence_0.186_Length_5970_56;	MAP2K7, MKK7; mitogen-activated protein kinase kinase 7 [EC:2.7.12.2]	Toll-like receptor signaling pathway
Locus_14836_Transcript_2/9_Confidence_0.800_Length_3760_9;	P38; p38 MAP kinase [EC:2.7.11.24]	Toll-like receptor signaling pathway
Locus_21511_Transcript_2/3_Confidence_0.390_Length_1532_21;	JNK; c-Jun N-terminal kinase [EC:2.7.11.24]	Toll-like receptor signaling pathway
Locus_12713_Transcript_3/12_Confidence_0.542_Length_4328_21;	TBK1; TANK-binding kinase 1 [EC:2.7.11.10]	Toll-like receptor signaling pathway
Locus_32039_Transcript_3/4_Confidence_0.727_Length_1964_10;	TRAF3; TNF receptor-associated factor 3	Toll-like receptor signaling pathway
Locus_2876_Transcript_3/7_Confidence_0.729_Length_3483_47;	IKBKG, IKKG, NEMO; inhibitor of nuclear factor kappa-B kinase subunit gamma	NOD-like receptor signaling pathway
Locus_380_Transcript_35/35_Confidence_0.298_Length_11200_115;	IKBKA, IKKA, CHUK; inhibitor of nuclear factor kappa-B kinase subunit alpha [EC:2.7.11.10]	NOD-like receptor signaling pathway
Locus_9070_Transcript_5/8_Confidence_0.333_Length_2954_52;	MAP3K7IP1, TAB1; TAK1-binding protein 1	NOD-like receptor signaling pathway
Locus_7909_Transcript_1/4_Confidence_0.714_Length_2342_16;	MAP3K7IP2, TAB2; TAK1-binding protein 2	NOD-like receptor signaling pathway
Locus_3192_Transcript_8/10_Confidence_0.349_Length_2832_33;	ERK1_2; extracellular signal-regulated kinase 1/2 [EC:2.7.11.24]	NOD-like receptor signaling pathway
Locus_21511_Transcript_2/3_Confidence_0.390_Length_1532_21;	JNK; c-Jun N-terminal kinase [EC:2.7.11.24]	NOD-like receptor signaling pathway
Locus_14836_Transcript_2/9_Confidence_0.800_Length_3760_9;	P38; p38 MAP kinase [EC:2.7.11.24]	NOD-like receptor signaling pathway
Locus_3580_Transcript_10/10_Confidence_0.708_Length_3822_60;	CASP8; caspase 8 [EC:3.4.22.61]	NOD-like receptor signaling pathway
Locus_12922_Transcript_3/5_Confidence_0.349_Length_1179_16;	SUGT1, SGT1; suppressor of G2 allele of SKP1	NOD-like receptor signaling pathway
Locus_4390_Transcript_13/20_Confidence_0.208_Length_2921_17;	TNFAIP3, A20; tumor necrosis factor, alpha-induced protein 3 [EC:3.-.-.-]	NOD-like receptor signaling pathway
Locus_3773_Transcript_14/16_Confidence_0.248_Length_2353_9;	PSTPIP1; proline-serine-threonine phosphatase interacting protein 1	NOD-like receptor signaling pathway
Locus_6095_Transcript_10/15_Confidence_0.188_Length_5688_16;	DDX58, RIG-I; ATP-dependent RNA helicase DDX58 [EC:3.6.3.14]	RIG-I-like receptor signaling pathway
Locus_32851_Transcript_6/8_Confidence_0.366_Length_1469_27;	MAVS, IPS1; mitochondrial antiviral-signaling protein	RIG-I-like receptor signaling pathway
Locus_32039_Transcript_3/4_Confidence_0.727_Length_1964_10;	TRAF3; TNF receptor-associated factor 3	RIG-I-like receptor signaling pathway
Locus_2876_Transcript_3/7_Confidence_0.729_Length_3483_47;	IKBKG, IKKG, NEMO; inhibitor of nuclear factor kappa-B kinase subunit gamma	RIG-I-like receptor signaling pathway
Locus_12713_Transcript_3/12_Confidence_0.542_Length_4328_21;	TBK1; TANK-binding kinase 1 [EC:2.7.11.10]	RIG-I-like receptor signaling pathway
Locus_3580_Transcript_10/10_Confidence_0.708_Length_3822_60;	CASP8; caspase 8 [EC:3.4.22.61]	RIG-I-like receptor signaling pathway
Locus_380_Transcript_35/35_Confidence_0.298_Length_11200_115;	IKBKA, IKKA, CHUK; inhibitor of nuclear factor kappa-B kinase subunit alpha [EC:2.7.11.10]	RIG-I-like receptor signaling pathway
Locus_10627_Transcript_3/9_Confidence_0.270_Length_7415_26;	MAP3K1, MEKK1; mitogen-activated protein kinase kinase kinase 1 [EC:2.7.11.25]	RIG-I-like receptor signaling pathway
Locus_21511_Transcript_2/3_Confidence_0.390_Length_1532_21;	JNK; c-Jun N-terminal kinase [EC:2.7.11.24]	RIG-I-like receptor signaling pathway
Locus_14836_Transcript_2/9_Confidence_0.800_Length_3760_9;	P38; p38 MAP kinase [EC:2.7.11.24]	RIG-I-like receptor signaling pathway
Locus_19779_Transcript_2/3_Confidence_0.846_Length_3232_16;	TRIM25, EFP; tripartite motif-containing protein 25	RIG-I-like receptor signaling pathway
Locus_24501_Transcript_3/3_Confidence_0.857_Length_3198_46;	TRIM25, EFP; tripartite motif-containing protein 25	RIG-I-like receptor signaling pathway
Locus_13153_Transcript_11/12_Confidence_0.412_Length_4750_16;	CYLD, USLP2; ubiquitin thioesterase CYLD [EC:3.1.2.15]	RIG-I-like receptor signaling pathway
Locus_6220_Transcript_10/10_Confidence_0.257_Length_2947_37;	ATG5; autophagy-related protein 5	RIG-I-like receptor signaling pathway
Locus_2363_Transcript_12/12_Confidence_0.163_Length_1241_3;	ATG12; autophagy-related protein 12	RIG-I-like receptor signaling pathway
Locus_1448_Transcript_16/17_Confidence_0.279_Length_2646_44;	TMEM173, MITA; transmembrane protein 173	RIG-I-like receptor signaling pathway
Locus_13829_Transcript_8/16_Confidence_0.256_Length_3142_7;	TMEM173, MITA; transmembrane protein 173	RIG-I-like receptor signaling pathway
Locus_2319_Transcript_6/8_Confidence_0.783_Length_6969_91;	OTUD5, DUBA; OTU domain-containing protein 5 [EC:3.1.2.15]	RIG-I-like receptor signaling pathway
Locus_3277_Transcript_14/15_Confidence_0.219_Length_5371_60;	DDX3X, bel; ATP-dependent RNA helicase [EC:3.6.4.13]	RIG-I-like receptor signaling pathway
Locus_15848_Transcript_4/4_Confidence_0.536_Length_1348_4;	PIN1; peptidyl-prolyl cis-trans isomerase NIMA-interacting 1 [EC:5.2.1.8]	RIG-I-like receptor signaling pathway
Locus_10561_Transcript_2/6_Confidence_0.571_Length_2592_14;	E2.7.1.29, DAK1, DAK2; dihydroxyacetone kinase [EC:2.7.1.29]	RIG-I-like receptor signaling pathway
Locus_5161_Transcript_1/3_Confidence_0.889_Length_4606_28;	RPC1, POLR3A; DNA-directed RNA polymerase III subunit RPC1 [EC:2.7.7.6]	Cytosolic DNA-sensing pathway
Locus_7985_Transcript_2/2_Confidence_1.000_Length_3691_68;	RPC2, POLR3B; DNA-directed RNA polymerase III subunit RPC2 [EC:2.7.7.6]	Cytosolic DNA-sensing pathway
Locus_22378_Transcript_2/2_Confidence_1.000_Length_1690_28;	RPC82, POLR3C; DNA-directed RNA polymerase III subunit RPC3	Cytosolic DNA-sensing pathway
Locus_8996_Transcript_4/6_Confidence_0.333_Length_968_6;	RPC53, POLR3D; DNA-directed RNA polymerase III subunit RPC4	Cytosolic DNA-sensing pathway
Locus_4317_Transcript_2/2_Confidence_1.000_Length_2826_10;	RPC37, POLR3E; DNA-directed RNA polymerase III subunit RPC5	Cytosolic DNA-sensing pathway
Locus_37368_Transcript_1/1_Confidence_1.000_Length_1173_7;	RPC40, POLR1C; DNA-directed RNA polymerases I and III subunit RPAC1	Cytosolic DNA-sensing pathway
Locus_24734_Transcript_2/2_Confidence_1.000_Length_904_3;	RPC11, POLR3K; DNA-directed RNA polymerase III subunit RPC10	Cytosolic DNA-sensing pathway
Locus_22844_Transcript_4/5_Confidence_0.568_Length_1585_23;	RPC25, POLR3H; DNA-directed RNA polymerase III subunit RPC8	Cytosolic DNA-sensing pathway
Locus_21590_Transcript_3/3_Confidence_0.667_Length_1323_3;	RPC31, POLR3G; DNA-directed RNA polymerase III subunit RPC7	Cytosolic DNA-sensing pathway
Locus_4103_Transcript_1/1_Confidence_1.000_Length_1245_7;	RPC34, POLR3F; DNA-directed RNA polymerase III subunit RPC6	Cytosolic DNA-sensing pathway
Locus_9668_Transcript_7/9_Confidence_0.417_Length_1856_3;	RPB5, POLR2E; DNA-directed RNA polymerases I, II, and III subunit RPABC1	Cytosolic DNA-sensing pathway
Locus_8577_Transcript_5/5_Confidence_0.727_Length_617_7;	RPB6, POLR2F; DNA-directed RNA polymerases I, II, and III subunit RPABC2	Cytosolic DNA-sensing pathway
Locus_14409_Transcript_2/2_Confidence_1.000_Length_348_2;	RPB8, POLR2H; DNA-directed RNA polymerases I, II, and III subunit RPABC3	Cytosolic DNA-sensing pathway
Locus_17706_Transcript_3/3_Confidence_0.818_Length_698_11;	RPB10, POLR2L; DNA-directed RNA polymerases I, II, and III subunit RPABC5	Cytosolic DNA-sensing pathway
Locus_6095_Transcript_10/15_Confidence_0.188_Length_5688_16;	DDX58, RIG-I; ATP-dependent RNA helicase DDX58 [EC:3.6.3.14]	Cytosolic DNA-sensing pathway
Locus_32851_Transcript_6/8_Confidence_0.366_Length_1469_27;	MAVS, IPS1; mitochondrial antiviral-signaling protein	Cytosolic DNA-sensing pathway
Locus_1448_Transcript_16/17_Confidence_0.279_Length_2646_44;	TMEM173, MITA; transmembrane protein 173	Cytosolic DNA-sensing pathway
Locus_13829_Transcript_8/16_Confidence_0.256_Length_3142_7;	TMEM173, MITA; transmembrane protein 173	Cytosolic DNA-sensing pathway
Locus_12713_Transcript_3/12_Confidence_0.542_Length_4328_21;	TBK1; TANK-binding kinase 1 [EC:2.7.11.10]	Cytosolic DNA-sensing pathway
Locus_2876_Transcript_3/7_Confidence_0.729_Length_3483_47;	IKBKG, IKKG, NEMO; inhibitor of nuclear factor kappa-B kinase subunit gamma	Cytosolic DNA-sensing pathway
Locus_380_Transcript_35/35_Confidence_0.298_Length_11200_115;	IKBKA, IKKA, CHUK; inhibitor of nuclear factor kappa-B kinase subunit alpha [EC:2.7.11.10]	Cytosolic DNA-sensing pathway
Locus_12203_Transcript_4/4_Confidence_0.667_Length_1916_31;	TREX1; three prime repair exonuclease 1 [EC:3.1.11.2]	Cytosolic DNA-sensing pathway
Locus_13007_Transcript_12/13_Confidence_0.176_Length_3710_64;	ADAR, ADAR1; double-stranded RNA-specific adenosine deaminase [EC:3.5.4.-]	Cytosolic DNA-sensing pathway
Locus_3491_Transcript_8/17_Confidence_0.275_Length_3290_67;	PTPN11; protein tyrosine phosphatase, non-receptor type 11 [EC:3.1.3.48]	Natural killer cell mediated cytotoxicity
Locus_1258_Transcript_22/29_Confidence_0.341_Length_4459_62;	VAV; vav oncogene	Natural killer cell mediated cytotoxicity
Locus_55754_Transcript_2/2_Confidence_1.000_Length_2022_7;	RAC2; Ras-related C3 botulinum toxin substrate 2	Natural killer cell mediated cytotoxicity
Locus_12813_Transcript_2/2_Confidence_0.951_Length_1785_10;	PAK1; p21-activated kinase 1 [EC:2.7.11.1]	Natural killer cell mediated cytotoxicity
Locus_5963_Transcript_7/9_Confidence_0.206_Length_1643_8;	MAP2K1, MEK1; mitogen-activated protein kinase kinase 1 [EC:2.7.12.2]	Natural killer cell mediated cytotoxicity
Locus_3192_Transcript_8/10_Confidence_0.349_Length_2832_33;	ERK1_2; extracellular signal-regulated kinase 1/2 [EC:2.7.11.24]	Natural killer cell mediated cytotoxicity
Locus_7323_Transcript_28/34_Confidence_0.074_Length_2574_11;	SYK; spleen tyrosine kinase [EC:2.7.10.2]	Natural killer cell mediated cytotoxicity
Locus_9641_Transcript_2/3_Confidence_0.711_Length_1029_2;	LCP2; lymphocyte cytosolic protein 2	Natural killer cell mediated cytotoxicity
Locus_1931_Transcript_64/69_Confidence_0.149_Length_7796_100;	PLCG; phospholipase C, gamma [EC:3.1.4.11]	Natural killer cell mediated cytotoxicity
Locus_2806_Transcript_37/40_Confidence_0.044_Length_732_14;	SH3BP2; SH3-domain binding protein 2	Natural killer cell mediated cytotoxicity
Locus_1748_Transcript_215/220_Confidence_0.034_Length_4591_17;	PIK3C; phosphatidylinositol-4,5-bisphosphate 3-kinase [EC:2.7.1.153]	Natural killer cell mediated cytotoxicity
Locus_6548_Transcript_10/11_Confidence_0.374_Length_5524_76;	PIK3C; phosphatidylinositol-4,5-bisphosphate 3-kinase [EC:2.7.1.153]	Natural killer cell mediated cytotoxicity
Locus_5830_Transcript_9/10_Confidence_0.286_Length_4072_18;	PIK3R; phosphoinositide-3-kinase, regulatory subunit	Natural killer cell mediated cytotoxicity
Locus_8975_Transcript_2/4_Confidence_0.312_Length_1165_8;	SHC; src homology 2 domain-containing transforming protein C	Natural killer cell mediated cytotoxicity
Locus_202_Transcript_5/9_Confidence_0.545_Length_4753_6;	GRB2; growth factor receptor-binding protein 2	Natural killer cell mediated cytotoxicity
Locus_10408_Transcript_4/4_Confidence_0.607_Length_6048_28;	SOS; son of sevenless	Natural killer cell mediated cytotoxicity
Locus_1594_Transcript_4/5_Confidence_0.176_Length_458_10;	KRAS, KRAS2; GTPase KRas	Natural killer cell mediated cytotoxicity
Locus_9945_Transcript_10/10_Confidence_0.235_Length_5850_86;	BRAF; B-Raf proto-oncogene serine/threonine-protein kinase [EC:2.7.11.1]	Natural killer cell mediated cytotoxicity
Locus_1604_Transcript_8/10_Confidence_0.345_Length_2296_25;	PPP3R, CNB; protein phosphatase 3, regulatory subunit	Natural killer cell mediated cytotoxicity
Locus_3016_Transcript_1/7_Confidence_0.724_Length_1528_2;	PPP3R, CNB; protein phosphatase 3, regulatory subunit	Natural killer cell mediated cytotoxicity
Locus_878_Transcript_42/43_Confidence_0.149_Length_4231_17;	NFATC, NFAT; nuclear factor of activated T-cells, cytoplasmic, calcineurin-dependent	Natural killer cell mediated cytotoxicity
Locus_25042_Transcript_2/5_Confidence_0.533_Length_3728_60;	CPKC; classical protein kinase C [EC:2.7.11.13]	Natural killer cell mediated cytotoxicity
Locus_17412_Transcript_3/4_Confidence_0.793_Length_4102_18;	TNFSF10, TRAIL; tumor necrosis factor ligand superfamily member 10	Natural killer cell mediated cytotoxicity
Locus_4731_Transcript_1/1_Confidence_1.000_Length_2232_29;	TNFSF6, FASL; tumor necrosis factor ligand superfamily member 6	Natural killer cell mediated cytotoxicity
Locus_7065_Transcript_14/16_Confidence_0.174_Length_2957_36;	PSME3; proteasome activator subunit 3 (PA28 gamma)	Antigen processing and presentation
Locus_3281_Transcript_1/1_Confidence_1.000_Length_2578_44;	HSPA1_8; heat shock 70kDa protein 1/8	Antigen processing and presentation
Locus_8475_Transcript_2/2_Confidence_0.951_Length_2546_44;	HSPA1_8; heat shock 70kDa protein 1/8	Antigen processing and presentation
Locus_20269_Transcript_2/2_Confidence_0.889_Length_3491_19;	HSPA1_8; heat shock 70kDa protein 1/8	Antigen processing and presentation
Locus_1880_Transcript_10/15_Confidence_0.147_Length_1075_5;	CANX; calnexin	Antigen processing and presentation
Locus_76819_Transcript_1/1_Confidence_1.000_Length_407_4;	B2M; beta-2-microglobulin	Antigen processing and presentation
Locus_3848_Transcript_2/2_Confidence_0.476_Length_399_1;	PDIA3, GRP58; protein disulfide isomerase family A, member 3 [EC:5.3.4.1]	Antigen processing and presentation
Locus_23524_Transcript_1/2_Confidence_1.000_Length_912_7;	IFI30, GILT; interferon, gamma-inducible protein 30	Antigen processing and presentation
Locus_10201_Transcript_1/2_Confidence_1.000_Length_403_8;	LGMN; legumain [EC:3.4.22.34]	Antigen processing and presentation
Locus_7824_Transcript_1/1_Confidence_1.000_Length_547_4;	CTSB; cathepsin B [EC:3.4.22.1]	Antigen processing and presentation
Locus_2712_Transcript_2/5_Confidence_0.729_Length_2368_37;	CTSL; cathepsin L [EC:3.4.22.15]	Antigen processing and presentation
Locus_7657_Transcript_4/6_Confidence_0.691_Length_5598_10;	CREB1; cAMP response element-binding protein 1	Antigen processing and presentation
Locus_2751_Transcript_5/7_Confidence_0.714_Length_2860_10;	NFYA; nuclear transcription factor Y, alpha	Antigen processing and presentation
Locus_25025_Transcript_1/1_Confidence_0.951_Length_1427_18;	NFYB; nuclear transcription Y subunit beta	Antigen processing and presentation
Locus_7323_Transcript_28/34_Confidence_0.074_Length_2574_11;	SYK; spleen tyrosine kinase [EC:2.7.10.2]	Fc epsilon RI signaling pathway
Locus_1931_Transcript_64/69_Confidence_0.149_Length_7796_100;	PLCG; phospholipase C, gamma [EC:3.1.4.11]	Fc epsilon RI signaling pathway
Locus_1748_Transcript_215/220_Confidence_0.034_Length_4591_17;	PIK3C; phosphatidylinositol-4,5-bisphosphate 3-kinase [EC:2.7.1.153]	Fc epsilon RI signaling pathway
Locus_6548_Transcript_10/11_Confidence_0.374_Length_5524_76;	PIK3C; phosphatidylinositol-4,5-bisphosphate 3-kinase [EC:2.7.1.153]	Fc epsilon RI signaling pathway
Locus_5830_Transcript_9/10_Confidence_0.286_Length_4072_18;	PIK3R; phosphoinositide-3-kinase, regulatory subunit	Fc epsilon RI signaling pathway
Locus_2827_Transcript_7/14_Confidence_0.330_Length_4523_69;	AKT; RAC serine/threonine-protein kinase [EC:2.7.11.1]	Fc epsilon RI signaling pathway
Locus_55754_Transcript_2/2_Confidence_1.000_Length_2022_7;	RAC2; Ras-related C3 botulinum toxin substrate 2	Fc epsilon RI signaling pathway
Locus_1499_Transcript_6/7_Confidence_0.588_Length_2682_11;	MAP2K4, MKK4; mitogen-activated protein kinase kinase 4 [EC:2.7.12.2]	Fc epsilon RI signaling pathway
Locus_7539_Transcript_16/18_Confidence_0.186_Length_5970_56;	MAP2K7, MKK7; mitogen-activated protein kinase kinase 7 [EC:2.7.12.2]	Fc epsilon RI signaling pathway
Locus_6157_Transcript_9/10_Confidence_0.028_Length_1455_11;	MAP2K6, MKK6; mitogen-activated protein kinase kinase 6 [EC:2.7.12.2]	Fc epsilon RI signaling pathway
Locus_21511_Transcript_2/3_Confidence_0.390_Length_1532_21;	JNK; c-Jun N-terminal kinase [EC:2.7.11.24]	Fc epsilon RI signaling pathway
Locus_14836_Transcript_2/9_Confidence_0.800_Length_3760_9;	P38; p38 MAP kinase [EC:2.7.11.24]	Fc epsilon RI signaling pathway
Locus_9641_Transcript_2/3_Confidence_0.711_Length_1029_2;	LCP2; lymphocyte cytosolic protein 2	Fc epsilon RI signaling pathway
Locus_1258_Transcript_22/29_Confidence_0.341_Length_4459_62;	VAV; vav oncogene	Fc epsilon RI signaling pathway
Locus_202_Transcript_5/9_Confidence_0.545_Length_4753_6;	GRB2; growth factor receptor-binding protein 2	Fc epsilon RI signaling pathway
Locus_10408_Transcript_4/4_Confidence_0.607_Length_6048_28;	SOS; son of sevenless	Fc epsilon RI signaling pathway
Locus_1594_Transcript_4/5_Confidence_0.176_Length_458_10;	KRAS, KRAS2; GTPase KRas	Fc epsilon RI signaling pathway
Locus_5963_Transcript_7/9_Confidence_0.206_Length_1643_8;	MAP2K1, MEK1; mitogen-activated protein kinase kinase 1 [EC:2.7.12.2]	Fc epsilon RI signaling pathway
Locus_3192_Transcript_8/10_Confidence_0.349_Length_2832_33;	ERK1_2; extracellular signal-regulated kinase 1/2 [EC:2.7.11.24]	Fc epsilon RI signaling pathway
Locus_2666_Transcript_42/49_Confidence_0.072_Length_6587_90;	PLA2G; phospholipase A2 [EC:3.1.1.4]	Fc epsilon RI signaling pathway
Locus_6129_Transcript_27/31_Confidence_0.151_Length_4444_20;	PLA2G; phospholipase A2 [EC:3.1.1.4]	Fc epsilon RI signaling pathway
Locus_12983_Transcript_5/9_Confidence_0.148_Length_2187_3;	PLA2G; phospholipase A2 [EC:3.1.1.4]	Fc epsilon RI signaling pathway
Locus_24546_Transcript_6/6_Confidence_0.684_Length_3509_15;	PLA2G; phospholipase A2 [EC:3.1.1.4]	Fc epsilon RI signaling pathway
Locus_44581_Transcript_3/3_Confidence_0.917_Length_2803_51;	PLA2G; phospholipase A2 [EC:3.1.1.4]	Fc epsilon RI signaling pathway
Locus_7323_Transcript_28/34_Confidence_0.074_Length_2574_11;	SYK; spleen tyrosine kinase [EC:2.7.10.2]	Fc gamma R-mediated phagocytosis
Locus_1748_Transcript_215/220_Confidence_0.034_Length_4591_17;	PIK3C; phosphatidylinositol-4,5-bisphosphate 3-kinase [EC:2.7.1.153]	Fc gamma R-mediated phagocytosis
Locus_6548_Transcript_10/11_Confidence_0.374_Length_5524_76;	PIK3C; phosphatidylinositol-4,5-bisphosphate 3-kinase [EC:2.7.1.153]	Fc gamma R-mediated phagocytosis
Locus_5830_Transcript_9/10_Confidence_0.286_Length_4072_18;	PIK3R; phosphoinositide-3-kinase, regulatory subunit	Fc gamma R-mediated phagocytosis
Locus_2827_Transcript_7/14_Confidence_0.330_Length_4523_69;	AKT; RAC serine/threonine-protein kinase [EC:2.7.11.1]	Fc gamma R-mediated phagocytosis
Locus_3784_Transcript_6/12_Confidence_0.233_Length_3368_41;	RPS6KB; p70 ribosomal S6 kinase [EC:2.7.11.1]	Fc gamma R-mediated phagocytosis
Locus_1931_Transcript_64/69_Confidence_0.149_Length_7796_100;	PLCG; phospholipase C, gamma [EC:3.1.4.11]	Fc gamma R-mediated phagocytosis
Locus_5963_Transcript_7/9_Confidence_0.206_Length_1643_8;	MAP2K1, MEK1; mitogen-activated protein kinase kinase 1 [EC:2.7.12.2]	Fc gamma R-mediated phagocytosis
Locus_3192_Transcript_8/10_Confidence_0.349_Length_2832_33;	ERK1_2; extracellular signal-regulated kinase 1/2 [EC:2.7.11.24]	Fc gamma R-mediated phagocytosis
Locus_3163_Transcript_15/18_Confidence_0.385_Length_10398_29;	E3.1.4.4, PLD; phospholipase D [EC:3.1.4.4]	Fc gamma R-mediated phagocytosis
Locus_9111_Transcript_5/7_Confidence_0.123_Length_1467_9;	PPAP2; phosphatidate phosphatase [EC:3.1.3.4]	Fc gamma R-mediated phagocytosis
Locus_16853_Transcript_1/2_Confidence_1.000_Length_985_7;	PPAP2; phosphatidate phosphatase [EC:3.1.3.4]	Fc gamma R-mediated phagocytosis
Locus_17182_Transcript_1/2_Confidence_1.000_Length_2230_36;	E2.7.1.91; sphingosine kinase [EC:2.7.1.91]	Fc gamma R-mediated phagocytosis
Locus_25042_Transcript_2/5_Confidence_0.533_Length_3728_60;	CPKC; classical protein kinase C [EC:2.7.11.13]	Fc gamma R-mediated phagocytosis
Locus_11243_Transcript_1/1_Confidence_1.000_Length_2280_12;	GSN; gelsolin	Fc gamma R-mediated phagocytosis
Locus_1258_Transcript_22/29_Confidence_0.341_Length_4459_62;	VAV; vav oncogene	Fc gamma R-mediated phagocytosis
Locus_5833_Transcript_4/4_Confidence_0.667_Length_1470_24;	WAS; Wiskott-Aldrich syndrome protein	Fc gamma R-mediated phagocytosis
Locus_9296_Transcript_8/10_Confidence_0.078_Length_323_3;	ARPC4; actin related protein 2/3 complex, subunit 4	Fc gamma R-mediated phagocytosis
Locus_5376_Transcript_3/4_Confidence_0.750_Length_1684_2;	ARPC3; actin related protein 2/3 complex, subunit 3	Fc gamma R-mediated phagocytosis
Locus_9848_Transcript_4/4_Confidence_0.867_Length_1026_15;	ARPC2; actin related protein 2/3 complex, subunit 2	Fc gamma R-mediated phagocytosis
Locus_55754_Transcript_2/2_Confidence_1.000_Length_2022_7;	RAC2; Ras-related C3 botulinum toxin substrate 2	Fc gamma R-mediated phagocytosis
Locus_9238_Transcript_3/8_Confidence_0.296_Length_1133_8;	WASF3; WAS protein family, member 3	Fc gamma R-mediated phagocytosis
Locus_12813_Transcript_2/2_Confidence_0.951_Length_1785_10;	PAK1; p21-activated kinase 1 [EC:2.7.11.1]	Fc gamma R-mediated phagocytosis
Locus_25710_Transcript_4/4_Confidence_0.812_Length_4611_21;	LIMK1; LIM domain kinase 1 [EC:2.7.11.1]	Fc gamma R-mediated phagocytosis
Locus_26439_Transcript_2/5_Confidence_0.450_Length_2663_7;	CFL; cofilin	Fc gamma R-mediated phagocytosis
Locus_3679_Transcript_33/42_Confidence_0.106_Length_4570_54;	E2.7.1.68, PIP5K; 1-phosphatidylinositol-4-phosphate 5-kinase [EC:2.7.1.68]	Fc gamma R-mediated phagocytosis
Locus_9133_Transcript_2/6_Confidence_0.907_Length_3192_38;	ARF6; ADP-ribosylation factor 6	Fc gamma R-mediated phagocytosis
Locus_9031_Transcript_7/7_Confidence_0.870_Length_1969_24;	CRK, CRKII; proto-oncogene C-crk	Fc gamma R-mediated phagocytosis
Locus_7353_Transcript_2/2_Confidence_0.964_Length_3243_49;	ASAP; Arf-GAP with SH3 domain, ANK repeat and PH domain-containing protein	Fc gamma R-mediated phagocytosis
Locus_1509_Transcript_28/33_Confidence_0.208_Length_3637_18;	DNM; dynamin GTPase [EC:3.6.5.5]	Fc gamma R-mediated phagocytosis
Locus_6368_Transcript_1/6_Confidence_0.783_Length_3500_49;	DNM; dynamin GTPase [EC:3.6.5.5]	Fc gamma R-mediated phagocytosis
Locus_3228_Transcript_9/17_Confidence_0.202_Length_1715_9;	ITGB1; integrin beta 1	Leukocyte transendothelial migration
Locus_11653_Transcript_4/4_Confidence_0.774_Length_667_10;	MSN; moesin	Leukocyte transendothelial migration
Locus_28828_Transcript_3/6_Confidence_0.370_Length_1141_10;	ACTB_G1; actin beta/gamma 1	Leukocyte transendothelial migration
Locus_1748_Transcript_215/220_Confidence_0.034_Length_4591_17;	PIK3C; phosphatidylinositol-4,5-bisphosphate 3-kinase [EC:2.7.1.153]	Leukocyte transendothelial migration
Locus_6548_Transcript_10/11_Confidence_0.374_Length_5524_76;	PIK3C; phosphatidylinositol-4,5-bisphosphate 3-kinase [EC:2.7.1.153]	Leukocyte transendothelial migration
Locus_5830_Transcript_9/10_Confidence_0.286_Length_4072_18;	PIK3R; phosphoinositide-3-kinase, regulatory subunit	Leukocyte transendothelial migration
Locus_14647_Transcript_5/12_Confidence_0.406_Length_4568_14;	NOX, GP91; NADPH oxidase	Leukocyte transendothelial migration
Locus_24398_Transcript_4/10_Confidence_0.264_Length_1602_24;	CYBA, P22PHOX; cytochrome b-245, alpha polypeptide	Leukocyte transendothelial migration
Locus_5162_Transcript_10/12_Confidence_0.100_Length_2089_32;	NCF2, P67PHOX; neutrophil cytosolic factor 2	Leukocyte transendothelial migration
Locus_6844_Transcript_1/1_Confidence_1.000_Length_292_3;	CTNNB1; catenin beta 1	Leukocyte transendothelial migration
Locus_2295_Transcript_12/20_Confidence_0.423_Length_4239_55;	CTNNA; catenin (cadherin-associated protein), alpha	Leukocyte transendothelial migration
Locus_3491_Transcript_8/17_Confidence_0.275_Length_3290_67;	PTPN11; protein tyrosine phosphatase, non-receptor type 11 [EC:3.1.3.48]	Leukocyte transendothelial migration
Locus_14836_Transcript_2/9_Confidence_0.800_Length_3760_9;	P38; p38 MAP kinase [EC:2.7.11.24]	Leukocyte transendothelial migration
Locus_1931_Transcript_64/69_Confidence_0.149_Length_7796_100;	PLCG; phospholipase C, gamma [EC:3.1.4.11]	Leukocyte transendothelial migration
Locus_25042_Transcript_2/5_Confidence_0.533_Length_3728_60;	CPKC; classical protein kinase C [EC:2.7.11.13]	Leukocyte transendothelial migration
Locus_12647_Transcript_4/7_Confidence_0.886_Length_5373_92;	PTK2, FAK; PTK2 protein tyrosine kinase 2 [EC:2.7.10.2]	Leukocyte transendothelial migration
Locus_2558_Transcript_5/11_Confidence_0.136_Length_1267_20;	PXN; paxillin	Leukocyte transendothelial migration
Locus_5284_Transcript_8/8_Confidence_0.809_Length_5119_17;	BCAR1, CAS; breast cancer anti-estrogen resistance 1	Leukocyte transendothelial migration
Locus_7041_Transcript_7/9_Confidence_0.500_Length_7577_108;	ARHGAP5; Rho GTPase-activating protein 5	Leukocyte transendothelial migration
Locus_269_Transcript_12/12_Confidence_0.294_Length_7714_29;	ROCK; Rho-associated, coiled-coil containing protein kinase [EC:2.7.11.1]	Leukocyte transendothelial migration
Locus_2706_Transcript_6/8_Confidence_0.518_Length_4371_50;	MYL12; myosin regulatory light chain 12	Leukocyte transendothelial migration
Locus_1712_Transcript_11/19_Confidence_0.104_Length_2704_25;	AF6, MLLT4; afadin	Leukocyte transendothelial migration
Locus_2972_Transcript_13/13_Confidence_0.381_Length_4335_65;	VCL; vinculin	Leukocyte transendothelial migration
Locus_2496_Transcript_6/8_Confidence_0.373_Length_4206_17;	RAPGEF4, EPAC2; Rap guanine nucleotide exchange factor (GEF) 4	Leukocyte transendothelial migration
Locus_412_Transcript_9/10_Confidence_0.847_Length_10140_133;	RASSF5, RAPL; Ras association domain-containing protein 5	Leukocyte transendothelial migration
Locus_1258_Transcript_22/29_Confidence_0.341_Length_4459_62;	VAV; vav oncogene	Leukocyte transendothelial migration
Locus_55754_Transcript_2/2_Confidence_1.000_Length_2022_7;	RAC2; Ras-related C3 botulinum toxin substrate 2	Leukocyte transendothelial migration
Locus_12264_Transcript_5/9_Confidence_0.415_Length_7549_134;	MAP3K14, NIK; mitogen-activated protein kinase kinase kinase 14 [EC:2.7.11.25]	Intestinal immune network for IgA production
Locus_98639_Transcript_1/1_Confidence_1.000_Length_624_9;	CCR5; C-C chemokine receptor type 5	Chemokine signaling pathway
Locus_7660_Transcript_4/10_Confidence_0.598_Length_6356_31;	JAK2; Janus kinase 2 [EC:2.7.10.2]	Chemokine signaling pathway
Locus_1286_Transcript_6/10_Confidence_0.355_Length_4520_17;	STAT5B; signal transducer and activator of transcription 5B	Chemokine signaling pathway
Locus_75311_Transcript_1/1_Confidence_1.000_Length_761_7;	ADCY1; adenylate cyclase 1 [EC:4.6.1.1]	Chemokine signaling pathway
Locus_4187_Transcript_6/7_Confidence_0.641_Length_6967_14;	ADCY2; adenylate cyclase 2 [EC:4.6.1.1]	Chemokine signaling pathway
Locus_13678_Transcript_1/1_Confidence_1.000_Length_1214_9;	ADCY5; adenylate cyclase 5 [EC:4.6.1.1]	Chemokine signaling pathway
Locus_6685_Transcript_9/9_Confidence_0.316_Length_5650_92;	ADCY9; adenylate cyclase 9 [EC:4.6.1.1]	Chemokine signaling pathway
Locus_12699_Transcript_4/10_Confidence_0.225_Length_6445_81;	PKA; protein kinase A [EC:2.7.11.11]	Chemokine signaling pathway
Locus_8975_Transcript_2/4_Confidence_0.312_Length_1165_8;	SHC; src homology 2 domain-containing transforming protein C	Chemokine signaling pathway
Locus_202_Transcript_5/9_Confidence_0.545_Length_4753_6;	GRB2; growth factor receptor-binding protein 2	Chemokine signaling pathway
Locus_10408_Transcript_4/4_Confidence_0.607_Length_6048_28;	SOS; son of sevenless	Chemokine signaling pathway
Locus_1594_Transcript_4/5_Confidence_0.176_Length_458_10;	KRAS, KRAS2; GTPase KRas	Chemokine signaling pathway
Locus_9945_Transcript_10/10_Confidence_0.235_Length_5850_86;	BRAF; B-Raf proto-oncogene serine/threonine-protein kinase [EC:2.7.11.1]	Chemokine signaling pathway
Locus_5963_Transcript_7/9_Confidence_0.206_Length_1643_8;	MAP2K1, MEK1; mitogen-activated protein kinase kinase 1 [EC:2.7.12.2]	Chemokine signaling pathway
Locus_3192_Transcript_8/10_Confidence_0.349_Length_2832_33;	ERK1_2; extracellular signal-regulated kinase 1/2 [EC:2.7.11.24]	Chemokine signaling pathway
Locus_5830_Transcript_9/10_Confidence_0.286_Length_4072_18;	PIK3R; phosphoinositide-3-kinase, regulatory subunit	Chemokine signaling pathway
Locus_1748_Transcript_215/220_Confidence_0.034_Length_4591_17;	PIK3C; phosphatidylinositol-4,5-bisphosphate 3-kinase [EC:2.7.1.153]	Chemokine signaling pathway
Locus_6548_Transcript_10/11_Confidence_0.374_Length_5524_76;	PIK3C; phosphatidylinositol-4,5-bisphosphate 3-kinase [EC:2.7.1.153]	Chemokine signaling pathway
Locus_2827_Transcript_7/14_Confidence_0.330_Length_4523_69;	AKT; RAC serine/threonine-protein kinase [EC:2.7.11.1]	Chemokine signaling pathway
Locus_380_Transcript_35/35_Confidence_0.298_Length_11200_115;	IKBKA, IKKA, CHUK; inhibitor of nuclear factor kappa-B kinase subunit alpha [EC:2.7.11.10]	Chemokine signaling pathway
Locus_2876_Transcript_3/7_Confidence_0.729_Length_3483_47;	IKBKG, IKKG, NEMO; inhibitor of nuclear factor kappa-B kinase subunit gamma	Chemokine signaling pathway
Locus_642_Transcript_41/42_Confidence_0.112_Length_2259_34;	GSK3B; glycogen synthase kinase 3 beta [EC:2.7.11.26]	Chemokine signaling pathway
Locus_1258_Transcript_22/29_Confidence_0.341_Length_4459_62;	VAV; vav oncogene	Chemokine signaling pathway
Locus_55754_Transcript_2/2_Confidence_1.000_Length_2022_7;	RAC2; Ras-related C3 botulinum toxin substrate 2	Chemokine signaling pathway
Locus_12813_Transcript_2/2_Confidence_0.951_Length_1785_10;	PAK1; p21-activated kinase 1 [EC:2.7.11.1]	Chemokine signaling pathway
Locus_5833_Transcript_4/4_Confidence_0.667_Length_1470_24;	WAS; Wiskott-Aldrich syndrome protein	Chemokine signaling pathway
Locus_269_Transcript_12/12_Confidence_0.294_Length_7714_29;	ROCK; Rho-associated, coiled-coil containing protein kinase [EC:2.7.11.1]	Chemokine signaling pathway
Locus_15663_Transcript_13/16_Confidence_0.164_Length_3725_6;	GNB5; guanine nucleotide binding protein (G protein), beta 5	Chemokine signaling pathway
Locus_1308_Transcript_5/9_Confidence_0.523_Length_1005_3;	GNG7; guanine nucleotide binding protein (G protein), gamma 7	Chemokine signaling pathway
Locus_7702_Transcript_1/4_Confidence_0.769_Length_2914_52;	ELMO1, CED12; engulfment and cell motility protein 1	Chemokine signaling pathway
Locus_12647_Transcript_4/7_Confidence_0.886_Length_5373_92;	PTK2, FAK; PTK2 protein tyrosine kinase 2 [EC:2.7.10.2]	Chemokine signaling pathway
Locus_2558_Transcript_5/11_Confidence_0.136_Length_1267_20;	PXN; paxillin	Chemokine signaling pathway
Locus_5284_Transcript_8/8_Confidence_0.809_Length_5119_17;	BCAR1, CAS; breast cancer anti-estrogen resistance 1	Chemokine signaling pathway
Locus_9031_Transcript_7/7_Confidence_0.870_Length_1969_24;	CRK, CRKII; proto-oncogene C-crk	Chemokine signaling pathway
Locus_13935_Transcript_10/10_Confidence_0.571_Length_5574_88;	PLCB; phospholipase C, beta [EC:3.1.4.11]	Chemokine signaling pathway
Locus_16891_Transcript_5/5_Confidence_0.933_Length_9061_11;	PLCB; phospholipase C, beta [EC:3.1.4.11]	Chemokine signaling pathway
Locus_6047_Transcript_15/20_Confidence_0.271_Length_10116_132;	PARD3; partitioning defective protein 3	Chemokine signaling pathway
Locus_1966_Transcript_6/9_Confidence_0.254_Length_5614_11;	ADRBK, GRK; beta-adrenergic-receptor kinase [EC:2.7.11.15]	Chemokine signaling pathway
Locus_11019_Transcript_10/10_Confidence_0.449_Length_7029_83;	ARRB; beta-arrestin	Chemokine signaling pathway
