# Supplementary material for: De Novo Characterization of Japanese Scallop Mizuhopecten yessoensis Transcriptome and Analysis of Its Gene Expression following Cadmium Exposure
Source: PLoS One. 2013 May 31;8(5):e64485. doi: 10.1371/journal.pone.0064485 (PMC3669299; doi:10.1371/journal.pone.0064485)
Supplement: Table S2 — Different expressed genes between CG and TG. A list of the different expressed genes in the gill of M. yessoensis after Cd exposure. FDR (<0.001) and P-value (<0.001) were used as the standard. (XLSX) [file pone.0064485.s002.xlsx]

## Sheet: TG VS.CG
Gene ID	Annotation	Length (bp)	Reads (TG)	RPKM	Reads (CG)	RPKM	log2(Fold_change) normalized	FDR	Signature(P-value<0.001)	up/down
Locus_10004	tripartite motif-containing protein 56	3906	66	1.72296	108	4.21556	-1.29084	4.55834e-08	TRUE	down
Locus_100135		201	10	5.07303	29	21.9971	-2.1164	0.000105094	TRUE	down
Locus_100277		289	49	17.2887	91	48.0074	-1.47343	2.71526e-08	TRUE	down
Locus_100345		195	0	0	17	13.2916	-5.66781	1.30051e-05	TRUE	down
Locus_10040		175	45	26.2203	132	115.001	-2.13288	4.29515e-19	TRUE	down
Locus_100455		201	36	18.2629	105	79.6448	-2.12466	3.03582e-15	TRUE	down
Locus_100508		194	28	14.717	55	43.224	-1.55435	1.13326e-05	TRUE	down
Locus_100544		135	0	0	25	28.2339	-6.2242	7.14662e-08	TRUE	down
Locus_100577		132	0	0	24	27.7205	-6.16531	1.34902e-07	TRUE	down
Locus_10058	similar to cubilin	14885	449	3.07582	1430	14.6471	-2.25157	4.58627e-216	TRUE	down
Locus_100594		144	9	6.373	30	31.7631	-2.31731	2.50162e-05	TRUE	down
Locus_100688		166	2	1.22853	18	16.5321	-3.75027	3.97087e-05	TRUE	down
Locus_100862		506	4	0.806071	76	22.8996	-4.82827	4.84673e-22	TRUE	down
Locus_100863		196	9	4.6822	27	21.0025	-2.16531	0.000154623	TRUE	down
Locus_100958		136	8	5.99811	76	85.1999	-3.82827	1.16452e-19	TRUE	down
Locus_101009		198	55	28.3244	110	84.7016	-1.58034	7.14716e-11	TRUE	down
Locus_101089		117	0	0	36	46.9117	-6.75027	8.00323e-11	TRUE	down
Locus_10114		1581	96	6.1916	140	13.5008	-1.12466	2.22141e-08	TRUE	down
Locus_101169		117	4	3.48608	19	24.7589	-2.82827	0.00023051	TRUE	down
Locus_101184		385	5	1.32426	21	8.31616	-2.65073	0.000175973	TRUE	down
Locus_10119		1323	30	2.3122	69	7.95158	-1.78198	2.88306e-08	TRUE	down
Locus_101278		158	50	32.2683	96	92.6357	-1.52145	4.23932e-09	TRUE	down
Locus_10130	similar to trabecular meshwork inducible glucocorticoid response prote	2936	189	6.56401	371	19.2656	-1.55338	2.60445e-34	TRUE	down
Locus_10152		501	685	139.417	1260	383.44	-1.45959	2.1412e-105	TRUE	down
Locus_10163		427	1	0.238801	19	6.78406	-4.82827	4.99788e-06	TRUE	down
Locus_10165		4431	250	5.7531	361	12.4214	-1.11041	3.88017e-20	TRUE	down
Locus_10177		839	2	0.24307	15	2.7258	-3.48723	0.000336079	TRUE	down
Locus_101827		136	37	27.7413	140	156.947	-2.50017	2.50197e-24	TRUE	down
Locus_101833		672	4	0.606952	20	4.53759	-2.90227	0.00011787	TRUE	down
Locus_101869		505	0	0	21	6.34004	-5.97266	9.31858e-07	TRUE	down
Locus_10191		11601	437	3.84105	771	10.1327	-1.39944	1.10307e-60	TRUE	down
Locus_101932		230	18	7.9801	51	33.807	-2.08284	1.38631e-07	TRUE	down
Locus_10196	protogenin homolog (Gallus gallus)	2641	385	14.8647	711	41.0455	-1.46533	5.64099e-60	TRUE	down
Locus_10207		696	206	30.1802	324	70.9741	-1.23369	2.42927e-21	TRUE	down
Locus_102083		108	10	9.44148	57	80.4665	-3.0913	1.19304e-12	TRUE	down
Locus_10213		1543	116	7.66577	170	16.7976	-1.13175	4.04772e-10	TRUE	down
Locus_102167	similar to 4-coumarate:coenzyme A ligase	432	0	0	55	19.4108	-7.3617	1.35853e-15	TRUE	down
Locus_10219	similar to sterile alpha motif domain containing 9-like	5945	93	1.59513	416	10.6686	-2.74162	8.18854e-79	TRUE	down
Locus_10224		438	84	19.5555	113	39.334	-1.0082	6.83567e-06	TRUE	down
Locus_10226		605	327	55.1133	531	133.815	-1.27976	1.29785e-36	TRUE	down
Locus_102283		135	1	0.755318	13	14.6816	-4.28078	0.000356876	TRUE	down
Locus_102340		143	427	304.478	582	620.513	-1.02713	2.43377e-28	TRUE	down
Locus_102347		147	60	41.6196	88	91.2703	-1.13288	1.36325e-05	TRUE	down
Locus_10249		1137	11	0.986497	50	6.70461	-2.76477	4.35544e-10	TRUE	down
Locus_102688	cytosolic iron-sulfur protein assembly 1 homolog	237	0	0	39	25.0888	-6.86574	1.3406e-11	TRUE	down
Locus_102770		103	24	23.7595	45	66.61	-1.48723	0.000162407	TRUE	down
Locus_10297	poly (ADP-ribose) polymerase family, member 14	2343	148	6.441	213	13.8603	-1.1056	4.58555e-12	TRUE	down
Locus_102979		139	0	0	35	38.3899	-6.70963	1.45814e-10	TRUE	down
Locus_10306		1668	104	6.35771	174	15.9044	-1.32285	4.95728e-13	TRUE	down
Locus_10313		1039	159	15.6043	230	33.7502	-1.11295	4.15437e-13	TRUE	down
Locus_103177		107	0	0	21	29.9226	-5.97266	9.31858e-07	TRUE	down
Locus_103236		215	6	2.84562	29	20.5648	-2.85336	2.49898e-06	TRUE	down
Locus_10326		3154	89	2.87735	236	11.4081	-1.98725	8.60503e-31	TRUE	down
Locus_10327	coiled-coil domain containing 150	3543	209	6.01504	312	13.426	-1.15839	1.13155e-18	TRUE	down
Locus_10328		1983	280	14.3979	403	30.9846	-1.1057	2.9004e-22	TRUE	down
Locus_10333		3474	53	1.55564	84	3.6865	-1.24474	4.04991e-06	TRUE	down
Locus_103358		127	0	0	12	14.4059	-5.16531	0.00038877	TRUE	down
Locus_103363		119	8	6.85499	35	44.842	-2.70963	3.89782e-07	TRUE	down
Locus_10337		1204	7	0.592837	531	67.2407	-6.82556	4.10415e-151	TRUE	down
Locus_103411		144	5	3.54055	30	31.7631	-3.16531	3.96759e-07	TRUE	down
Locus_1035	myeloid differentiation primary response gene 88	2455	802	33.3109	1420	88.1863	-1.40456	4.27162e-112	TRUE	down
Locus_103531		189	5	2.69756	35	28.2339	-3.3877	1.18879e-08	TRUE	down
Locus_103607		366	10	2.78601	43	17.9123	-2.68468	1.57821e-08	TRUE	down
Locus_103712		247	51	21.0541	84	51.8497	-1.30023	1.69224e-06	TRUE	down
Locus_103714		533	4	0.765238	27	7.72326	-3.33523	9.31522e-07	TRUE	down
Locus_103730		156	9	5.88277	25	24.4332	-2.05427	0.000498885	TRUE	down
Locus_10374		142	27	19.3883	46	49.3894	-1.34902	0.000450426	TRUE	down
Locus_1038	lupus brain antigen 1	2841	26	0.933181	69	3.7029	-1.98843	1.79382e-09	TRUE	down
Locus_103973		111	34	31.2334	73	100.268	-1.6827	4.34687e-08	TRUE	down
Locus_104013		189	23	12.4088	59	47.5942	-1.93942	5.88796e-08	TRUE	down
Locus_104056		195	17	8.88951	80	62.5489	-2.81481	5.15959e-16	TRUE	down
Locus_10407	egf-like domain protein	2364	153	6.59945	454	29.2801	-2.1495	5.61262e-65	TRUE	down
Locus_10410		3409	31	0.927253	70	3.13066	-1.75543	3.22317e-08	TRUE	down
Locus_104143		152	18	12.0752	62	62.1888	-2.36461	1.75742e-10	TRUE	down
Locus_104359		139	8	5.86866	26	28.5182	-2.28078	0.000122318	TRUE	down
Locus_10437		3204	173	5.50576	383	18.2251	-1.72692	4.03214e-41	TRUE	down
Locus_1045	similar to von Willebrand factor D and EGF domains	2413	1764	74.5427	4070	257.159	-1.78652	0	TRUE	down
Locus_104549		108	7	6.60903	37	52.2327	-2.98244	3.37883e-08	TRUE	down
Locus_104550		132	5	3.86242	27	31.1856	-3.0133	3.14426e-06	TRUE	down
Locus_10467		1166	42	3.67294	165	21.5749	-2.55435	2.99033e-29	TRUE	down
Locus_104692		186	22	12.0607	39	31.968	-1.40631	0.000944696	TRUE	down
Locus_104717		104	0	0	11	16.1259	-5.03977	0.000778035	TRUE	down
Locus_104756		487	9	1.88442	31	9.70503	-2.36461	1.34125e-05	TRUE	down
Locus_104760		319	5	1.59824	44	21.0294	-3.71785	1.95515e-11	TRUE	down
Locus_104832		104	0	0	11	16.1259	-5.03977	0.000778035	TRUE	down
Locus_1049	major facilitator superfamily domain-containing protein 1-like	5341	71	1.3555	165	4.71005	-1.79692	4.92545e-19	TRUE	down
Locus_105133		176	55	31.865	103	89.2255	-1.48548	2.11902e-09	TRUE	down
Locus_10516	similar to expressed protein	2962	179	6.16214	374	19.2509	-1.64342	1.78045e-37	TRUE	down
Locus_105333		108	0	0	13	18.352	-5.28078	0.000196242	TRUE	down
Locus_10534		1300	21	1.64717	40	4.69117	-1.50995	0.000356901	TRUE	down
Locus_105359		148	10	6.88973	54	55.6284	-3.0133	9.52713e-12	TRUE	down
Locus_105364		149	26	17.7931	85	86.9755	-2.28929	1.31307e-13	TRUE	down
Locus_10538		467	1	0.218347	14	4.57062	-4.3877	0.000175355	TRUE	down
Locus_10542		155	109	71.7065	187	183.939	-1.35905	1.61824e-14	TRUE	down
Locus_10553		996	326	33.375	471	72.0984	-1.1112	4.05186e-26	TRUE	down
Locus_105575		124	14	11.5125	37	45.493	-1.98244	2.15938e-05	TRUE	down
Locus_105577	tripartite motif-containing protein 2/3	323	185	58.4027	277	130.75	-1.1627	9.61203e-17	TRUE	down
Locus_105647		149	104	71.1723	369	377.576	-2.40738	1.32309e-60	TRUE	down
Locus_105794		112	20	18.2086	37	50.3672	-1.46787	0.000868698	TRUE	down
Locus_105802		231	11	4.85562	45	29.7006	-2.61276	1.18042e-08	TRUE	down
Locus_105850		150	37	25.1521	72	73.1822	-1.54081	4.0501e-07	TRUE	down
Locus_106		2508	117	4.75688	208	12.6445	-1.41042	5.71613e-17	TRUE	down
Locus_10607		2913	191	6.68585	305	15.9633	-1.25558	1.14039e-20	TRUE	down
Locus_106096		265	11	4.23263	55	31.6432	-2.90227	1.50644e-11	TRUE	down
Locus_10614		3422	69	2.05605	179	7.97512	-1.95563	5.07808e-23	TRUE	down
Locus_10626		3647	27	0.754904	59	2.4665	-1.7081	8.4018e-07	TRUE	down
Locus_106286		153	2	1.33291	22	21.9228	-4.03977	2.25428e-06	TRUE	down
Locus_10637		615	262	43.44	454	112.55	-1.37347	6.28163e-35	TRUE	down
Locus_10638		931	53	5.80483	295	48.3099	-3.05699	2.2997e-62	TRUE	down
Locus_10650	failed axon connections, putative	1329	5	0.383627	20	2.2944	-2.58034	0.000336285	TRUE	down
Locus_10673		3770	810	21.9082	1260	50.9558	-1.21777	7.27442e-80	TRUE	down
Locus_106734		124	426	350.309	839	1031.58	-1.55816	2.18061e-77	TRUE	down
Locus_106739		240	33	14.0206	7252	4606.92	-8.36011	0	TRUE	down
Locus_10679	threonine dehydrogenase, putative	1179	317	27.4163	1718	222.164	-3.01852	0	TRUE	down
Locus_106815		236	75	32.4051	327	211.252	-2.70467	3.77561e-61	TRUE	down
Locus_106823		458	6	1.33582	20	6.65777	-2.31731	0.000848764	TRUE	down
Locus_10696		151	15	10.1293	42	42.4069	-2.06577	2.58845e-06	TRUE	down
Locus_10727		1230	1	0.0829008	26	3.22279	-5.28078	3.79499e-08	TRUE	down
Locus_107279		161	7	4.43339	23	21.7804	-2.29655	0.000323975	TRUE	down
Locus_10735		217	213	100.088	292	205.157	-1.03546	1.03576e-14	TRUE	down
Locus_107411		109	0	0	29	40.5635	-6.43832	5.74776e-09	TRUE	down
Locus_107485		235	8	3.47125	69	44.7657	-3.68887	1.84331e-17	TRUE	down
Locus_10752	ubiquitin carboxyl-terminal hydrolase 16/45	3185	583	18.6648	853	40.8323	-1.12939	4.13563e-48	TRUE	down
Locus_107565		207	15	7.38898	35	25.7788	-1.80274	0.000130752	TRUE	down
Locus_107762		141	0	0	20	21.6259	-5.90227	1.79466e-06	TRUE	down
Locus_107820		140	0	0	23	25.0475	-6.1039	2.5584e-07	TRUE	down
Locus_10783		3520	114	3.30237	215	9.31237	-1.49565	4.50691e-19	TRUE	down
Locus_107836		115	1	0.886678	17	22.538	-4.66781	2.06077e-05	TRUE	down
Locus_107841		454	2	0.449198	17	5.70896	-3.66781	8.08821e-05	TRUE	down
Locus_107883		117	139	121.141	332	432.63	-1.83644	7.79191e-39	TRUE	down
Locus_10791		3365	30	0.909075	125	5.66356	-2.63924	4.22765e-23	TRUE	down
Locus_107981		121	1	0.84271	22	27.7205	-5.03977	6.09115e-07	TRUE	down
Locus_10799		691	336	49.5821	1493	329.417	-2.73202	4.20641e-281	TRUE	down
Locus_108	sushi, von Willebrand factor type A, EGF and pentraxin domain containing 1	3227	875	27.6486	1395	65.9082	-1.25325	1.88717e-92	TRUE	down
Locus_10802		1189	92	7.88987	132	16.9261	-1.10117	1.06835e-07	TRUE	down
Locus_108044		180	1	0.566489	53	44.8919	-6.30826	6.97212e-16	TRUE	down
Locus_108140		102	32	31.9899	129	192.821	-2.59157	2.31345e-23	TRUE	down
Locus_10817		142	5	3.59042	19	20.4	-2.50634	0.000639366	TRUE	down
Locus_108214		450	79	17.901	127	43.0284	-1.26525	4.25094e-09	TRUE	down
Locus_10840		2837	612	21.9966	1001	53.7946	-1.29018	1.6991e-69	TRUE	down
Locus_108414		134	91	69.2469	307	349.299	-2.33464	1.02021e-48	TRUE	down
Locus_108453		236	6	2.59241	37	23.9031	-3.20483	1.02797e-08	TRUE	down
Locus_108497		166	6	3.68559	52	47.7595	-3.69582	2.44079e-13	TRUE	down
Locus_108700		104	4	3.92184	19	27.8538	-2.82827	0.00023051	TRUE	down
Locus_108720		129	289	228.44	575	679.583	-1.57284	6.96901e-54	TRUE	down
Locus_108807		152	13	8.72094	32	32.0975	-1.8799	0.000174672	TRUE	down
Locus_108818		105	340	330.182	817	1186.31	-1.84514	1.40372e-95	TRUE	down
Locus_108828		479	12	2.55452	31	9.86712	-1.94958	0.000150542	TRUE	down
Locus_10887	blimp-1	6988	640	9.33879	946	20.6397	-1.14411	2.02884e-54	TRUE	down
Locus_10895	F-box protein 31	1315	15	1.16313	32	3.71012	-1.67345	0.000629375	TRUE	down
Locus_108995		197	21	10.8697	40	30.9569	-1.50995	0.000356901	TRUE	down
Locus_109024		550	28	5.1911	105	29.1066	-2.48723	2.71485e-18	TRUE	down
Locus_10909	EGF-like domain containing protein	2832	356	12.818	508	27.3486	-1.09329	2.07051e-27	TRUE	down
Locus_10923		5241	154	2.9962	218	6.34171	-1.08174	6.29515e-12	TRUE	down
Locus_109263		775	8	1.05257	28	5.50834	-2.3877	3.54459e-05	TRUE	down
Locus_10935		850	97	11.6363	177	31.7482	-1.44804	4.25378e-15	TRUE	down
Locus_109360		110	8	7.41585	51	70.6874	-3.25277	6.85353e-12	TRUE	down
Locus_109400		149	50	34.2174	69	70.6036	-1.04501	0.000449976	TRUE	down
Locus_109406		295	61	21.0849	128	66.1534	-1.64961	2.69318e-13	TRUE	down
Locus_10943		2028	203	10.2069	324	24.358	-1.25486	6.64931e-22	TRUE	down
Locus_109438		656	22	3.41966	40	9.29652	-1.44284	0.000599733	TRUE	down
Locus_109452		132	54	41.7142	85	98.1769	-1.23485	4.0847e-06	TRUE	down
Locus_109508		148	12	8.26767	55	56.6585	-2.77674	4.50666e-11	TRUE	down
Locus_109620		113	49	44.2162	76	102.541	-1.21356	2.05239e-05	TRUE	down
Locus_109678		172	17	10.0782	77	68.2537	-2.75967	3.86706e-15	TRUE	down
Locus_10968		1167	74	6.46583	320	41.8065	-2.69282	1.43322e-59	TRUE	down
Locus_109686		105	1	0.971123	12	17.4243	-4.16531	0.000731678	TRUE	down
Locus_109701		134	9	6.84859	24	27.3068	-1.99538	0.000878447	TRUE	down
Locus_109782		116	42	36.9194	182	239.209	-2.69582	4.02497e-34	TRUE	down
Locus_109784		161	0	0	36	34.0911	-6.75027	8.00323e-11	TRUE	down
Locus_11014		2475	85	3.50193	259	15.9547	-2.18776	4.48941e-38	TRUE	down
Locus_110224		381	14	3.74685	31	12.4051	-1.72718	0.000571617	TRUE	down
Locus_110311		173	1	0.58941	28	24.6761	-5.3877	9.60176e-09	TRUE	down
Locus_110323		109	11	10.2903	39	54.551	-2.40631	5.53093e-07	TRUE	down
Locus_11043	sulfatase modifying factor 2	6819	103	1.54021	159	3.55501	-1.20673	1.85165e-10	TRUE	down
Locus_11046	similar to transposase	2451	101	4.20186	500	31.1022	-2.88792	8.26911e-100	TRUE	down
Locus_110493		182	1	0.560263	18	15.0787	-4.75027	1.01414e-05	TRUE	down
Locus_11053	ATP/GTP binding protein-like 2	3256	353	11.0549	601	28.142	-1.34804	8.47175e-45	TRUE	down
Locus_110536		214	0	0	40	28.4977	-6.90227	7.42472e-12	TRUE	down
Locus_110544		131	1	0.778381	18	20.9491	-4.75027	1.01414e-05	TRUE	down
Locus_11055		3095	108	3.55817	280	13.7931	-1.95474	1.16637e-35	TRUE	down
Locus_110564		165	34	21.0116	127	117.35	-2.48156	6.01624e-22	TRUE	down
Locus_110587		453	2	0.45019	26	8.75063	-4.28078	1.27567e-07	TRUE	down
Locus_11059		1713	339	20.1793	474	42.1876	-1.06394	1.5633e-24	TRUE	down
Locus_11064	disintegrin and metalloproteinase domain-containing protein 10	5203	38	0.744721	67	1.96329	-1.3985	7.12601e-06	TRUE	down
Locus_11074	similar to zinc finger protein	705	4	0.578542	17	3.67641	-2.66781	0.00086187	TRUE	down
Locus_11077		1190	122	10.4539	188	24.0866	-1.20419	3.35905e-12	TRUE	down
Locus_11087		2116	89	4.28882	153	11.024	-1.362	4.90605e-12	TRUE	down
Locus_111	polyprotein-like	4013	423	10.7482	750	28.4942	-1.40658	1.70454e-59	TRUE	down
Locus_11104	similar to ammonium transporter 2	2491	10	0.409345	104	6.36537	-3.95885	2.94669e-27	TRUE	down
Locus_11106		479	77	16.3915	130	41.3782	-1.33592	4.73913e-10	TRUE	down
Locus_111067		992	45	4.62556	88	13.5249	-1.54792	1.34482e-08	TRUE	down
Locus_11114	interferon-induced protein 44	1776	166	9.53079	255	21.8908	-1.19966	3.20853e-16	TRUE	down
Locus_11119		1938	135	7.10303	297	23.3651	-1.71785	9.02046e-32	TRUE	down
Locus_111321		159	80	51.3046	155	148.627	-1.53454	1.93566e-14	TRUE	down
Locus_111400		480	2	0.424866	25	7.94078	-4.2242	2.60944e-07	TRUE	down
Locus_111418		364	5	1.40066	19	7.95823	-2.50634	0.000639366	TRUE	down
Locus_11144		995	481	49.293	1027	157.366	-1.67467	5.79307e-105	TRUE	down
Locus_11147		194	179	94.0838	337	264.845	-1.49313	1.74842e-29	TRUE	down
Locus_111506		141	4	2.89271	30	32.4389	-3.48723	1.12343e-07	TRUE	down
Locus_111552		102	13	12.9959	30	44.842	-1.78679	0.000513192	TRUE	down
Locus_111558		1787	5	0.285305	27	2.30358	-3.0133	3.14426e-06	TRUE	down
Locus_111596		206	13	6.43487	30	22.2033	-1.78679	0.000513192	TRUE	down
Locus_11161	baculoviral IAP repeat-containing protein 7 a	2138	524	24.9912	846	60.3291	-1.27143	1.754e-57	TRUE	down
Locus_111685		797	7	0.895578	31	5.93018	-2.72718	1.92689e-06	TRUE	down
Locus_11170		3001	97	3.29586	166	8.43347	-1.35547	6.52576e-13	TRUE	down
Locus_111716		181	1	0.563359	12	10.108	-4.16531	0.000731678	TRUE	down
Locus_1119	similar to Kielin	8312	50	0.613378	99	1.81591	-1.56584	9.80038e-10	TRUE	down
Locus_11190	syntaxin 16	1169	15	1.3084	32	4.17349	-1.67345	0.000629375	TRUE	down
Locus_112000		108	4	3.77659	30	42.3508	-3.48723	1.12343e-07	TRUE	down
Locus_112039		116	1	0.879034	74	97.2608	-6.7898	1.6127e-21	TRUE	down
Locus_112125		128	5	3.98312	21	25.0134	-2.65073	0.000175973	TRUE	down
Locus_112144		253	8	3.22428	39	23.5022	-2.86574	2.68671e-08	TRUE	down
Locus_112187		1119	4	0.364497	26	3.54248	-3.28078	1.87973e-06	TRUE	down
Locus_112223		157	1	0.649477	17	16.5087	-4.66781	2.06077e-05	TRUE	down
Locus_11227		2960	41	1.41239	85	4.37816	-1.63218	6.15745e-09	TRUE	down
Locus_112270		153	18	11.9962	64	63.7753	-2.41042	5.00562e-11	TRUE	down
Locus_11244	BMP and activin membrane-bound inhibitor	2004	1767	89.9089	2492	189.59	-1.07634	2.06879e-129	TRUE	down
Locus_11256	sepiapterin reductase	1271	4	0.320906	27	3.23879	-3.33523	9.31522e-07	TRUE	down
Locus_112607		286	19	6.77409	107	57.0403	-3.07388	4.49988e-23	TRUE	down
Locus_112610		223	4	1.82902	19	12.9901	-2.82827	0.00023051	TRUE	down
Locus_112735		156	797	520.952	1375	1343.82	-1.36712	3.41686e-104	TRUE	down
Locus_112813		149	0	0	48	49.1156	-7.16531	7.0675e-14	TRUE	down
Locus_112817		170	2	1.19962	99	88.7872	-6.2097	3.20544e-29	TRUE	down
Locus_11282		2973	205	7.03109	286	14.6668	-1.06073	5.62096e-15	TRUE	down
Locus_112885		121	387	326.129	982	1237.34	-1.92373	1.94419e-121	TRUE	down
Locus_1129	similar to pol polyprotein	420	1102	267.544	1875	680.638	-1.34711	8.02374e-139	TRUE	down
Locus_11290		1703	60	3.59253	143	12.8022	-1.83332	5.05882e-17	TRUE	down
Locus_112915		772	7	0.92458	40	7.89963	-3.09492	4.28712e-09	TRUE	down
Locus_11305		690	44	6.5023	254	56.124	-3.1096	1.30737e-54	TRUE	down
Locus_11309	inositol oxygenase	1293	38	2.99674	94	11.0839	-1.887	7.6448e-12	TRUE	down
Locus_11314		595	3	0.514124	17	4.35608	-3.08284	0.000289048	TRUE	down
Locus_113153		205	6	2.98443	45	33.4675	-3.48723	3.65937e-11	TRUE	down
Locus_11321		259	4	1.57479	31	18.2485	-3.53454	5.50466e-08	TRUE	down
Locus_113230		473	0	0	16	5.15731	-5.58034	2.54836e-05	TRUE	down
Locus_113333		207	5	2.46299	36	26.5153	-3.42834	5.8503e-09	TRUE	down
Locus_113386		293	9	3.13212	33	17.1716	-2.45481	3.82293e-06	TRUE	down
Locus_113400		143	6	4.27838	29	30.9191	-2.85336	2.49898e-06	TRUE	down
Locus_113460		123	8	6.63206	26	32.2279	-2.28078	0.000122318	TRUE	down
Locus_11349		577	6	1.06033	23	6.07738	-2.51894	0.000129623	TRUE	down
Locus_11356	sentrin-specific protease 5	5118	242	4.82146	943	28.0915	-2.54259	2.74152e-164	TRUE	down
Locus_113561		149	2	1.3687	27	27.6275	-4.33523	6.21834e-08	TRUE	down
Locus_113870		147	22	15.2605	48	49.7838	-1.70587	1.16834e-05	TRUE	down
Locus_113962		134	8	6.08764	31	35.2713	-2.53454	5.28042e-06	TRUE	down
Locus_114033		130	0	0	63	73.8859	-7.55762	1.66142e-17	TRUE	down
Locus_11406		1818	17	0.953496	37	3.10293	-1.70233	0.000162557	TRUE	down
Locus_11409		1314	198	15.365	271	31.444	-1.03314	1.18195e-13	TRUE	down
Locus_114207		1199	23	1.95602	74	9.40972	-2.26623	8.56806e-12	TRUE	down
Locus_114332		100	34	34.6691	71	108.249	-1.64263	1.21252e-07	TRUE	down
Locus_114349		129	0	0	45	53.1847	-7.0722	3.9787e-13	TRUE	down
Locus_114383		182	168	94.1243	254	212.778	-1.17671	1.08642e-15	TRUE	down
Locus_114448		139	72	52.8179	556	609.852	-3.52936	1.25807e-132	TRUE	down
Locus_1146	similar to arrestin domain containing 3	4612	461	10.1924	671	22.1818	-1.12189	1.5349e-37	TRUE	down
Locus_11479	similar to liver stage antigen, putative	2191	539	25.0848	820	57.0605	-1.18568	5.67988e-50	TRUE	down
Locus_114804		121	7	5.89897	33	41.5808	-2.81738	5.08174e-07	TRUE	down
Locus_114903		298	17	5.81696	84	42.9761	-2.8852	3.42553e-17	TRUE	down
Locus_114956		201	33	16.741	53	40.2017	-1.26387	0.000328412	TRUE	down
Locus_114957		220	8	3.70793	36	24.9485	-2.75027	2.00822e-07	TRUE	down
Locus_11504		2739	470	17.4972	670	37.2947	-1.09184	6.70225e-36	TRUE	down
Locus_115068		113	31	27.9735	50	67.4615	-1.27	0.000486948	TRUE	down
Locus_115220		128	8	6.373	30	35.7335	-2.48723	1.00256e-05	TRUE	down
Locus_11523		1145	19	1.69204	41	5.45937	-1.68997	6.95251e-05	TRUE	down
Locus_11531	nAChR subunit	4103	42	1.04379	103	3.82737	-1.87453	8.34289e-13	TRUE	down
Locus_11539		2860	88	3.13748	422	22.4963	-2.84201	5.91107e-83	TRUE	down
Locus_115507		107	34	32.401	136	193.785	-2.58034	1.77174e-24	TRUE	down
Locus_115521	ankyrin repeat-containing protein	418	0	0	25	9.1186	-6.2242	7.14662e-08	TRUE	down
Locus_11553	similar to Titin (Connectin) (Rhabdomyosarcoma antigen MU-RMS-40.14)	4164	557	13.6398	1512	55.3612	-2.02105	2.1863e-199	TRUE	down
Locus_11556	calmodulin	1539	58	3.84285	99	9.80756	-1.35172	5.96107e-08	TRUE	down
Locus_115578		143	27	19.2527	116	123.676	-2.68344	7.38152e-22	TRUE	down
Locus_115650		188	12	6.50859	31	25.1402	-1.94958	0.000150542	TRUE	down
Locus_11567		2275	231	10.3537	330	22.1155	-1.09492	4.65136e-18	TRUE	down
Locus_115750		411	4	0.992389	828	307.152	-8.27383	1.6044e-209	TRUE	down
Locus_115772		102	50	49.9843	96	143.495	-1.52145	4.23932e-09	TRUE	down
Locus_115798		124	52	42.7607	72	88.5269	-1.04983	0.000304621	TRUE	down
Locus_115803		312	1099	359.176	1694	827.795	-1.20459	1.95976e-105	TRUE	down
Locus_115828		256	1	0.398312	12	7.1467	-4.16531	0.000731678	TRUE	down
Locus_115835		445	28	6.41596	55	18.8437	-1.55435	1.13326e-05	TRUE	down
Locus_11593		1898	24	1.28937	43	3.45411	-1.42165	0.000409054	TRUE	down
Locus_115965		595	9	1.54237	26	6.66225	-2.11086	0.00027911	TRUE	down
Locus_116063		121	20	16.8542	150	189.004	-3.48723	9.58673e-36	TRUE	down
Locus_116224		113	101	91.1395	171	230.718	-1.33998	4.63423e-13	TRUE	down
Locus_11624	claspin homolog (Xenopus laevis)	1980	70	3.60493	107	8.23916	-1.19253	3.80164e-07	TRUE	down
Locus_116771		115	173	153.395	290	384.472	-1.32562	2.31543e-21	TRUE	down
Locus_116777		167	0	0	11	10.0425	-5.03977	0.000778035	TRUE	down
Locus_11688	Pfs, NACHT and Ankyrin domain protein	217	27	12.6873	52	36.5349	-1.52589	2.81822e-05	TRUE	down
Locus_116931		180	15	8.49733	36	30.4926	-1.84338	7.61531e-05	TRUE	down
Locus_11702		5565	192	3.51803	283	7.75328	-1.14004	1.39726e-16	TRUE	down
Locus_11704	galactoside 2-L-fucosyltransferase	2923	60	2.09308	126	6.57213	-1.65073	4.13246e-13	TRUE	down
Locus_117109		106	1	0.961962	18	25.8899	-4.75027	1.01414e-05	TRUE	down
Locus_117136		329	16	4.95893	50	23.1707	-2.2242	4.99727e-08	TRUE	down
Locus_117153		343	0	0	21	9.33446	-5.97266	9.31858e-07	TRUE	down
Locus_11728	leucine rich repeat containing 16A	4955	416	8.56078	604	18.5848	-1.11831	1.1282e-33	TRUE	down
Locus_117343		129	10	7.90449	30	35.4565	-2.16531	5.80314e-05	TRUE	down
Locus_117464		134	29	22.0677	84	95.5738	-2.11468	2.94233e-12	TRUE	down
Locus_117532		198	13	6.69486	67	51.591	-2.94599	4.04207e-14	TRUE	down
Locus_11774		417	64	15.6498	86	31.4432	-1.00661	0.000120263	TRUE	down
Locus_117775		152	31	20.7961	76	76.2315	-1.87407	1.25324e-09	TRUE	down
Locus_117829		628	99	16.0746	175	42.4857	-1.4022	2.92591e-14	TRUE	down
Locus_11816	rest corepressor (corest) protein, putative	8344	377	4.60713	668	12.2058	-1.40563	5.50884e-53	TRUE	down
Locus_118182		160	2	1.2746	23	21.9165	-4.1039	1.0982e-06	TRUE	down
Locus_11821	transient receptor potential cation channel, subfamily M, member 3	4607	135	2.98799	211	6.98278	-1.22463	5.82655e-14	TRUE	down
Locus_118219		157	4	2.59791	40	38.8441	-3.90227	8.69186e-11	TRUE	down
Locus_118384		127	2	1.60579	16	19.2079	-3.58034	0.000165846	TRUE	down
Locus_118401		104	16	15.6874	42	61.5716	-1.97266	5.4681e-06	TRUE	down
Locus_118414		103	17	16.8297	34	50.3276	-1.58034	0.000735862	TRUE	down
Locus_118466		368	0	0	16	6.62882	-5.58034	2.54836e-05	TRUE	down
Locus_118574		108	31	29.2686	106	149.64	-2.35407	2.35265e-17	TRUE	down
Locus_118756		101	32	32.3067	58	87.553	-1.43832	2.2451e-05	TRUE	down
Locus_118818		111	18	16.5353	49	67.3034	-2.02513	4.43039e-07	TRUE	down
Locus_118975		152	43	28.8462	93	93.2832	-1.69324	3.40696e-10	TRUE	down
Locus_11901		1002	2	0.203529	18	2.73885	-3.75027	3.97087e-05	TRUE	down
Locus_119065		117	4	3.48608	40	52.1241	-3.90227	8.69186e-11	TRUE	down
Locus_119115		151	4	2.70114	27	27.2616	-3.33523	9.31522e-07	TRUE	down
Locus_11915	pantetheine-phosphate adenylyltransferase	2119	51	2.45416	83	5.97188	-1.28296	2.59413e-06	TRUE	down
Locus_11918		414	3	0.738898	1128	415.406	-9.13493	4.10138e-258	TRUE	down
Locus_11920	similar to polyprotein	1010	11	1.11054	52	7.84958	-2.82135	1.13978e-10	TRUE	down
Locus_119226		147	10	6.93659	31	32.152	-2.21261	3.19166e-05	TRUE	down
Locus_119326		170	42	25.1921	96	86.0967	-1.77299	3.75459e-11	TRUE	down
Locus_119404		114	19	16.9947	206	275.503	-4.01892	5.46922e-54	TRUE	down
Locus_11941	BRCT	2112	531	25.6368	873	63.0209	-1.29761	3.38889e-61	TRUE	down
Locus_11967	methylenetetrahydrofolate dehydrogenase(NAD+) / 5,10-methenyltetrahydrofolate cyclohydrolase	2813	28	1.01497	53	2.87257	-1.50091	2.97957e-05	TRUE	down
Locus_11970		934	4	0.436694	22	3.5912	-3.03977	3.01203e-05	TRUE	down
Locus_11975		1405	191	13.8618	305	33.0969	-1.25558	1.14039e-20	TRUE	down
Locus_119754		148	44	30.3148	65	66.9601	-1.14328	0.000225977	TRUE	down
Locus_11984	Peptidase C14, caspase catalytic subunit p20	4216	78	1.8865	199	7.19642	-1.93157	4.10918e-25	TRUE	down
Locus_11990		1049	82	7.9708	278	40.4049	-2.34173	2.56013e-44	TRUE	down
Locus_119977		114	127	113.596	379	506.872	-2.15771	1.43842e-54	TRUE	down
Locus_12008	transmembrane protein 56	2920	122	4.2603	167	8.71963	-1.03331	1.1074e-08	TRUE	down
Locus_120215		114	24	21.4669	169	226.02	-3.39626	2.28301e-39	TRUE	down
Locus_120341		113	55	49.6304	207	279.29	-2.49247	1.41506e-35	TRUE	down
Locus_12035		965	301	31.8055	602	95.1116	-1.58034	8.84093e-57	TRUE	down
Locus_120415	similar to polyprotein	794	5	0.642115	28	5.37653	-3.06577	1.58177e-06	TRUE	down
Locus_120438		116	299	262.831	417	548.078	-1.06024	1.54188e-21	TRUE	down
Locus_12049		2814	153	5.5441	253	13.7076	-1.30595	2.67716e-18	TRUE	down
Locus_120692		104	3	2.94138	18	26.3878	-3.16531	0.000144942	TRUE	down
Locus_12070	histone H2A	845	132	15.9287	442	79.7498	-2.32385	1.41908e-69	TRUE	down
Locus_120731		336	0	0	66	29.9481	-7.62474	3.243e-18	TRUE	down
Locus_12074	similar to Collagen alpha-2(IV) chain	2840	13	0.466755	109	5.85157	-3.64809	5.07002e-27	TRUE	down
Locus_12101	family with sequence similarity 53, member A	1705	207	12.3797	324	28.9724	-1.22671	3.71786e-21	TRUE	down
Locus_12104	poly (ADP-ribose) polymerase family, member 15	5055	449	9.05709	628	18.941	-1.06439	2.45337e-32	TRUE	down
Locus_1211		1355	207	15.5774	459	51.6461	-1.72921	2.7699e-49	TRUE	down
Locus_12111		2407	7	0.296542	22	1.39351	-2.23242	0.000593104	TRUE	down
Locus_1212		342	131	39.0579	459	204.621	-2.38927	1.20241e-74	TRUE	down
Locus_12131		1062	391	37.5419	525	75.3701	-1.00549	9.27414e-25	TRUE	down
Locus_121425		111	52	47.7688	94	129.113	-1.43449	3.10214e-08	TRUE	down
Locus_12146		105	44	42.7294	78	113.258	-1.40631	9.02482e-07	TRUE	down
Locus_121643		101	0	0	19	28.6811	-5.82827	3.45749e-06	TRUE	down
Locus_121653		497	9	1.8465	40	12.2707	-2.73235	4.05251e-08	TRUE	down
Locus_12191	titin	1027	311	30.8783	470	69.7737	-1.17609	1.70812e-28	TRUE	down
Locus_121914		100	2	2.03936	17	25.9187	-3.66781	8.08821e-05	TRUE	down
Locus_12193	similar to receptor for egg jelly 6	12184	185	1.54827	321	4.01679	-1.37539	6.51519e-25	TRUE	down
Locus_121972		217	119	55.9179	410	288.064	-2.36501	6.47555e-66	TRUE	down
Locus_122	similar to protease m1 zinc metalloprotease	3704	77	2.11974	235	9.673	-2.19007	1.21773e-34	TRUE	down
Locus_122056		121	3	2.52813	16	20.1604	-2.99538	0.000571145	TRUE	down
Locus_122060		131	48	37.3623	79	91.9433	-1.29916	3.78431e-06	TRUE	down
Locus_12224		1236	37	3.05244	163	20.1064	-2.71962	6.72039e-31	TRUE	down
Locus_12228	cytochrome P450, family 3, subfamily A	2756	49	1.81293	94	5.20011	-1.52022	6.48219e-09	TRUE	down
Locus_122331		111	0	0	12	16.4825	-5.16531	0.00038877	TRUE	down
Locus_1225		3694	22	0.607281	46	1.89856	-1.64447	3.25783e-05	TRUE	down
Locus_12253	F-box protein 43	1301	14	1.09727	35	4.10162	-1.90227	6.63442e-05	TRUE	down
Locus_122704		128	6	4.77975	116	138.17	-4.85336	2.20417e-33	TRUE	down
Locus_122777		102	64	63.9799	212	316.884	-2.30826	2.42866e-33	TRUE	down
Locus_12285	F-box and WD-40 domain protein 10	6399	187	2.97984	300	7.14782	-1.26227	1.66314e-20	TRUE	down
Locus_122905		128	117	93.2051	224	266.81	-1.51733	2.93649e-20	TRUE	down
Locus_122926		121	436	367.422	763	961.398	-1.3877	2.65655e-59	TRUE	down
Locus_122935		114	4	3.57782	459	613.864	-7.42269	1.20058e-125	TRUE	down
Locus_1230		3961	405	10.4259	747	28.7528	-1.46353	7.0714e-63	TRUE	down
Locus_12321		611	21	3.50463	678	169.181	-5.59317	1.551e-198	TRUE	down
Locus_12337	similar to C1q-related factor precursor (Complement component 1 Q subcomponent-like 1)	1722	51	3.01996	195	17.265	-2.51525	6.95059e-34	TRUE	down
Locus_12339		248	62	25.492	115	70.6985	-1.47164	2.81737e-10	TRUE	down
Locus_123421		151	0	0	14	14.1356	-5.3877	9.88344e-05	TRUE	down
Locus_123577		131	20	15.5676	61	70.9942	-2.18915	1.81043e-09	TRUE	down
Locus_123579		171	6	3.57782	21	18.7235	-2.3877	0.000458172	TRUE	down
Locus_123624		136	22	16.4948	39	43.721	-1.40631	0.000944696	TRUE	down
Locus_12365		789	21	2.71398	48	9.27531	-1.77299	6.23218e-06	TRUE	down
Locus_12366		790	3	0.38722	21	4.05281	-3.3877	1.77422e-05	TRUE	down
Locus_1238	immunoglobulin superfamily, member 22	2717	684	25.6703	1281	71.8826	-1.48554	5.43441e-110	TRUE	down
Locus_12383		2588	51	2.00941	72	4.24163	-1.07784	0.00021319	TRUE	down
Locus_1239	probable transcription factor PML	4273	70	1.67043	198	7.06475	-2.08042	1.7867e-27	TRUE	down
Locus_123943		151	39	26.3361	92	92.8913	-1.8185	4.50409e-11	TRUE	down
Locus_12395		2691	137	5.19123	217	12.2945	-1.24386	1.11685e-14	TRUE	down
Locus_123980		586	2	0.348013	22	5.72386	-4.03977	2.25428e-06	TRUE	down
Locus_12406	similar to Lian-Aa1 retrotransposon protein	7000	803	11.6972	1915	41.7095	-1.83422	6.56895e-222	TRUE	down
Locus_124159		112	13	11.8356	59	80.3153	-2.76255	9.1288e-12	TRUE	down
Locus_12417		214	0	0	22	15.6738	-6.03977	4.87788e-07	TRUE	down
Locus_124265		126	9	7.28342	40	48.4009	-2.73235	4.05251e-08	TRUE	down
Locus_12428		1579	109	7.03895	264	25.4909	-1.85655	1.91915e-31	TRUE	down
Locus_124300		128	3	2.38987	41	48.8358	-4.35293	1.05415e-11	TRUE	down
Locus_124399		139	16	11.7373	39	42.7774	-1.86574	2.91825e-05	TRUE	down
Locus_124425		476	2	0.428437	14	4.4842	-3.3877	0.000679355	TRUE	down
Locus_12456		1013	25	2.51648	48	7.2243	-1.52145	6.56762e-05	TRUE	down
Locus_124587		144	280	198.271	1341	1419.81	-2.84015	7.58861e-263	TRUE	down
Locus_124680		104	4	3.92184	55	80.6294	-4.3617	1.73148e-15	TRUE	down
Locus_12475		1319	73	5.64341	149	17.2229	-1.60969	7.3559e-15	TRUE	down
Locus_124814		729	2	0.279747	29	6.06505	-4.43832	1.47455e-08	TRUE	down
Locus_124913		107	1	0.952971	172	245.081	-8.00661	5.39453e-45	TRUE	down
Locus_124984		104	21	20.5897	38	55.7076	-1.43595	0.000908343	TRUE	down
Locus_125102		132	11	8.49733	30	34.6507	-2.0278	0.000127204	TRUE	down
Locus_125107		189	0	0	12	9.68019	-5.16531	0.00038877	TRUE	down
Locus_125233		156	7	4.57548	71	69.3902	-3.92273	1.07996e-18	TRUE	down
Locus_125311		131	29	22.5731	73	84.9603	-1.91219	1.63795e-09	TRUE	down
Locus_125497		259	478	188.188	791	465.63	-1.30701	4.15798e-56	TRUE	down
Locus_12553	serine protease inhibitor, putative	4585	577	12.8322	1119	37.2096	-1.53591	5.99164e-101	TRUE	down
Locus_125587		265	18	6.92612	38	21.8626	-1.65835	0.000177464	TRUE	down
Locus_125616		199	1	0.512402	28	21.4521	-5.3877	9.60176e-09	TRUE	down
Locus_125617		131	28	21.7947	53	61.6835	-1.50091	2.97957e-05	TRUE	down
Locus_125664		208	9	4.41207	36	26.3878	-2.58034	5.58477e-07	TRUE	down
Locus_125689		154	39	25.823	82	81.1816	-1.65249	8.69662e-09	TRUE	down
Locus_125909		108	0	0	13	18.352	-5.28078	0.000196242	TRUE	down
Locus_12592	nonribosomal peptide synthase, putative	6106	1042	17.401	2478	61.8741	-1.83016	3.20391e-286	TRUE	down
Locus_125960		120	0	0	19	24.14	-5.82827	3.45749e-06	TRUE	down
Locus_126021		118	15	12.962	46	59.4347	-2.19701	2.42812e-07	TRUE	down
Locus_12607	similar to CUB domain containing protein 2	2278	41	1.83524	85	5.68891	-1.63218	6.15745e-09	TRUE	down
Locus_126109		526	0	0	21	6.08692	-5.97266	9.31858e-07	TRUE	down
Locus_12617	cytospin A	5506	186	3.44461	338	9.35933	-1.44206	4.21678e-28	TRUE	down
Locus_126198		148	18	12.4015	39	40.176	-1.69582	0.000106103	TRUE	down
Locus_1262		4260	125	2.99202	289	10.3431	-1.78948	1.0441e-32	TRUE	down
Locus_126208		231	27	11.9183	77	50.821	-2.09224	3.75816e-11	TRUE	down
Locus_126246		146	69	48.1903	98	102.338	-1.08653	8.64438e-06	TRUE	down
Locus_126266		190	113	60.6441	257	206.226	-1.76579	1.25915e-28	TRUE	down
Locus_126271		452	9	2.03034	31	10.4565	-2.36461	1.34125e-05	TRUE	down
Locus_126509		106	2	1.92392	20	28.7666	-3.90227	9.47257e-06	TRUE	down
Locus_126589		135	21	15.8617	64	72.2787	-2.18803	6.84414e-10	TRUE	down
Locus_126638		634	0	0	12	2.88573	-5.16531	0.00038877	TRUE	down
Locus_126681		174	1	0.586023	23	20.1531	-5.1039	3.03236e-07	TRUE	down
Locus_126687		115	20	17.7336	47	62.3109	-1.813	5.52984e-06	TRUE	down
Locus_12678	death-associated protein kinase	5536	279	5.13892	456	12.5584	-1.28911	7.20776e-32	TRUE	down
Locus_12682		2295	8	0.355444	23	1.52795	-2.1039	0.000735636	TRUE	down
Locus_12686		256	66	26.2886	126	75.0403	-1.51323	1.23762e-11	TRUE	down
Locus_127022		145	561	394.51	1227	1290.15	-1.70941	4.92281e-129	TRUE	down
Locus_127044		160	0	0	36	34.3042	-6.75027	8.00323e-11	TRUE	down
Locus_127319		311	1	0.327871	20	9.80469	-4.90227	2.47665e-06	TRUE	down
Locus_127376		104	9	8.82415	35	51.3096	-2.5397	1.06554e-06	TRUE	down
Locus_12749	EF hand calcium binding domain 1	4445	60	1.3764	103	3.53289	-1.35995	2.58332e-08	TRUE	down
Locus_127747		193	1	0.528331	12	9.47956	-4.16531	0.000731678	TRUE	down
Locus_127756		111	668	613.645	1163	1597.43	-1.38027	1.78043e-89	TRUE	down
Locus_127862		167	18	10.9906	127	115.945	-3.3991	9.72306e-30	TRUE	down
Locus_12791	phenylalanine-4-hydroxylase	670	40	6.08764	59	13.4258	-1.14106	0.000501793	TRUE	down
Locus_127920		115	2	1.77336	15	19.8865	-3.48723	0.000336079	TRUE	down
Locus_128		5821	287	5.02745	1102	28.8634	-2.52134	3.63149e-190	TRUE	down
Locus_12800	BRCA1 interacting protein C-terminal helicase 1	4752	145	3.1114	208	6.67346	-1.10087	1.01416e-11	TRUE	down
Locus_128009		133	1	0.766676	28	32.0975	-5.3877	9.60176e-09	TRUE	down
Locus_12804		1079	223	21.074	516	72.9109	-1.79067	4.3934e-58	TRUE	down
Locus_1282	MFS transporter, OCT family, solute carrier family 22 (organic cation transporter), member 5	3411	2635	78.7703	3640	162.699	-1.04648	1.79183e-180	TRUE	down
Locus_12834		571	47	8.39316	67	17.8897	-1.09184	0.000324792	TRUE	down
Locus_12835	similar to deleted in malignant brain tumors 1	1600	107	6.81911	170	16.1992	-1.24827	1.05311e-11	TRUE	down
Locus_12843		1122	4	0.363522	32	4.34832	-3.58034	2.69683e-08	TRUE	down
Locus_128565		173	0	0	19	16.7445	-5.82827	3.45749e-06	TRUE	down
Locus_12864		1652	161	9.93755	269	24.826	-1.32089	9.4524e-20	TRUE	down
Locus_1287		1165	1770	154.921	2554	334.241	-1.10935	2.9117e-139	TRUE	down
Locus_12874		4170	175	4.27923	317	11.5901	-1.43747	2.8831e-26	TRUE	down
Locus_12875	polyductin-L	2208	0	0	12	0.828603	-5.16531	0.00038877	TRUE	down
Locus_128777		164	1	0.621756	12	11.1558	-4.16531	0.000731678	TRUE	down
Locus_12880	similar to Misexpression suppressor of ras, putative	3435	128	3.79968	191	8.47756	-1.15777	1.12798e-11	TRUE	down
Locus_12887	similar to ankyrin 2,3/unc44	5267	228	4.41403	683	19.7707	-2.16319	2.38492e-98	TRUE	down
Locus_129337		133	23	17.6336	80	91.707	-2.37871	2.05213e-13	TRUE	down
Locus_129374		114	21	18.7836	45	60.1827	-1.67988	2.98706e-05	TRUE	down
Locus_129443		191	14	7.47409	30	23.9471	-1.67988	0.000955742	TRUE	down
Locus_129455		161	120	76.0009	205	194.13	-1.35293	9.55219e-16	TRUE	down
Locus_129456		100	18	18.3542	91	138.741	-2.91821	8.86649e-19	TRUE	down
Locus_12950	ankyrin repeat and BTB/POZ domain-containing protein 1	3804	260	6.96942	383	15.3505	-1.13918	3.33502e-22	TRUE	down
Locus_12960		411	16	3.96955	35	12.9835	-1.70963	0.000246995	TRUE	down
Locus_1298	similar to gelsolin	1246	661	54.0937	1765	215.969	-1.99729	3.65837e-229	TRUE	down
Locus_12984	neuronal nicotinic acetylcholine Apisa7-2 subunit	4964	109	2.23902	234	7.18701	-1.68252	1.90955e-24	TRUE	down
Locus_129900		132	6	4.63491	22	25.4105	-2.45481	0.000245026	TRUE	down
Locus_129914		102	39	38.9877	470	702.525	-4.17146	2.16404e-125	TRUE	down
Locus_1301	NIMA (never in mitosis gene a)-related kinase	2322	306	13.4376	435	28.5622	-1.08783	2.24654e-23	TRUE	down
Locus_13025		2569	113	4.48516	921	54.6588	-3.60722	2.98672e-223	TRUE	down
Locus_130302		152	5	3.35421	61	61.1858	-4.18915	9.11172e-17	TRUE	down
Locus_130316		126	9	7.28342	38	45.9809	-2.65835	1.51856e-07	TRUE	down
Locus_13038		211	6	2.89956	94	67.9219	-4.54997	1.57743e-26	TRUE	down
Locus_130438		1062	0	0	18	2.58412	-5.75027	6.70384e-06	TRUE	down
Locus_13044		131	7	5.44867	35	40.7344	-2.90227	1.3224e-07	TRUE	down
Locus_13053	similar to sulfotransferase ST1B2	1326	99	7.61299	139	15.9822	-1.06993	9.8579e-08	TRUE	down
Locus_13068		4852	80	1.68125	109	3.42507	-1.0266	7.35498e-06	TRUE	down
Locus_130695		111	0	0	23	31.5914	-6.1039	2.5584e-07	TRUE	down
Locus_13076		603	105	17.7556	211	53.3494	-1.5872	2.23367e-20	TRUE	down
Locus_13088	similar to Myosin-3 (Myosin heavy chain A) (MHC A)	5101	232	4.63763	418	12.4935	-1.42972	3.48466e-34	TRUE	down
Locus_131228		171	45	26.8337	79	70.4361	-1.39227	9.3327e-07	TRUE	down
Locus_13125		336	16	4.85562	33	14.974	-1.62474	0.000684628	TRUE	down
Locus_13126		231	101	44.5834	175	115.502	-1.37334	7.76382e-14	TRUE	down
Locus_13130		2582	91	3.59376	155	9.1525	-1.34867	5.17724e-12	TRUE	down
Locus_131364		100	40	40.7872	173	263.761	-2.69304	2.00254e-32	TRUE	down
Locus_131373		378	30	8.09269	51	20.5704	-1.34588	0.000201791	TRUE	down
Locus_131394		115	8	7.09342	23	30.4926	-2.1039	0.000735636	TRUE	down
Locus_131452		171	75	44.7228	128	114.124	-1.35152	4.50615e-10	TRUE	down
Locus_131485		340	2	0.599811	20	8.96841	-3.90227	9.47257e-06	TRUE	down
Locus_13167		4105	61	1.51524	134	4.97686	-1.71569	1.20553e-14	TRUE	down
Locus_131767		106	13	12.5055	31	44.5882	-1.8341	0.000301184	TRUE	down
Locus_13183	similar to pats1	6829	279	4.16592	529	11.8104	-1.50335	1.88544e-46	TRUE	down
Locus_131869		113	4	3.60948	53	71.5092	-4.30826	7.34062e-15	TRUE	down
Locus_13194	prolyl 4-hydroxylase subunit alpha-1	2552	126	5.03447	173	10.3355	-1.03769	5.01209e-09	TRUE	down
Locus_131961		146	5	3.49205	32	33.4165	-3.25841	9.84928e-08	TRUE	down
Locus_132065		105	12	11.6535	33	47.9169	-2.03977	4.79168e-05	TRUE	down
Locus_132133		146	11	7.68252	36	37.5936	-2.29084	3.5675e-06	TRUE	down
Locus_13218		1343	108	8.19995	311	35.306	-2.10623	1.57661e-43	TRUE	down
Locus_132231		114	17	15.2057	44	58.8453	-1.95231	3.6478e-06	TRUE	down
Locus_13229		1054	48	4.6437	101	14.6098	-1.65359	1.13835e-10	TRUE	down
Locus_13232	similar to TPR repeat-containing protein	10387	495	4.85936	782	11.4784	-1.24008	3.80071e-51	TRUE	down
Locus_13237	cytidine monophosphate (UMP-CMP) kinase 2, mitochondrial	1291	94	7.42447	201	23.7374	-1.67681	5.49859e-21	TRUE	down
Locus_13241	low density lipoprotein-related protein 2	5939	514	8.82497	1669	42.8457	-2.27949	6.28972e-256	TRUE	down
Locus_1325		140	74	53.8973	100	108.902	-1.01475	2.40027e-05	TRUE	down
Locus_132554		364	0	0	18	7.53937	-5.75027	6.70384e-06	TRUE	down
Locus_13258	hexosaminidase domain-containing protein, putative	2375	131	5.62434	193	12.3896	-1.13938	1.65059e-11	TRUE	down
Locus_132586		161	8	5.06673	81	76.7049	-3.92019	3.09921e-21	TRUE	down
Locus_132791		239	66	28.1585	130	82.9296	-1.55832	1.76429e-12	TRUE	down
Locus_13289		332	272	83.54	466	213.999	-1.35707	3.38848e-35	TRUE	down
Locus_133021		115	106	93.9878	145	192.236	-1.03233	1.27848e-07	TRUE	down
Locus_13303	similar to chromosome 3 open reading frame 30	2194	156	7.25023	341	23.6964	-1.70857	3.9786e-36	TRUE	down
Locus_133141		125	67	54.6548	102	124.41	-1.18668	8.43601e-07	TRUE	down
Locus_133170		122	12	10.0296	34	42.4897	-2.08284	2.69063e-05	TRUE	down
Locus_133291		127	8	6.42318	36	43.2178	-2.75027	2.00822e-07	TRUE	down
Locus_13346	activating transcription factor 3	3873	121	3.18568	377	14.8408	-2.2199	3.24176e-56	TRUE	down
Locus_13354	similar to endonuclease/exonuclease/phosphatase family and RNA-directed DNA polymerase (4O953)	2953	783	27.0372	1232	63.608	-1.23426	9.21602e-80	TRUE	down
Locus_133618		401	0	0	12	4.56248	-5.16531	0.00038877	TRUE	down
Locus_133715		112	0	0	56	76.2315	-7.3877	7.7802e-16	TRUE	down
Locus_13377		590	12	2.07392	33	8.52759	-2.03977	4.79168e-05	TRUE	down
Locus_133802		147	4	2.77464	37	38.375	-3.7898	7.51924e-10	TRUE	down
Locus_13383	calcium-dependent cysteine protease, putative	2933	196	6.81409	289	15.0228	-1.14056	6.23294e-17	TRUE	down
Locus_13408		3705	59	1.62378	85	3.4978	-1.10709	2.97424e-05	TRUE	down
Locus_13420	DNA (cytosine-5-)-methyltransferase	5093	84	1.68178	119	3.56236	-1.08284	7.65922e-07	TRUE	down
Locus_134315		232	3	1.31855	35	23.0009	-4.12466	7.87739e-10	TRUE	down
Locus_13436		1883	223	12.0759	306	24.7762	-1.03683	2.03818e-15	TRUE	down
Locus_134393		293	8	2.78411	23	11.9681	-2.1039	0.000735636	TRUE	down
Locus_13442		2465	184	7.6114	321	19.8542	-1.38321	4.03273e-25	TRUE	down
Locus_134423		144	3	2.12433	17	17.9991	-3.08284	0.000289048	TRUE	down
Locus_13464		2242	14	0.952043	77	3.50202	-1.87909	8.94676e-07	TRUE	down
Locus_13459		572	63	11.2307	106	28.2536	-1.33098	2.78406e-08	TRUE	down
Locus_134594		157	16	10.3916	34	33.0174	-1.66781	0.00041121	TRUE	down
Locus_134857		137	58	43.1689	90	100.158	-1.21421	2.77841e-06	TRUE	down
Locus_13489	Tctex1 domain containing 1	1176	275	23.8445	407	52.7657	-1.14594	8.94281e-24	TRUE	down
Locus_134890		105	63	61.1808	125	181.503	-1.56885	3.87996e-12	TRUE	down
Locus_134893		141	3	2.16953	17	18.3821	-3.08284	0.000289048	TRUE	down
Locus_1349		127	13	10.4377	76	91.2377	-3.12783	8.02756e-17	TRUE	down
Locus_134998		126	2	1.61854	15	18.1503	-3.48723	0.000336079	TRUE	down
Locus_135048		152	0	0	12	12.0365	-5.16531	0.00038877	TRUE	down
Locus_135238		126	1	0.809269	16	19.3604	-4.58034	4.19786e-05	TRUE	down
Locus_13539		501	50	10.1764	71	21.6065	-1.08623	0.000215707	TRUE	down
Locus_13566		2576	89	3.52296	167	9.88405	-1.48831	7.52325e-15	TRUE	down
Locus_135746	brain-specific angiogenesis inhibitor 2	377	35	9.46652	150	60.6616	-2.67988	4.79012e-28	TRUE	down
Locus_136012		118	0	0	12	15.5047	-5.16531	0.00038877	TRUE	down
Locus_13603		599	18	3.06415	85	21.635	-2.81981	5.25593e-17	TRUE	down
Locus_13612		163	76	47.5433	499	466.742	-3.29531	1.39071e-112	TRUE	down
Locus_136155		196	11	5.72269	78	60.674	-3.40631	1.58256e-18	TRUE	down
Locus_13616		1465	433	30.138	694	72.2248	-1.26091	1.25682e-46	TRUE	down
Locus_136338	ankyrin repeat-containing protein, putative	685	2	0.297717	39	8.68037	-4.86574	1.19621e-11	TRUE	down
Locus_136371		124	307	252.453	692	850.841	-1.75288	1.61694e-75	TRUE	down
Locus_136446		598	2	0.34103	16	4.07928	-3.58034	0.000165846	TRUE	down
Locus_136675		140	2	1.45668	16	17.4243	-3.58034	0.000165846	TRUE	down
Locus_13673	non-ATP-dependent L-selective hydantoinase, putative	2526	2	0.0807347	39	2.35394	-4.86574	1.19621e-11	TRUE	down
Locus_136897		111	5	4.59315	25	34.3385	-2.90227	1.22185e-05	TRUE	down
Locus_136916		103	27	26.7295	57	84.3727	-1.65835	2.35642e-06	TRUE	down
Locus_13693	Innexin unc-7	2693	61	2.30971	91	5.15192	-1.1574	6.23051e-06	TRUE	down
Locus_13695		268	178	67.725	364	207.076	-1.6124	1.61322e-35	TRUE	down
Locus_136999		100	12	12.2362	36	54.8866	-2.16531	8.26465e-06	TRUE	down
Locus_137053		157	0	0	15	14.5665	-5.48723	4.98833e-05	TRUE	down
Locus_137246		105	2	1.94225	37	53.725	-4.7898	4.91492e-11	TRUE	down
Locus_137375		160	0	0	23	21.9165	-6.1039	2.5584e-07	TRUE	down
Locus_137425	tripartite motif-containing protein 2/3	305	8	2.67457	29	14.4965	-2.43832	1.89036e-05	TRUE	down
Locus_13743		192	89	47.2664	127	100.848	-1.09329	2.34437e-07	TRUE	down
Locus_13745		1530	16	1.06633	65	6.47718	-2.60271	3.8629e-12	TRUE	down
Locus_13752		2686	235	8.92125	485	27.5296	-1.62567	1.00649e-47	TRUE	down
Locus_137768		104	6	5.88277	38	55.7076	-3.24331	5.10187e-09	TRUE	down
Locus_13783		1249	149	12.1643	321	39.1838	-1.6876	1.84802e-33	TRUE	down
Locus_137902		145	159	111.813	383	402.712	-1.84866	3.91055e-45	TRUE	down
Locus_137967		117	13	11.3298	56	72.9737	-2.68726	6.65901e-11	TRUE	down
Locus_13802	ankyrin repeat protein	6189	56	0.922638	200	4.9269	-2.41684	3.27159e-33	TRUE	down
Locus_1381		1037	574	56.4413	818	120.265	-1.09139	1.06437e-43	TRUE	down
Locus_13811	brain-specific angiogenesis inhibitor 1	6095	37	0.619001	100	2.50144	-2.01475	1.23131e-13	TRUE	down
Locus_138113		152	0	0	44	44.134	-7.03977	7.09547e-13	TRUE	down
Locus_138143		116	6	5.2742	208	273.382	-5.69582	3.56532e-61	TRUE	down
Locus_1383		463	95	20.9221	260	85.6163	-2.03285	7.2252e-35	TRUE	down
Locus_138325		127	5	4.01449	42	50.4208	-3.65073	8.17041e-11	TRUE	down
Locus_13835		3697	198	5.46109	645	26.5996	-2.28414	2.69136e-99	TRUE	down
Locus_13844		213	53	25.3723	82	58.6946	-1.20997	9.24935e-06	TRUE	down
Locus_13854	similar to protein prenyltransferase alpha subunit repeat containing 1	3874	74	1.94776	101	3.9749	-1.0291	1.67786e-05	TRUE	down
Locus_138568		132	13	10.0423	29	33.4956	-1.73788	0.000866305	TRUE	down
Locus_13889	similar to GTPase, IMAP family member 8	2205	43	1.98849	279	19.2912	-3.2782	8.0914e-63	TRUE	down
Locus_138911		158	28	18.0703	47	45.3529	-1.32758	0.000461264	TRUE	down
Locus_138951		101	52	52.4983	118	178.125	-1.76255	1.89977e-13	TRUE	down
Locus_13901		846	29	3.49535	58	10.4525	-1.58034	4.53873e-06	TRUE	down
Locus_13911	ATP:guanidino kinase (Smc74)	174	157	92.0056	262	229.571	-1.31915	3.23326e-19	TRUE	down
Locus_139140		101	4	4.03833	18	27.1716	-2.75027	0.000448073	TRUE	down
Locus_139218		256	17	6.77131	58	34.5424	-2.35086	8.66045e-10	TRUE	down
Locus_139235		209	5	2.43942	26	18.9667	-2.95885	6.22124e-06	TRUE	down
Locus_139259		125	3	2.44723	22	26.8335	-3.45481	8.75894e-06	TRUE	down
Locus_139297		140	3	2.18503	68	74.0534	-5.08284	4.618e-20	TRUE	down
Locus_1394	similar to fibropellin Ib	1525	489	32.6966	1198	119.771	-1.87306	6.86694e-143	TRUE	down
Locus_13952	trafficking protein particle complex 10	2057	34	1.68542	66	4.89186	-1.53727	1.44539e-06	TRUE	down
Locus_13954		1976	130	6.70842	223	17.2061	-1.35887	3.49288e-17	TRUE	down
Locus_139574		159	5	3.20654	20	19.1777	-2.58034	0.000336285	TRUE	down
Locus_139596		113	3	2.70711	35	47.223	-4.12466	7.87739e-10	TRUE	down
Locus_1396	CD22 antigen	2120	258	12.4093	407	29.27	-1.238	8.57371e-27	TRUE	down
Locus_139737		112	170	154.773	500	680.638	-2.13674	5.42021e-71	TRUE	down
Locus_139822		126	16	12.9483	37	44.7709	-1.7898	8.60202e-05	TRUE	down
Locus_13993		1129	35	3.1611	81	10.9384	-1.79091	1.20985e-09	TRUE	down
Locus_14021		4328	269	6.33766	1616	56.927	-3.16709	0	TRUE	down
Locus_140236		162	3	1.8883	20	18.8226	-3.31731	3.57765e-05	TRUE	down
Locus_14036	amino acid transporter, putative	3391	94	2.8266	163	7.32865	-1.37448	5.98435e-13	TRUE	down
Locus_14052	enoyl-CoA hydratase	2303	19	0.841247	43	2.84668	-1.75868	2.44931e-05	TRUE	down
Locus_14056	fringe	2836	87	3.12807	166	8.92413	-1.51244	4.17826e-15	TRUE	down
Locus_14087	chitinase	2514	647	26.2423	1087	65.9217	-1.32886	5.98687e-79	TRUE	down
Locus_14089		4300	39	0.924826	59	2.09193	-1.17758	0.00033824	TRUE	down
Locus_140911		222	119	54.6585	213	146.282	-1.42023	1.55253e-17	TRUE	down
Locus_14094		2820	129	4.66449	281	15.1922	-1.70354	9.58439e-30	TRUE	down
Locus_140978		102	1	0.999686	12	17.9368	-4.16531	0.000731678	TRUE	down
Locus_1410		2652	146	5.61362	212	12.1878	-1.11844	3.17674e-12	TRUE	down
Locus_14131		4116	57	1.41209	116	4.29682	-1.60543	1.12912e-11	TRUE	down
Locus_141314		106	37	35.5926	65	93.4914	-1.39326	1.08245e-05	TRUE	down
Locus_141530		113	0	0	18	24.2861	-5.75027	6.70384e-06	TRUE	down
Locus_141542		298	2	0.684349	37	18.93	-4.7898	4.91492e-11	TRUE	down
Locus_14155		3700	51	1.4055	92	3.79097	-1.43148	4.73828e-08	TRUE	down
Locus_14163		750	5	0.679786	19	3.86239	-2.50634	0.000639366	TRUE	down
Locus_141643		114	12	10.7335	31	41.4592	-1.94958	0.000150542	TRUE	down
Locus_14166	acetylcholine receptor protein, alpha-like chain, putative	2731	27	1.0081	68	3.79622	-1.91292	6.52482e-09	TRUE	down
Locus_14190	tripartite motif-containing protein 28	1980	51	2.62645	80	6.16012	-1.22985	9.14157e-06	TRUE	down
Locus_141952		218	1	0.467743	28	19.5824	-5.3877	9.60176e-09	TRUE	down
Locus_14196		899	77	8.73363	110	18.6551	-1.09492	1.75802e-06	TRUE	down
Locus_14207		4670	2	0.0436694	41	1.33854	-4.93789	2.91599e-12	TRUE	down
Locus_14210	Na channel protein 60E	11546	599	5.29004	1091	14.4065	-1.44537	5.55219e-90	TRUE	down
Locus_142134		100	46	46.9053	71	108.249	-1.20653	4.57933e-05	TRUE	down
Locus_142560		124	29	23.8473	87	106.97	-2.16531	4.90004e-13	TRUE	down
Locus_1426	polyductin-L	6309	6	0.0969738	41	0.990804	-3.35293	6.19986e-10	TRUE	down
Locus_142753		203	11	5.52536	36	27.0378	-2.29084	3.5675e-06	TRUE	down
Locus_142809	integrase, catalytic region	180	0	0	11	9.31718	-5.03977	0.000778035	TRUE	down
Locus_14299		370	9	2.4803	29	11.9498	-2.2684	4.61231e-05	TRUE	down
Locus_143061		130	64	50.1996	172	201.72	-2.00661	6.95775e-23	TRUE	down
Locus_14309		515	43	8.51383	122	36.1174	-2.08482	3.32505e-17	TRUE	down
Locus_14326		1551	13	0.854664	42	4.12859	-2.27222	5.08304e-07	TRUE	down
Locus_14371		3340	106	3.23611	218	9.95117	-1.62061	1.16531e-21	TRUE	down
Locus_143807		140	7	5.0984	24	26.1365	-2.35795	0.000174859	TRUE	down
Locus_143909		158	2	1.29073	19	18.3341	-3.82827	1.93991e-05	TRUE	down
Locus_14396		455	20	4.48211	95	31.8329	-2.82827	5.43848e-19	TRUE	down
Locus_14397		680	64	9.59698	121	27.1294	-1.49921	4.66494e-11	TRUE	down
Locus_144	HRAS-like suppressor	3872	106	2.79148	244	9.60768	-1.78316	1.43169e-27	TRUE	down
Locus_14402	similar to PR/SET domain containing protein 8a	4970	25	0.512917	121	3.71187	-2.85535	2.9858e-24	TRUE	down
Locus_144067		109	11	10.2903	36	50.3547	-2.29084	3.5675e-06	TRUE	down
Locus_144100		164	15	9.32634	69	64.146	-2.78198	9.59227e-14	TRUE	down
Locus_14414		698	11	1.60694	45	9.82927	-2.61276	1.18042e-08	TRUE	down
Locus_144220		140	8	5.82674	25	27.2255	-2.2242	0.000224542	TRUE	down
Locus_14440		2650	11	0.423263	71	4.08486	-3.27066	2.27497e-16	TRUE	down
Locus_144439		133	7	5.36673	23	26.3658	-2.29655	0.000323975	TRUE	down
Locus_144456		161	2	1.26668	15	14.2046	-3.48723	0.000336079	TRUE	down
Locus_144461		145	14	9.84518	52	54.6764	-2.47343	2.39473e-09	TRUE	down
Locus_14448	lachesin, putative	440	142	32.9078	336	116.426	-1.82291	6.60599e-39	TRUE	down
Locus_144494		187	23	12.5415	41	33.4277	-1.41433	0.000624116	TRUE	down
Locus_14451	phosphatidylinositol-bisphosphatase	8369	143	1.74231	195	3.55243	-1.0278	6.14193e-10	TRUE	down
Locus_14461		1129	2	0.180634	14	1.89059	-3.3877	0.000679355	TRUE	down
Locus_144631		125	28	22.8408	71	86.5989	-1.92273	2.46316e-09	TRUE	down
Locus_14468		720	32	4.53191	240	50.821	-3.48723	6.47972e-57	TRUE	down
Locus_14476	scavenger receptor class A, member 5 (putative)	263	11	4.26482	56	32.4636	-2.92827	7.64262e-12	TRUE	down
Locus_1448	transmembrane protein 173	2646	383	14.7595	655	37.7412	-1.35449	3.87261e-49	TRUE	down
Locus_14481		4704	197	4.27034	312	10.1123	-1.24369	7.92733e-21	TRUE	down
Locus_14498	phospholipase A2	2143	158	7.51793	253	17.9996	-1.25956	2.4888e-17	TRUE	down
Locus_144981		150	39	26.5117	71	72.1658	-1.44469	1.86682e-06	TRUE	down
Locus_145063		122	0	0	20	24.9939	-5.90227	1.79466e-06	TRUE	down
Locus_145101		110	10	9.26981	49	67.9153	-2.87312	2.866e-10	TRUE	down
Locus_14526		1935	156	8.22067	307	24.1892	-1.55704	1.386e-28	TRUE	down
Locus_14531		102	4	3.99874	24	35.8736	-3.16531	7.57733e-06	TRUE	down
Locus_14534		2717	53	1.98907	77	4.32081	-1.11921	6.69766e-05	TRUE	down
Locus_145353		108	23	21.7154	50	70.5847	-1.70064	7.65563e-06	TRUE	down
Locus_14552		1554	125	8.20205	201	19.7201	-1.26561	5.30663e-14	TRUE	down
Locus_145622		101	21	21.2013	149	224.921	-3.40719	7.31504e-35	TRUE	down
Locus_145785		110	48	44.4951	164	227.308	-2.35293	1.66392e-26	TRUE	down
Locus_14580	similar to tudor domain containing 1	6746	189	2.8568	255	5.76313	-1.01245	1.74204e-12	TRUE	down
Locus_145892		109	175	163.71	273	381.857	-1.22189	8.21671e-18	TRUE	down
Locus_14590	similar to ankyrin 2,3/unc44	2318	124	5.45471	179	11.7735	-1.10996	2.5957e-10	TRUE	down
Locus_146	similar to zinc finger protein	3848	2347	62.193	5900	233.766	-1.91024	0	TRUE	down
Locus_1460		4048	179	4.50896	288	10.8472	-1.26645	8.2938e-20	TRUE	down
Locus_14609		1094	20	1.86413	46	6.41069	-1.78198	9.47034e-06	TRUE	down
Locus_14611		487	334	69.9328	676	211.632	-1.59752	1.04162e-64	TRUE	down
Locus_14616	collagen, type VI, alpha	4508	37	0.836915	67	2.26598	-1.43698	4.33577e-06	TRUE	down
Locus_14622		2101	124	6.0181	199	14.4408	-1.26277	8.00885e-14	TRUE	down
Locus_146238		138	0	0	55	60.7642	-7.3617	1.35853e-15	TRUE	down
Locus_146367		406	0	0	87	32.6706	-8.02329	5.37726e-23	TRUE	down
Locus_14641		206	44	21.7796	120	88.8133	-2.0278	2.31858e-16	TRUE	down
Locus_146492		147	39	27.0527	68	70.5271	-1.3824	7.35537e-06	TRUE	down
Locus_146504		177	1	0.57609	14	12.0592	-4.3877	0.000175355	TRUE	down
Locus_14657		1069	15	1.43079	35	4.99177	-1.80274	0.000130752	TRUE	down
Locus_146586		124	1	0.822322	19	23.3613	-4.82827	4.99788e-06	TRUE	down
Locus_14666		506	105	21.1594	174	52.428	-1.30904	7.84181e-13	TRUE	down
Locus_1468		2665	75	2.86964	107	6.1214	-1.09299	2.61691e-06	TRUE	down
Locus_146903		413	1	0.246896	14	5.16823	-4.3877	0.000175355	TRUE	down
Locus_14693		422	66	15.9476	94	33.9609	-1.09054	1.29809e-05	TRUE	down
Locus_146951		123	35	29.0153	126	156.182	-2.42834	2.95457e-21	TRUE	down
Locus_146975		157	6	3.89686	27	26.2197	-2.75027	9.50553e-06	TRUE	down
Locus_147		2614	268	10.4542	1103	64.3331	-2.62147	9.91246e-199	TRUE	down
Locus_14703		3567	52	1.4865	191	8.16384	-2.45733	2.40767e-32	TRUE	down
Locus_14712	transient receptor potential cation channel, subfamily V, member 5	4175	95	2.32023	154	5.62378	-1.27727	4.92801e-11	TRUE	down
Locus_14716	BTB/POZ domain-containing protein 16	6240	262	4.28135	451	11.0194	-1.3639	2.45169e-34	TRUE	down
Locus_147217		163	5	3.12785	28	26.1899	-3.06577	1.58177e-06	TRUE	down
Locus_14722	B-box zinc finger family protein	969	115	12.1015	162	25.4892	-1.0747	5.87843e-09	TRUE	down
Locus_147338		119	1	0.856873	15	19.218	-4.48723	8.55829e-05	TRUE	down
Locus_147341		144	33	23.3677	71	75.1727	-1.6857	6.66032e-08	TRUE	down
Locus_147390		190	47	25.2236	67	53.7632	-1.09184	0.000324792	TRUE	down
Locus_147527		116	38	33.4033	116	152.463	-2.1904	2.11874e-17	TRUE	down
Locus_147552		113	9	8.12134	79	106.589	-3.7142	5.31633e-20	TRUE	down
Locus_14756		2076	26	1.27706	48	3.52515	-1.46487	0.000111339	TRUE	down
Locus_14760	NAD+ synthase (glutamine-hydrolysing)	3874	51	1.34238	92	3.6207	-1.43148	4.73828e-08	TRUE	down
Locus_147688		235	19	8.24422	100	64.8778	-2.97627	5.74887e-21	TRUE	down
Locus_14771		1043	19	1.85752	52	7.60122	-2.03285	1.66967e-07	TRUE	down
Locus_14774		202	198	99.9488	320	241.525	-1.27291	4.08992e-22	TRUE	down
Locus_147760		276	51	18.8419	107	59.107	-1.64938	3.18709e-11	TRUE	down
Locus_14784		764	123	16.4163	167	33.3263	-1.02153	1.55924e-08	TRUE	down
Locus_147842		136	7	5.24835	27	30.2684	-2.52788	2.61871e-05	TRUE	down
Locus_147954		118	72	62.2177	221	285.545	-2.19832	9.31161e-33	TRUE	down
Locus_1480	low density lipoprotein receptor-related protein 5/6	3033	1772	59.5738	2372	119.236	-1.00107	2.05602e-109	TRUE	down
Locus_148004		219	8	3.72486	24	16.7083	-2.16531	0.000407168	TRUE	down
Locus_148139		144	19	13.4541	38	40.2333	-1.58034	0.000316873	TRUE	down
Locus_148242		116	1	0.879034	17	22.3437	-4.66781	2.06077e-05	TRUE	down
Locus_148384		101	0	0	45	67.929	-7.0722	3.9787e-13	TRUE	down
Locus_14839	cytochrome P450, family 2, subfamily J	3362	5	0.151648	32	1.45116	-3.25841	9.84928e-08	TRUE	down
Locus_148593		214	5	2.38243	26	18.5235	-2.95885	6.22124e-06	TRUE	down
Locus_148599		108	13	12.2739	30	42.3508	-1.78679	0.000513192	TRUE	down
Locus_14861		3544	286	8.22879	456	19.6171	-1.25336	1.58587e-30	TRUE	down
Locus_14880		3138	41	1.33228	75	3.64395	-1.45161	8.00821e-07	TRUE	down
Locus_14901		287	64	22.7385	202	107.308	-2.23855	1.17736e-30	TRUE	down
Locus_14910		274	135	50.2397	265	147.455	-1.55338	1.13823e-24	TRUE	down
Locus_14917		2019	35	1.76765	78	5.8901	-1.73646	5.95084e-09	TRUE	down
Locus_14920		188	23	12.4748	42	34.0609	-1.4491	0.000392512	TRUE	down
Locus_149240		119	36	30.8474	71	90.9653	-1.56016	3.80589e-07	TRUE	down
Locus_14928		551	44	8.14263	98	27.1168	-1.73562	4.65731e-11	TRUE	down
Locus_149297		153	8	5.33166	23	22.9193	-2.1039	0.000735636	TRUE	down
Locus_14930		2498	239	9.75594	330	20.1412	-1.0458	8.38051e-17	TRUE	down
Locus_149399		184	57	31.5879	99	82.0317	-1.37681	3.70482e-08	TRUE	down
Locus_149485		135	12	9.06382	30	33.8806	-1.90227	0.000262623	TRUE	down
Locus_14956		889	3	0.344099	24	4.11598	-3.58034	2.11716e-06	TRUE	down
Locus_14965		2092	140	6.82386	230	16.7622	-1.29655	1.63946e-16	TRUE	down
Locus_14975		3924	40	1.03943	162	6.29434	-2.59826	2.89284e-29	TRUE	down
Locus_149792		106	5	4.80981	34	48.9032	-3.34588	2.41197e-08	TRUE	down
Locus_14984	hydroxyproline oxidase	3285	94	2.9178	137	6.35842	-1.12379	3.31251e-08	TRUE	down
Locus_14988	NOD3 protein-like	1550	95	6.24965	131	12.8856	-1.04391	4.55522e-07	TRUE	down
Locus_14995		1236	23	1.89746	68	8.38793	-2.14424	3.19459e-10	TRUE	down
Locus_15006	downstream neighbor of SON	1439	6	0.425162	20	2.11901	-2.31731	0.000848764	TRUE	down
Locus_150084		223	34	15.5467	79	54.0115	-1.79666	1.83034e-09	TRUE	down
Locus_150166		257	4	1.58705	19	11.2716	-2.82827	0.00023051	TRUE	down
Locus_15022		2319	71	3.12192	163	10.7165	-1.77932	1.45058e-18	TRUE	down
Locus_150291		118	16	13.8262	71	91.7362	-2.73009	7.333e-14	TRUE	down
Locus_150304		154	55	36.4171	87	86.1316	-1.24193	2.72373e-06	TRUE	down
Locus_15038		2995	7	0.238322	24	1.22174	-2.35795	0.000174859	TRUE	down
Locus_150518		166	8	4.91412	391	359.114	-6.19137	3.89492e-114	TRUE	down
Locus_150593		115	11	9.75346	44	58.3336	-2.58034	2.26465e-08	TRUE	down
Locus_150595		116	0	0	14	18.4007	-5.3877	9.88344e-05	TRUE	down
Locus_150733		111	7	6.43041	57	78.2918	-3.60588	2.61862e-14	TRUE	down
Locus_151		8418	221	2.67699	565	10.233	-1.93455	1.56056e-70	TRUE	down
Locus_151014		106	47	45.2122	77	110.751	-1.29254	5.7167e-06	TRUE	down
Locus_15103	dolichyl-phosphate mannosyltransferase polypeptide 2, regulatory subunit	1182	22	1.89788	45	5.80443	-1.61276	5.37364e-05	TRUE	down
Locus_15105		1565	2	0.13031	15	1.46131	-3.48723	0.000336079	TRUE	down
Locus_15107		626	110	17.9177	182	44.3263	-1.30678	2.33829e-13	TRUE	down
Locus_151094		123	30	24.8702	58	71.8931	-1.53143	7.89021e-06	TRUE	down
Locus_151117		133	41	31.4337	148	169.658	-2.43224	6.65272e-25	TRUE	down
Locus_15118	retinol dehydrogenase, retinaldehyde reductase	3237	127	4.0006	188	8.85481	-1.14625	2.48955e-11	TRUE	down
Locus_15129	similar to fibrocystin L	1204	26	2.20197	53	6.71141	-1.60782	9.87782e-06	TRUE	down
Locus_151358		122	0	0	17	21.2448	-5.66781	1.30051e-05	TRUE	down
Locus_151392		112	87	79.2072	266	362.099	-2.19268	3.36017e-39	TRUE	down
Locus_15140		269	57	21.6066	429	243.147	-3.49229	1.47532e-101	TRUE	down
Locus_151422		127	0	0	20	24.0099	-5.90227	1.79466e-06	TRUE	down
Locus_151481		111	55	50.5247	86	118.124	-1.22525	4.11318e-06	TRUE	down
Locus_151581		212	10	4.80981	37	26.6091	-2.46787	7.72904e-07	TRUE	down
Locus_15160		127	3	2.40869	28	33.6139	-3.80274	1.21695e-07	TRUE	down
Locus_151602		166	57	35.0131	88	80.8237	-1.20688	4.15745e-06	TRUE	down
Locus_15161		146	2	1.39682	19	19.8411	-3.82827	1.93991e-05	TRUE	down
Locus_151805		176	9	5.21427	58	50.2435	-3.2684	1.74189e-13	TRUE	down
Locus_151998	similar to beta-1 tubulin	109	4460	4172.27	6007	8402.25	-1.00994	6.89896e-281	TRUE	down
Locus_15204	similar to collagen type VI alpha 6	1573	161	10.4366	282	27.3328	-1.38898	2.76283e-22	TRUE	down
Locus_152043		156	19	12.4192	49	47.889	-1.94713	9.22859e-07	TRUE	down
Locus_15214	GLoBin	2475	31	1.27717	58	3.57287	-1.48413	1.34103e-05	TRUE	down
Locus_15230	allantoicase	2766	98	3.61275	203	11.1894	-1.63097	2.17514e-20	TRUE	down
Locus_15238		1389	1	0.073411	31	3.4027	-5.53454	1.24336e-09	TRUE	down
Locus_15250	TNF receptor-associated factor 6	810	85	10.7003	241	45.3624	-2.08384	2.18079e-33	TRUE	down
Locus_152725		136	74	55.4826	125	140.131	-1.33667	1.06329e-09	TRUE	down
Locus_152858		112	12	10.9251	39	53.0898	-2.28078	1.34651e-06	TRUE	down
Locus_153049		135	50	37.7659	190	214.577	-2.50634	6.7306e-33	TRUE	down
Locus_15327		398	283	72.5048	412	157.826	-1.12219	2.76902e-23	TRUE	down
Locus_15336		1000	87	8.87121	123	18.7529	-1.07991	5.08114e-07	TRUE	down
Locus_153379		102	130	129.959	199	297.452	-1.1946	1.0108e-12	TRUE	down
Locus_15357		3647	116	3.24329	177	7.39949	-1.18997	2.5239e-11	TRUE	down
Locus_153656		111	54	49.606	163	223.887	-2.17418	5.41609e-24	TRUE	down
Locus_15366	similar to piggyBac transposable element derived 4	1787	14	0.798853	36	3.07144	-1.94291	3.80186e-05	TRUE	down
Locus_15368		2509	28	1.13794	177	10.7557	-3.24059	1.28962e-39	TRUE	down
Locus_15378		383	0	0	16	6.36921	-5.58034	2.54836e-05	TRUE	down
Locus_15386		1671	120	7.32265	216	19.708	-1.42834	6.34514e-18	TRUE	down
Locus_15389	TRIAD3	1592	37	2.36986	88	8.4276	-1.83032	1.03631e-10	TRUE	down
Locus_153891		167	0	0	19	17.3461	-5.82827	3.45749e-06	TRUE	down
Locus_153984		375	2	0.543829	16	6.50508	-3.58034	0.000165846	TRUE	down
Locus_15417		1955	244	12.7264	465	36.2636	-1.51069	3.53775e-41	TRUE	down
Locus_154298		158	8	5.16293	24	23.1589	-2.16531	0.000407168	TRUE	down
Locus_154381		128	6	4.77975	58	69.0848	-3.85336	3.24319e-15	TRUE	down
Locus_15439		657	13	2.01763	44	10.2106	-2.33933	1.48346e-07	TRUE	down
Locus_154495		222	9	4.13384	34	23.3502	-2.49788	2.02441e-06	TRUE	down
Locus_15457	selenocysteine lyase	6422	674	10.7017	915	21.7228	-1.02137	7.34815e-44	TRUE	down
Locus_154573		134	5	3.80477	21	23.8934	-2.65073	0.000175973	TRUE	down
Locus_15465		353	114	32.9302	1209	522.175	-3.98705	0	TRUE	down
Locus_154682		481	6	1.27195	23	7.29033	-2.51894	0.000129623	TRUE	down
Locus_15469	cytochrome P450, family 2, subfamily U	2149	191	9.06276	306	21.7095	-1.2603	7.44288e-21	TRUE	down
Locus_15477	baculoviral IAP repeat-containing 2/3/4	1980	681	35.0708	1953	150.384	-2.10031	1.55109e-270	TRUE	down
Locus_1551		367	203	56.4019	364	151.217	-1.4228	1.25687e-29	TRUE	down
Locus_155315		109	3	2.80646	23	32.1711	-3.51894	4.31003e-06	TRUE	down
Locus_155393		146	97	67.7458	212	221.385	-1.70835	1.12199e-22	TRUE	down
Locus_1554		2137	92	4.38982	157	11.2011	-1.3514	3.40904e-12	TRUE	down
Locus_155426		108	7	6.60903	34	47.9976	-2.86045	2.59312e-07	TRUE	down
Locus_15550		386	108	28.5299	228	90.0558	-1.65835	2.30344e-23	TRUE	down
Locus_155660		112	80	72.8342	136	185.134	-1.34588	1.35315e-10	TRUE	down
Locus_155661		104	73	71.5737	308	451.525	-2.6573	1.50485e-56	TRUE	down
Locus_15573		2920	49	1.71111	71	3.70715	-1.11538	0.000149248	TRUE	down
Locus_155756		112	21	19.119	39	53.0898	-1.47343	0.000572794	TRUE	down
Locus_155783		103	1	0.98998	17	25.1638	-4.66781	2.06077e-05	TRUE	down
Locus_1558	similar to F21D5.3	640	186	29.6344	459	109.344	-1.88353	2.26334e-55	TRUE	down
Locus_155863		116	209	183.718	414	544.135	-1.56647	1.08097e-38	TRUE	down
Locus_155895		135	11	8.3085	27	30.4926	-1.8758	0.000685933	TRUE	down
Locus_155897		141	26	18.8026	60	64.8778	-1.78679	2.6329e-07	TRUE	down
Locus_155989		151	15	10.1293	33	33.3197	-1.71785	0.00037503	TRUE	down
Locus_156016		119	1050	899.717	2210	2831.45	-1.654	1.13192e-221	TRUE	down
Locus_156232		157	6	3.89686	20	19.422	-2.31731	0.000848764	TRUE	down
Locus_156338		120	13	11.0465	31	39.3863	-1.8341	0.000301184	TRUE	down
Locus_156347		178	13	7.4471	29	24.8395	-1.73788	0.000866305	TRUE	down
Locus_156355		113	179	161.524	246	331.91	-1.03904	1.44946e-12	TRUE	down
Locus_1564		5798	103	1.81143	147	3.86548	-1.09351	2.0905e-08	TRUE	down
Locus_156457		102	39	38.9877	60	89.6841	-1.20183	0.000226801	TRUE	down
Locus_156989		128	6	4.77975	27	32.1601	-2.75027	9.50553e-06	TRUE	down
Locus_15702		1989	67	3.43482	103	7.89526	-1.20075	5.63372e-07	TRUE	down
Locus_157024		103	37	36.6293	89	131.74	-1.84662	6.01413e-11	TRUE	down
Locus_157316		143	12	8.55675	30	31.9852	-1.90227	0.000262623	TRUE	down
Locus_157365		100	13	13.2558	141	214.973	-4.01945	4.22679e-37	TRUE	down
Locus_15757		1988	156	8.00151	274	21.0135	-1.39297	9.22263e-22	TRUE	down
Locus_157608		127	5	4.01449	27	32.4134	-3.0133	3.14426e-06	TRUE	down
Locus_157614		123	24	19.8962	50	61.9768	-1.63924	1.39279e-05	TRUE	down
Locus_157890		134	31	23.5896	66	75.0937	-1.67054	2.59242e-07	TRUE	down
Locus_15791		4013	136	3.45568	208	7.90239	-1.19332	3.02276e-13	TRUE	down
Locus_15792		163	24	15.0137	48	44.8971	-1.58034	3.79265e-05	TRUE	down
Locus_15793	retinol binding protein 4, plasma	1680	90	5.46257	126	11.4347	-1.06577	4.89133e-07	TRUE	down
Locus_15794	acyl-CoA oxidase	2634	45	1.74205	77	4.45696	-1.35528	2.29071e-06	TRUE	down
Locus_15815	kelch-like protein 24	1760	354	20.5095	579	50.1568	-1.29016	2.24914e-40	TRUE	down
Locus_158160		129	10	7.90449	28	33.0927	-2.06577	0.000189077	TRUE	down
Locus_15818		1333	28	2.14186	70	8.0063	-1.90227	4.32466e-09	TRUE	down
Locus_158194		111	23	21.1285	46	63.1828	-1.58034	5.78413e-05	TRUE	down
Locus_158242		104	4	3.92184	26	38.1157	-3.28078	1.87973e-06	TRUE	down
Locus_158249		134	2	1.52191	24	27.3068	-4.16531	5.35516e-07	TRUE	down
Locus_15825		1491	19	1.29939	44	4.49924	-1.79185	1.43646e-05	TRUE	down
Locus_158302		129	1	0.790449	38	44.9116	-5.82827	1.15446e-11	TRUE	down
Locus_158400		135	27	20.3936	52	58.7265	-1.52589	2.81822e-05	TRUE	down
Locus_15842		1404	363	26.3635	604	65.5895	-1.31492	2.38672e-43	TRUE	down
Locus_158531		134	39	29.6772	106	120.605	-2.02286	1.73937e-14	TRUE	down
Locus_158574		116	1	0.879034	21	27.601	-4.97266	1.22664e-06	TRUE	down
Locus_15859	similar to tripartite motif-containing 47	2938	116	4.02596	169	8.76999	-1.12324	5.96495e-10	TRUE	down
Locus_158662		195	48	25.0998	82	64.1126	-1.35293	1.02105e-06	TRUE	down
Locus_1587		744	30	4.11161	139	28.4843	-2.79239	3.71427e-27	TRUE	down
Locus_158837		148	1	0.688973	13	13.392	-4.28078	0.000356876	TRUE	down
Locus_15894	peptidoglycan recognition protein S1 precursor	458	341	75.9194	518	172.436	-1.18352	1.17553e-31	TRUE	down
Locus_1590		3988	396	10.1252	577	22.059	-1.12341	2.00256e-32	TRUE	down
Locus_159100		170	12	7.19774	33	29.5957	-2.03977	4.79168e-05	TRUE	down
Locus_159118		133	0	0	77	88.268	-7.84713	9.41784e-21	TRUE	down
Locus_159122		152	3	2.01253	17	17.0518	-3.08284	0.000289048	TRUE	down
Locus_15915		169	99	59.7327	174	156.974	-1.39393	4.62711e-14	TRUE	down
Locus_15928	testis-specific kinase 2	5612	267	4.85129	388	10.5409	-1.11956	6.98756e-22	TRUE	down
Locus_15936	DNAj homolog subfamily A member	996	3	0.307132	19	2.90843	-3.24331	7.20213e-05	TRUE	down
Locus_159424		157	14	9.09268	37	35.9308	-1.98244	2.15938e-05	TRUE	down
Locus_159480		125	4	3.26297	21	25.6138	-2.97266	5.95708e-05	TRUE	down
Locus_159483		119	0	0	12	15.3744	-5.16531	0.00038877	TRUE	down
Locus_15960	fucosyltransferase, putative	2147	6	0.284959	23	1.63328	-2.51894	0.000129623	TRUE	down
Locus_159622		181	6	3.38015	27	22.7431	-2.75027	9.50553e-06	TRUE	down
Locus_1597		1375	91	6.74842	147	16.2997	-1.27222	1.67203e-10	TRUE	down
Locus_15980		4528	59	1.32865	94	3.16509	-1.25229	8.06697e-07	TRUE	down
Locus_16004		1128	1	0.0903971	23	3.10873	-5.1039	3.03236e-07	TRUE	down
Locus_16030		1950	85	4.44476	123	9.61689	-1.11347	2.43405e-07	TRUE	down
Locus_160490		192	26	13.8082	45	35.7335	-1.37176	0.000438277	TRUE	down
Locus_160662		117	4	3.48608	21	27.3651	-2.97266	5.95708e-05	TRUE	down
Locus_16081	SCO-spondin	500	258	52.6155	1255	382.682	-2.86259	5.91424e-248	TRUE	down
Locus_16086		808	3	0.378594	16	3.01907	-2.99538	0.000571145	TRUE	down
Locus_161008		109	47	43.9678	127	177.64	-2.01444	3.88739e-17	TRUE	down
Locus_161245		231	2	0.882839	15	9.90019	-3.48723	0.000336079	TRUE	down
Locus_16152		1049	84	8.16521	123	17.877	-1.13054	1.66591e-07	TRUE	down
Locus_161578		197	0	0	27	20.8959	-6.33523	2.00998e-08	TRUE	down
Locus_16173		632	54	8.71245	315	75.9902	-3.12466	6.31538e-68	TRUE	down
Locus_161797		112	3	2.73128	16	21.7804	-2.99538	0.000571145	TRUE	down
Locus_162045		128	0	0	22	26.2046	-6.03977	4.87788e-07	TRUE	down
Locus_162141		105	74	71.8631	102	148.107	-1.04331	1.16769e-05	TRUE	down
Locus_16216	similar to Bm trachealess	4750	51	1.09481	82	2.63199	-1.26547	3.95985e-06	TRUE	down
Locus_162666		110	82	76.0125	110	152.463	-1.00415	1.01108e-05	TRUE	down
Locus_162711		103	113	111.868	469	694.224	-2.63361	4.33671e-85	TRUE	down
Locus_162726		156	53	34.643	79	77.2088	-1.1562	3.07655e-05	TRUE	down
Locus_16276	quick-to-court	1603	47	2.9897	67	6.37244	-1.09184	0.000324792	TRUE	down
Locus_162820		177	4	2.30436	19	16.3661	-2.82827	0.00023051	TRUE	down
Locus_16288		1663	153	9.3813	390	35.755	-1.93029	1.12999e-48	TRUE	down
Locus_162886		130	18	14.1186	43	50.43	-1.83668	1.27057e-05	TRUE	down
Locus_16291	protein FAM49B, putative	2637	267	10.3244	436	25.2081	-1.28783	1.89096e-30	TRUE	down
Locus_162931		132	32	24.7195	145	167.478	-2.76025	5.66154e-28	TRUE	down
Locus_162966		102	8	7.99749	24	35.8736	-2.16531	0.000407168	TRUE	down
Locus_16312		7154	216	3.07871	434	9.24922	-1.58701	2.649e-41	TRUE	down
Locus_16313		795	74	9.49136	167	32.0268	-1.75459	1.19183e-18	TRUE	down
Locus_163385		121	10	8.4271	42	52.921	-2.65073	3.05348e-08	TRUE	down
Locus_16383	chondroitin 4-sulfotransferase 11	2880	131	4.63813	181	9.58187	-1.04677	1.54609e-09	TRUE	down
Locus_163833		125	0	0	15	18.2955	-5.48723	4.98833e-05	TRUE	down
Locus_16393		155	335	220.382	605	595.097	-1.43312	1.9356e-49	TRUE	down
Locus_16416		468	7	1.52516	43	14.0083	-3.19925	5.34221e-10	TRUE	down
Locus_16420		159	7	4.48915	61	58.4921	-3.70373	1.48372e-15	TRUE	down
Locus_16421		768	169	22.4383	235	46.6521	-1.05598	2.45357e-12	TRUE	down
Locus_16428		1074	9	0.85448	34	4.82657	-2.49788	2.02441e-06	TRUE	down
Locus_16434		356	123	35.2305	362	155.033	-2.13767	1.53893e-51	TRUE	down
Locus_16447		1746	23	1.34322	191	16.6784	-3.63421	7.90605e-47	TRUE	down
Locus_16448		2720	49	1.83692	67	3.75552	-1.03172	0.000658154	TRUE	down
Locus_16453	baculoviral IAP repeat-containing 2/3/4	3572	30	0.856394	180	7.6829	-3.16531	1.86673e-39	TRUE	down
Locus_164536		109	49	45.8388	124	173.444	-1.91983	9.32207e-16	TRUE	down
Locus_164682		164	3	1.86527	16	14.8744	-2.99538	0.000571145	TRUE	down
Locus_164718		179	9	5.12688	36	30.6629	-2.58034	5.58477e-07	TRUE	down
Locus_164792		510	4	0.799749	18	5.38104	-2.75027	0.000448073	TRUE	down
Locus_164805		135	13	9.81914	69	77.9255	-2.98843	1.02691e-14	TRUE	down
Locus_164848		111	493	452.885	966	1326.84	-1.55078	1.96223e-88	TRUE	down
Locus_16500	A kinase (PRKA) anchor protein (yotiao) 9	10521	227	2.20005	398	5.76754	-1.39042	2.97221e-31	TRUE	down
Locus_16512		2320	33	1.45041	77	5.06019	-1.80274	2.78709e-09	TRUE	down
Locus_16516	galactoside 2-L-fucosyltransferase	2201	61	2.82601	82	5.68013	-1.00716	0.000181506	TRUE	down
Locus_16524		104	111	108.831	150	219.898	-1.01475	1.16962e-07	TRUE	down
Locus_16532		948	145	15.5964	780	125.444	-3.00776	7.53722e-162	TRUE	down
Locus_16534	tripartite motif-containing protein 2/3	4131	185	4.56647	374	13.8032	-1.59586	6.00332e-36	TRUE	down
Locus_165598		103	19	18.8096	56	82.8925	-2.13977	1.59862e-08	TRUE	down
Locus_16580		629	67	10.8614	111	26.9052	-1.30867	1.95507e-08	TRUE	down
Locus_16583		1124	10	0.907188	50	6.78216	-2.90227	1.4549e-10	TRUE	down
Locus_16584		2135	121	5.77898	198	14.1394	-1.29084	3.25722e-14	TRUE	down
Locus_165862		119	11	9.42561	36	46.1232	-2.29084	3.5675e-06	TRUE	down
Locus_16593		1599	65	4.14504	215	20.5	-2.30617	9.05564e-34	TRUE	down
Locus_166014		142	136	97.6594	213	228.694	-1.22759	3.87137e-14	TRUE	down
Locus_16615		5167	118	2.32867	229	6.75711	-1.5369	4.41817e-21	TRUE	down
Locus_166182		525	2	0.388449	15	4.35608	-3.48723	0.000336079	TRUE	down
Locus_166186		215	54	25.6106	81	57.4395	-1.16531	2.06652e-05	TRUE	down
Locus_16621		1140	14	1.25224	31	4.14592	-1.72718	0.000571617	TRUE	down
Locus_166305		180	0	0	18	15.2463	-5.75027	6.70384e-06	TRUE	down
Locus_16634		1541	29	1.91893	50	4.94688	-1.36622	0.00019636	TRUE	down
Locus_16636		10543	180	1.74089	475	6.869	-1.98027	3.31856e-61	TRUE	down
Locus_16638	tripartite motif-containing protein 2/3	777	70	9.1863	126	24.7237	-1.42834	9.81917e-11	TRUE	down
Locus_166462	asparagine synthase (glutamine-hydrolysing)	436	0	0	15	5.24528	-5.48723	4.98833e-05	TRUE	down
Locus_16659		1273	10	0.801005	100	11.9767	-3.90227	5.38702e-26	TRUE	down
Locus_16660		807	167	21.1012	288	54.4106	-1.36656	3.32014e-22	TRUE	down
Locus_166619		119	6	5.14124	20	25.624	-2.31731	0.000848764	TRUE	down
Locus_166656		115	60	53.2007	94	124.622	-1.22804	1.23449e-06	TRUE	down
Locus_166674		112	5	4.55214	19	25.8642	-2.50634	0.000639366	TRUE	down
Locus_1667		2564	59	2.34638	109	6.48146	-1.46588	1.00203e-09	TRUE	down
Locus_166735		123	6	4.97405	30	37.1861	-2.90227	1.27134e-06	TRUE	down
Locus_16676	lipopolysaccharide-induced TNF factor	803	379	48.1268	546	103.667	-1.10705	5.2138e-30	TRUE	down
Locus_166921		150	6	4.07872	20	20.3284	-2.31731	0.000848764	TRUE	down
Locus_167069		213	12	5.74467	123	88.042	-3.93789	5.00302e-32	TRUE	down
Locus_167187		119	5	4.28437	25	32.03	-2.90227	1.22185e-05	TRUE	down
Locus_16727	glutamate carboxypeptidase II	2636	48	1.85678	103	5.95739	-1.68188	4.08692e-11	TRUE	down
Locus_167423		124	14	11.5125	36	44.2634	-1.94291	3.80186e-05	TRUE	down
Locus_167902		147	7	4.85562	28	29.0406	-2.58034	1.37043e-05	TRUE	down
Locus_16811		703	153	22.1922	207	44.8931	-1.01644	2.49824e-10	TRUE	down
Locus_16827		1464	46	3.20391	133	13.8508	-2.11206	5.28437e-19	TRUE	down
Locus_168449		111	0	0	68	93.4007	-7.66781	1.10911e-18	TRUE	down
Locus_168571		102	4	3.99874	65	97.1577	-4.60271	1.28722e-18	TRUE	down
Locus_16861		210	9	4.37005	52	37.7527	-3.11086	1.16006e-11	TRUE	down
Locus_168696		169	0	0	13	11.7279	-5.28078	0.000196242	TRUE	down
Locus_168796		135	246	185.808	394	444.966	-1.25988	1.16017e-26	TRUE	down
Locus_16883		2199	41	1.90118	62	4.29864	-1.17699	0.000227499	TRUE	down
Locus_169064		113	24	21.6569	193	260.401	-3.58784	7.25517e-47	TRUE	down
Locus_16910	glutathione peroxidase	2287	81	5.39987	2130	94.968	-4.13644	0	TRUE	down
Locus_16918		1157	184	16.2162	363	47.8341	-1.56061	8.30751e-34	TRUE	down
Locus_169359		108	3	2.83244	17	23.9988	-3.08284	0.000289048	TRUE	down
Locus_16938	protein-tyrosine phosphatase	1381	3	0.221509	30	3.31201	-3.90227	2.88685e-08	TRUE	down
Locus_16962	similar to NFX1-type zinc finger-containing protein 1	9727	583	6.11158	813	12.7431	-1.0601	1.9251e-41	TRUE	down
Locus_169681		170	0	0	11	9.86525	-5.03977	0.000778035	TRUE	down
Locus_169763		140	7	5.0984	31	33.7596	-2.72718	1.92689e-06	TRUE	down
Locus_16984	similar to pol polyprotein	3758	61	1.65515	159	6.45067	-1.96249	1.32058e-20	TRUE	down
Locus_16987	similar to GTPase, IMAP family member 8	6151	21	0.348127	91	2.25559	-2.69582	2.34482e-17	TRUE	down
Locus_169904		114	20	17.8891	84	112.341	-2.65073	8.562e-16	TRUE	down
Locus_16993		1724	265	15.6737	574	50.762	-1.6954	7.55328e-60	TRUE	down
Locus_16998		1017	5	0.501317	28	4.1976	-3.06577	1.58177e-06	TRUE	down
Locus_170183		120	294	249.821	563	715.305	-1.51766	4.22376e-50	TRUE	down
Locus_170198		105	3	2.91337	16	23.2324	-2.99538	0.000571145	TRUE	down
Locus_170214		109	3	2.80646	21	29.3736	-3.3877	1.77422e-05	TRUE	down
Locus_170220		201	10	5.07303	30	22.7557	-2.16531	5.80314e-05	TRUE	down
Locus_170258		110	2	1.85396	81	112.268	-5.92019	3.95751e-24	TRUE	down
Locus_17043		1278	335	26.7287	454	54.1613	-1.01887	5.87449e-22	TRUE	down
Locus_170577		119	8	6.85499	35	44.842	-2.70963	3.89782e-07	TRUE	down
Locus_170578		166	0	0	12	11.0214	-5.16531	0.00038877	TRUE	down
Locus_17059		217	187	87.871	597	419.449	-2.25504	1.60661e-90	TRUE	down
Locus_17061		2690	182	6.89895	368	20.8574	-1.59611	2.18178e-35	TRUE	down
Locus_170673		126	23	18.6132	78	94.3818	-2.34218	7.17499e-13	TRUE	down
Locus_170703		110	6	5.56189	24	33.2646	-2.58034	6.79909e-05	TRUE	down
Locus_17091	similar to SV2 related protein	3396	303	9.09785	978	43.9072	-2.27086	2.30876e-149	TRUE	down
Locus_170915		108	12	11.3298	53	74.8198	-2.7233	1.7062e-10	TRUE	down
Locus_17093	dual specificity phosphatase	3939	104	2.69222	182	7.04449	-1.3877	1.39354e-14	TRUE	down
Locus_17099		2079	47	2.30519	103	7.55348	-1.71225	2.21631e-11	TRUE	down
Locus_171		3421	485	14.4561	671	29.9043	-1.04867	1.0651e-33	TRUE	down
Locus_171259		109	1	0.935486	22	30.7723	-5.03977	6.09115e-07	TRUE	down
Locus_1714	transient receptor potential cation channel, subfamily V, member 5	7599	1311	17.5918	2314	46.4271	-1.40006	1.22126e-181	TRUE	down
Locus_17163	similar to synaptotagmin XV-a	3673	307	8.52278	435	18.0565	-1.08312	3.23971e-23	TRUE	down
Locus_17176	protein-tyrosine phosphatase	194	11	5.78169	41	32.2215	-2.47846	1.56298e-07	TRUE	down
Locus_171918		133	74	56.734	446	511.267	-3.17179	2.43091e-97	TRUE	down
Locus_17192		2533	48	1.93228	83	4.99582	-1.37042	6.54244e-07	TRUE	down
Locus_171931		131	6	4.67029	25	29.096	-2.63924	3.549e-05	TRUE	down
Locus_171940		111	1	0.91863	16	21.9766	-4.58034	4.19786e-05	TRUE	down
Locus_172127		117	24	20.9165	48	62.5489	-1.58034	3.79265e-05	TRUE	down
Locus_17232		457	68	15.1725	126	42.0357	-1.47016	3.55321e-11	TRUE	down
Locus_172359		181	1097	618.005	4762	4011.21	-2.69835	0	TRUE	down
Locus_172462		105	4	3.88449	23	33.3966	-3.1039	1.51274e-05	TRUE	down
Locus_172503		105	353	342.807	486	705.685	-1.04163	2.64374e-24	TRUE	down
Locus_17251		2453	0	0	19	1.18092	-5.82827	3.45749e-06	TRUE	down
Locus_17252		968	67	7.0577	139	21.8929	-1.63319	3.463e-14	TRUE	down
Locus_17261	profilin	2255	150	6.78279	391	26.4359	-1.96255	7.16697e-50	TRUE	down
Locus_172647		119	3	2.57062	18	23.0616	-3.16531	0.000144942	TRUE	down
Locus_17270		1313	44	3.41705	123	14.2825	-2.06343	4.02529e-17	TRUE	down
Locus_17273	protogenin homolog a (Gallus gallus)	2629	81	3.14165	144	8.35095	-1.41042	5.97005e-12	TRUE	down
Locus_172730		108	79	74.5877	316	446.095	-2.58034	3.45288e-56	TRUE	down
Locus_1728		752	12	1.62715	31	6.28504	-1.94958	0.000150542	TRUE	down
Locus_172889		126	49	39.6542	110	133.103	-1.74699	1.96168e-12	TRUE	down
Locus_172957		137	1	0.744292	13	14.4673	-4.28078	0.000356876	TRUE	down
Locus_1730		4444	447	10.2565	658	22.5744	-1.13816	1.13158e-37	TRUE	down
Locus_1731	similar to ankyrin repeat protein	4658	74	1.61993	100	3.27314	-1.01475	2.40027e-05	TRUE	down
Locus_173209		100	7	7.13776	23	35.0665	-2.29655	0.000323975	TRUE	down
Locus_173233		180	19	10.7633	42	35.5747	-1.72473	4.14079e-05	TRUE	down
Locus_17324	Ras-related protein Rab-27A	2314	118	5.19975	179	11.7938	-1.18152	2.52917e-11	TRUE	down
Locus_17326	similar to ASPM	2873	34	1.20672	53	2.81258	-1.2208	0.000500957	TRUE	down
Locus_17336		1931	131	6.91756	178	14.0541	-1.02265	4.59489e-09	TRUE	down
Locus_173380		132	48	37.0793	66	76.2315	-1.03977	0.000669264	TRUE	down
Locus_17345		9822	383	3.97615	1068	16.5781	-2.05984	2.15836e-144	TRUE	down
Locus_173535		109	4	3.74194	17	23.7786	-2.66781	0.00086187	TRUE	down
Locus_17380		1057	12	1.15763	28	4.03875	-1.80274	0.000778572	TRUE	down
Locus_173856	similar to deleted in malignant brain tumors 1	112	35	31.865	72	98.0119	-1.62098	1.3131e-07	TRUE	down
Locus_17406	similar to endonuclease/reverse transcriptase	4741	421	9.05474	1017	32.7051	-1.85277	1.42739e-119	TRUE	down
Locus_174064		105	7	6.79786	24	34.8487	-2.35795	0.000174859	TRUE	down
Locus_17439	similar to ATP-binding cassette transporter sub-family G member 2b	1772	176	10.1277	260	22.3704	-1.14328	2.35982e-15	TRUE	down
Locus_17477		815	53	6.63104	84	15.714	-1.24474	4.04991e-06	TRUE	down
Locus_174790		162	36	22.6595	59	55.5266	-1.29306	9.58094e-05	TRUE	down
Locus_174832		129	10	7.90449	73	86.2775	-3.44824	1.53005e-17	TRUE	down
Locus_17490	amylo-1,6-glucosidase	5667	385	6.92741	600	16.1422	-1.22045	2.22304e-38	TRUE	down
Locus_17492		619	3	0.49419	16	3.94088	-2.99538	0.000571145	TRUE	down
Locus_17494		4015	185	4.6984	272	10.3287	-1.13642	6.97092e-16	TRUE	down
Locus_175076		452	0	0	29	9.78191	-6.43832	5.74776e-09	TRUE	down
Locus_17508		3508	14	0.406942	49	2.12961	-2.3877	1.60398e-08	TRUE	down
Locus_17513		4040	123	3.10447	182	6.86838	-1.14562	5.53634e-11	TRUE	down
Locus_175196		109	11	10.2903	103	144.07	-3.80741	2.475e-26	TRUE	down
Locus_175217		112	15	13.6564	35	47.6447	-1.80274	0.000130752	TRUE	down
Locus_175239		201	7	3.55112	48	36.4091	-3.35795	1.59808e-11	TRUE	down
Locus_17527		1014	12	1.20672	38	5.7136	-2.24331	2.47922e-06	TRUE	down
Locus_17529	dishevelled associated activator of morphogenesis	3921	335	8.71187	527	20.4917	-1.23398	2.34627e-34	TRUE	down
Locus_1754	similar to endonuclease/exonuclease/phosphatase family and RNA-directed DNA polymerase (4O953)	2586	167	6.58494	291	17.1565	-1.38151	8.56654e-23	TRUE	down
Locus_17571		1299	26	2.04093	49	5.7511	-1.49461	6.93506e-05	TRUE	down
Locus_175919		130	6	4.70621	25	29.3198	-2.63924	3.549e-05	TRUE	down
Locus_17594		564	177	32.0006	1616	436.844	-3.77095	0	TRUE	down
Locus_17601		445	71	16.269	105	35.9744	-1.14484	1.24807e-06	TRUE	down
Locus_17603		3277	151	4.69855	245	11.3987	-1.27858	3.48053e-17	TRUE	down
Locus_1762	exosome complex exonuclease DIS3/RRP44	6076	1493	25.0557	2166	54.3507	-1.11716	1.71011e-119	TRUE	down
Locus_176267		170	11	6.59793	139	124.661	-4.23985	1.08702e-37	TRUE	down
Locus_176340		172	5	2.96418	36	31.9108	-3.42834	5.8503e-09	TRUE	down
Locus_176351		152	65	43.6047	417	418.27	-3.26188	2.6063e-93	TRUE	down
Locus_17640	similar to scavenger receptor cysteine-rich protein precursor	656	11	1.70983	27	6.27515	-1.8758	0.000685933	TRUE	down
Locus_17659		3610	42	1.18633	83	3.50538	-1.56306	2.96081e-08	TRUE	down
Locus_17663	phosphoinositide 3-kinase adapter protein 1	2489	78	3.19546	183	11.2096	-1.81064	2.92218e-21	TRUE	down
Locus_176675		188	9	4.88144	68	55.1462	-3.49788	1.4461e-16	TRUE	down
Locus_176730		160	27	17.2071	81	77.1844	-2.16531	3.50264e-12	TRUE	down
Locus_176833		118	2	1.72827	22	28.4253	-4.03977	2.25428e-06	TRUE	down
Locus_176851		118	26	22.4675	51	65.895	-1.55233	2.65149e-05	TRUE	down
Locus_177077		127	16	12.8464	36	43.2178	-1.75027	0.000146706	TRUE	down
Locus_177102		105	15	14.5668	44	63.8892	-2.13288	7.98882e-07	TRUE	down
Locus_177169		142	91	65.3457	187	200.779	-1.61944	1.20907e-18	TRUE	down
Locus_177285		125	1	0.815744	13	15.8561	-4.28078	0.000356876	TRUE	down
Locus_177292		112	109	99.2367	162	220.527	-1.15201	6.17963e-10	TRUE	down
Locus_17731		790	277	35.7533	497	95.9165	-1.4237	2.70484e-40	TRUE	down
Locus_17748	alpha-mannosidase II	4377	187	4.35641	387	13.4803	-1.62964	2.6596e-38	TRUE	down
Locus_177480		101	1	1.00958	13	19.6239	-4.28078	0.000356876	TRUE	down
Locus_177541		115	103	91.3278	209	277.085	-1.6012	1.9288e-20	TRUE	down
Locus_17760		222	62	28.4775	112	76.9182	-1.4335	1.14306e-09	TRUE	down
Locus_177687		147	0	0	11	11.4088	-5.03977	0.000778035	TRUE	down
Locus_177786		108	0	0	15	21.1754	-5.48723	4.98833e-05	TRUE	down
Locus_177825		109	6	5.61291	56	78.3296	-3.80274	1.37221e-14	TRUE	down
Locus_17800		1223	205	17.0919	276	34.407	-1.00939	2.14263e-13	TRUE	down
Locus_17812		658	328	50.829	443	102.646	-1.01395	2.84316e-21	TRUE	down
Locus_17827	N-acetylmuramoyl-L-alanine amidase	1687	73	4.41236	172	15.5445	-1.81678	4.16095e-20	TRUE	down
Locus_178349		118	3	2.59241	40	51.6823	-4.31731	2.16478e-11	TRUE	down
Locus_17835	similar to zinc finger protein	5668	112	2.01489	158	4.25002	-1.07677	8.89699e-09	TRUE	down
Locus_178367		115	7	6.20674	88	116.667	-4.23242	4.74152e-24	TRUE	down
Locus_17842		3893	9	0.235734	146	5.71785	-4.60024	4.31742e-41	TRUE	down
Locus_178581		104	0	0	11	16.1259	-5.03977	0.000778035	TRUE	down
Locus_17860	similar to endonuclease/reverse transcriptase	2019	253	12.7776	362	27.3361	-1.0972	8.14321e-20	TRUE	down
Locus_17869	ubiquitin carboxyl-terminal hydrolase 2/21	1848	46	2.53816	115	9.48768	-1.90227	1.71995e-14	TRUE	down
Locus_17872	titin	942	27	2.92265	135	21.8498	-2.90227	2.01998e-27	TRUE	down
Locus_17882		1680	144	8.74011	216	19.6024	-1.16531	3.0276e-13	TRUE	down
Locus_178944		125	141	115.02	217	264.676	-1.20234	6.00044e-14	TRUE	down
Locus_179090		128	0	0	16	19.0579	-5.58034	2.54836e-05	TRUE	down
Locus_17913	polyductin-L	2089	0	0	23	1.67862	-6.1039	2.5584e-07	TRUE	down
Locus_179332		172	49	29.049	72	63.8217	-1.13556	0.000101241	TRUE	down
Locus_179353		110	43	39.8602	74	102.566	-1.36353	3.38646e-06	TRUE	down
Locus_17947	fem-1 homolog c (C. elegans)	4859	153	3.21076	221	6.93441	-1.11086	1.38638e-12	TRUE	down
Locus_179521		192	7	3.71758	500	397.039	-6.73877	6.05583e-143	TRUE	down
Locus_17955		2972	75	2.57322	189	9.69566	-1.91377	1.33236e-23	TRUE	down
Locus_179551		126	0	0	32	38.7207	-6.58034	9.01638e-10	TRUE	down
Locus_17958	BTB/POZ domain-containing protein 1/2	1199	16	1.36071	94	11.9529	-3.13493	1.05697e-20	TRUE	down
Locus_179651		122	54	45.1334	79	98.726	-1.12924	4.52886e-05	TRUE	down
Locus_17967		615	51	8.45588	131	32.4758	-1.94134	7.52022e-17	TRUE	down
Locus_179733		134	3	2.28286	166	188.872	-6.37042	1.97151e-48	TRUE	down
Locus_17978		775	170	22.3672	294	57.8375	-1.37062	9.38374e-23	TRUE	down
Locus_179791		103	29	28.7094	76	112.497	-1.97029	3.03581e-10	TRUE	down
Locus_179879		109	4	3.74194	17	23.7786	-2.66781	0.00086187	TRUE	down
Locus_179951		122	103	86.0877	916	1144.72	-3.73305	1.22139e-227	TRUE	down
Locus_179973		112	33	30.0441	51	69.4251	-1.20837	0.000747825	TRUE	down
Locus_179974		105	5	4.85562	22	31.9446	-2.71785	9.11405e-05	TRUE	down
Locus_180048		188	0	0	56	45.4145	-7.3877	7.7802e-16	TRUE	down
Locus_180110		107	20	19.0594	39	55.5706	-1.54382	0.000336769	TRUE	down
Locus_18012		181	1	0.563359	70	58.9636	-6.70963	1.81988e-20	TRUE	down
Locus_180324		151	8	5.40227	23	23.2228	-2.1039	0.000735636	TRUE	down
Locus_180355		166	1	0.614265	12	11.0214	-4.16531	0.000731678	TRUE	down
Locus_18036		112	1664	1514.95	3133	4264.88	-1.49323	9.01177e-271	TRUE	down
Locus_180372		102	0	0	29	43.3473	-6.43832	5.74776e-09	TRUE	down
Locus_18053		2025	18	0.906382	45	3.38806	-1.90227	4.24358e-06	TRUE	down
Locus_180594		109	29	27.1291	58	81.1271	-1.58034	4.53873e-06	TRUE	down
Locus_1806	acetyl-CoA synthetase	3416	64	1.91041	103	4.5971	-1.26684	1.59069e-07	TRUE	down
Locus_18062	nephrosis 1, congenital, Finnish type (nephrin)	4125	8	0.197756	291	10.7556	-5.76522	1.8581e-85	TRUE	down
Locus_18110		1800	27	1.52952	51	4.31978	-1.49788	4.54482e-05	TRUE	down
Locus_18126	F-box containing protein, putative	2828	141	5.08397	273	14.718	-1.53355	6.19304e-25	TRUE	down
Locus_18130		290	1	0.351614	20	10.5147	-4.90227	2.47665e-06	TRUE	down
Locus_18156	caspase 7	1440	189	13.3833	360	38.1157	-1.50995	5.66403e-32	TRUE	down
Locus_181562		182	21	11.7655	115	96.3365	-3.03352	1.88627e-24	TRUE	down
Locus_18163	arylsulfatase D/E/F/H	2904	35	1.22895	72	3.78007	-1.62098	1.3131e-07	TRUE	down
Locus_18173	similar to transcription factor castor (protein ming)	2015	67	3.3905	113	8.55003	-1.33443	8.16352e-09	TRUE	down
Locus_18184		600	133	22.6029	374	95.0352	-2.07195	3.51324e-51	TRUE	down
Locus_18189		112	51	46.4318	76	103.457	-1.15584	4.58775e-05	TRUE	down
Locus_182037		343	0	0	16	7.11197	-5.58034	2.54836e-05	TRUE	down
Locus_182052		121	27	22.7532	48	60.4812	-1.41042	0.000184324	TRUE	down
Locus_18222		140	9	6.55508	40	43.5608	-2.73235	4.05251e-08	TRUE	down
Locus_182288		128	4	3.1865	20	23.8223	-2.90227	0.00011787	TRUE	down
Locus_182385		118	38	32.8371	61	78.8156	-1.26315	9.86861e-05	TRUE	down
Locus_18247		1439	394	27.9189	844	89.4223	-1.67939	1.14524e-86	TRUE	down
Locus_18270	C. briggsae CBR-ZYG-1 protein	4531	149	3.35317	240	8.07572	-1.26806	1.22073e-16	TRUE	down
Locus_18276		1687	77	4.65414	133	12.0199	-1.36884	1.24799e-10	TRUE	down
Locus_182872		105	14	13.5957	40	58.0811	-2.09492	3.82212e-06	TRUE	down
Locus_182899		120	6	5.0984	21	26.681	-2.3877	0.000458172	TRUE	down
Locus_182926		102	31	30.9903	63	94.1683	-1.60343	1.1823e-06	TRUE	down
Locus_18307		2445	198	8.25753	310	19.3307	-1.22711	2.81704e-20	TRUE	down
Locus_18315		3094	51	1.68079	155	7.63793	-2.18404	5.68849e-23	TRUE	down
Locus_183193		114	0	0	19	25.4105	-5.82827	3.45749e-06	TRUE	down
Locus_183291		127	144	115.617	212	254.505	-1.13834	1.47415e-12	TRUE	down
Locus_18342	histone H3	907	65	7.30752	201	33.7873	-2.20903	5.0609e-30	TRUE	down
Locus_183487		116	1	0.879034	12	15.772	-4.16531	0.000731678	TRUE	down
Locus_183511		166	0	0	15	13.7768	-5.48723	4.98833e-05	TRUE	down
Locus_183536		101	2	2.01917	15	22.643	-3.48723	0.000336079	TRUE	down
Locus_18355		5823	299	5.23586	1560	40.8453	-2.96367	0	TRUE	down
Locus_18356	integrase-like protein	2864	75	2.67025	260	13.8409	-2.37389	3.84378e-42	TRUE	down
Locus_183836		225	1	0.453191	14	9.48658	-4.3877	0.000175355	TRUE	down
Locus_183855		121	0	0	12	15.1203	-5.16531	0.00038877	TRUE	down
Locus_183860		142	18	12.9255	42	45.0947	-1.80274	2.18336e-05	TRUE	down
Locus_183883		136	8	5.99811	29	32.5105	-2.43832	1.89036e-05	TRUE	down
Locus_18390		286	123	43.8533	365	194.577	-2.14958	2.5292e-52	TRUE	down
Locus_183914		129	1523	1203.85	2814	3325.82	-1.46605	1.15212e-236	TRUE	down
Locus_18398		2610	69	2.6957	140	8.17809	-1.6011	6.70769e-14	TRUE	down
Locus_183993		118	56	48.3916	167	215.774	-2.15669	2.524e-24	TRUE	down
Locus_184009		226	1	0.451186	24	16.1908	-5.16531	1.51579e-07	TRUE	down
Locus_18420	calmodulin	1787	310	17.6889	540	46.0716	-1.38103	8.57291e-42	TRUE	down
Locus_184394		127	0	0	13	15.6064	-5.28078	0.000196242	TRUE	down
Locus_18455		379	83	22.3307	151	60.7438	-1.44371	6.37212e-13	TRUE	down
Locus_184561		104	7	6.86323	75	109.949	-4.00181	5.93105e-20	TRUE	down
Locus_18463		1263	0	0	18	2.17287	-5.75027	6.70384e-06	TRUE	down
Locus_184950		111	14	12.8608	37	50.821	-1.98244	2.15938e-05	TRUE	down
Locus_18499		3413	183	5.46737	312	13.9374	-1.35005	1.42074e-23	TRUE	down
Locus_185004		125	2	1.63149	25	30.4926	-4.2242	2.60944e-07	TRUE	down
Locus_185141		110	32	29.6634	87	120.584	-2.02329	5.19235e-12	TRUE	down
Locus_185231		107	21	20.0124	79	112.566	-2.49181	5.98231e-14	TRUE	down
Locus_185234		128	13	10.3561	49	58.3647	-2.49461	6.31378e-09	TRUE	down
Locus_185268		148	3	2.06692	23	23.6936	-3.51894	4.31003e-06	TRUE	down
Locus_18547		4331	15	0.353156	84	2.95703	-3.06577	3.38004e-18	TRUE	down
Locus_1855		1687	129	7.79719	262	23.6783	-1.60254	1.69254e-25	TRUE	down
Locus_1856		3556	654	18.7534	988	42.3603	-1.17556	2.59616e-59	TRUE	down
Locus_185731		122	0	0	22	27.4933	-6.03977	4.87788e-07	TRUE	down
Locus_18580		162	11	6.92375	29	27.2927	-1.97889	0.000224908	TRUE	down
Locus_18584		100	706	719.894	1123	1712.16	-1.24996	3.42385e-74	TRUE	down
Locus_18589		893	7	0.799301	24	4.09755	-2.35795	0.000174859	TRUE	down
Locus_18597		2068	27	1.3313	56	4.12859	-1.63281	3.90846e-06	TRUE	down
Locus_186316		122	19	15.8803	111	138.716	-3.12683	2.78119e-24	TRUE	down
Locus_186603		104	21	20.5897	49	71.8335	-1.80274	3.64592e-06	TRUE	down
Locus_186644		164	1	0.621756	21	19.5227	-4.97266	1.22664e-06	TRUE	down
Locus_18689	cell wall-associated hydrolase	2344	17	0.739529	8887	578.045	-9.61036	0	TRUE	down
Locus_1870		1788	693	39.5211	1130	96.3552	-1.28574	5.37228e-78	TRUE	down
Locus_18706	dihydropyrimidine dehydrogenase (NADP+)	3003	87	2.95412	188	9.5448	-1.69199	6.54355e-20	TRUE	down
Locus_18709	similar to parathyroid hormone receptor 1	3424	21	0.625387	70	3.11694	-2.31731	1.76053e-11	TRUE	down
Locus_18740		1347	26	1.9682	46	5.2066	-1.40346	0.000280422	TRUE	down
Locus_187548		119	4	3.42749	18	23.0616	-2.75027	0.000448073	TRUE	down
Locus_18759		6116	39	0.650221	87	2.16878	-1.73788	6.50398e-10	TRUE	down
Locus_18766		3244	6	0.188597	49	2.30292	-3.61009	2.1104e-12	TRUE	down
Locus_187704		123	2	1.65802	16	19.8326	-3.58034	0.000165846	TRUE	down
Locus_18772	alpha-1,2-fucosyltransferase	2325	135	5.92072	191	12.5249	-1.08096	1.58731e-10	TRUE	down
Locus_18785		3227	64	2.0223	157	7.41763	-1.87496	3.45389e-19	TRUE	down
Locus_18792		1855	628	34.5207	1049	86.2176	-1.32052	1.78325e-75	TRUE	down
Locus_188005	similar to scavenger receptor cysteine-rich protein type 12 precursor	200	36	18.3542	71	54.1243	-1.56016	3.80589e-07	TRUE	down
Locus_1882		1679	515	31.2766	1172	106.424	-1.76667	4.66446e-129	TRUE	down
Locus_18822		1956	71	3.70129	116	9.04177	-1.28858	1.35962e-08	TRUE	down
Locus_188354		114	55	49.1951	107	143.101	-1.54045	3.11357e-10	TRUE	down
Locus_188381		168	30	18.2086	62	56.2661	-1.62765	1.09454e-06	TRUE	down
Locus_18874	solute carrier family 6 (neurotransmitter transporter, glycine), member 5	1903	37	1.98256	160	12.8187	-2.69282	4.97118e-30	TRUE	down
Locus_18875		1440	175	12.3919	260	27.528	-1.1515	1.59868e-15	TRUE	down
Locus_188758		166	64	39.3129	269	247.063	-2.65181	2.46368e-49	TRUE	down
Locus_18885	similar to Myosin-10 (Myosin heavy chain 10) (Myosin heavy chain, non-muscle IIb) (Non-muscle myosin heavy chain IIb) (NMMHC II-b) (NMMHC-IIB) (Cellular myosin heavy chain, type B) (Non-muscle myosin heavy chain-B) (NMMHC-B)	8016	254	3.23102	346	6.58086	-1.02629	4.52907e-17	TRUE	down
Locus_18886		499	298	60.8947	524	160.101	-1.3946	3.61229e-41	TRUE	down
Locus_18896		1277	99	7.90511	134	15.9985	-1.01708	6.08487e-07	TRUE	down
Locus_18906		1166	73	6.38393	145	18.9598	-1.57043	5.40981e-14	TRUE	down
Locus_18932	vacuolar protein-sorting protein, putative	991	4	0.411576	17	2.61541	-2.66781	0.00086187	TRUE	down
Locus_189335		161	3	1.90002	16	15.1516	-2.99538	0.000571145	TRUE	down
Locus_189551		121	45	37.922	98	123.482	-1.7032	8.66624e-11	TRUE	down
Locus_189658		145	4	2.81291	22	23.1323	-3.03977	3.01203e-05	TRUE	down
Locus_18979	lipopolysaccharide-binding protein	2261	467	21.061	707	47.6742	-1.17863	9.61217e-43	TRUE	down
Locus_1899	transglutaminase 1	3413	553	16.5216	1038	46.3687	-1.4888	1.76854e-89	TRUE	down
Locus_18995		3293	208	6.44073	421	19.4919	-1.59758	1.83783e-40	TRUE	down
Locus_190		963	146	15.4593	223	35.3055	-1.19142	4.04311e-14	TRUE	down
Locus_19000		816	223	27.8662	635	118.645	-2.09006	1.36471e-87	TRUE	down
Locus_190086		154	1	0.662129	13	12.8702	-4.28078	0.000356876	TRUE	down
Locus_19016		3028	107	3.60323	224	11.2786	-1.64623	9.87333e-23	TRUE	down
Locus_1903	tripartite motif-containing protein 2/3	3082	371	12.2745	655	32.4021	-1.40042	1.12589e-51	TRUE	down
Locus_19031	similar to GTPase, IMAP family member 8	3041	175	5.86793	253	12.6844	-1.11213	2.45462e-14	TRUE	down
Locus_190372		122	8	6.68642	26	32.4921	-2.28078	0.000122318	TRUE	down
Locus_19055	glutamate decarboxylase	2482	326	13.393	679	41.7092	-1.63888	2.03759e-67	TRUE	down
Locus_19058		428	15	3.57364	44	15.6738	-2.13288	7.98882e-07	TRUE	down
Locus_190602		122	1	0.835803	16	19.9951	-4.58034	4.19786e-05	TRUE	down
Locus_19067		1734	10	0.58805	29	2.54984	-2.1164	0.000105094	TRUE	down
Locus_191104		148	12	8.26767	35	36.0554	-2.12466	1.49395e-05	TRUE	down
Locus_1912	similar to protocadherin	4391	717	16.6502	1035	35.9369	-1.10993	1.10267e-56	TRUE	down
Locus_19132		2913	47	1.64521	71	3.71605	-1.1755	6.85859e-05	TRUE	down
Locus_191665		111	0	0	35	48.0739	-6.70963	1.45814e-10	TRUE	down
Locus_191720		135	11	8.3085	38	42.9155	-2.36884	1.03508e-06	TRUE	down
Locus_1918	egalitarian	3133	219	7.12767	343	16.6916	-1.22762	2.17908e-22	TRUE	down
Locus_191851		128	72	57.357	132	157.227	-1.45481	1.66851e-11	TRUE	down
Locus_191865		131	18	14.0109	35	40.7344	-1.5397	0.000783365	TRUE	down
Locus_191997		117	79	68.8501	226	294.501	-2.09674	1.37711e-31	TRUE	down
Locus_192185		128	15	11.9494	47	55.9825	-2.22804	1.3277e-07	TRUE	down
Locus_19223	glycosyltransferase 1 domain containing 1	3591	80	2.27163	113	4.79764	-1.07859	1.70032e-06	TRUE	down
Locus_192252		120	26	22.0931	58	73.6904	-1.73788	7.61437e-07	TRUE	down
Locus_192410		103	14	13.8597	55	81.4122	-2.55435	3.51168e-10	TRUE	down
Locus_192445		514	0	0	15	4.44931	-5.48723	4.98833e-05	TRUE	down
Locus_192494		239	1	0.426644	12	7.65504	-4.16531	0.000731678	TRUE	down
Locus_192640		102	45	44.9859	890	1330.31	-4.88615	4.63922e-254	TRUE	down
Locus_192978		150	16	10.8766	34	34.5583	-1.66781	0.00041121	TRUE	down
Locus_193082		113	202	182.279	287	387.229	-1.08704	1.30673e-15	TRUE	down
Locus_19325	argininosuccinate synthase	1692	103	6.20727	140	12.6151	-1.02313	2.76267e-07	TRUE	down
Locus_19328		400	17	4.33364	50	19.0579	-2.13674	1.1366e-07	TRUE	down
Locus_19335		396	9	2.31745	24	9.24018	-1.99538	0.000878447	TRUE	down
Locus_19336	ataxin 7-like 3	2206	57	2.63471	112	7.74064	-1.55481	8.15824e-11	TRUE	down
Locus_19343		664	179	27.4883	258	59.2401	-1.10775	1.61616e-14	TRUE	down
Locus_193533		107	0	0	15	21.3733	-5.48723	4.98833e-05	TRUE	down
Locus_193583		105	0	0	15	21.7804	-5.48723	4.98833e-05	TRUE	down
Locus_19359		552	2	0.369449	32	8.83843	-4.58034	1.7179e-09	TRUE	down
Locus_193595		118	25	21.6034	139	179.596	-3.05543	1.2534e-29	TRUE	down
Locus_193638		162	2	1.25886	28	26.3516	-4.3877	3.02839e-08	TRUE	down
Locus_19378		1312	208	16.1656	368	42.764	-1.40346	2.40552e-29	TRUE	down
Locus_193783		122	78	65.1926	124	154.962	-1.24914	9.7647e-09	TRUE	down
Locus_194		2164	40	1.8848	59	4.1568	-1.14106	0.000501793	TRUE	down
Locus_19409	synaptotagmin VII	2344	416	18.0967	772	50.2139	-1.47236	1.5015e-65	TRUE	down
Locus_1942	similar to turtle protein	886	493	56.7384	938	161.411	-1.50834	1.83849e-82	TRUE	down
Locus_194311		104	27	26.4724	45	65.9695	-1.31731	0.000698872	TRUE	down
Locus_194441		135	41	30.968	109	123.1	-1.99098	1.38431e-14	TRUE	down
Locus_19450		2941	84	2.91238	120	6.22086	-1.09492	5.25256e-07	TRUE	down
Locus_194676		106	0	0	25	35.9582	-6.2242	7.14662e-08	TRUE	down
Locus_194686		368	0	0	12	4.97162	-5.16531	0.00038877	TRUE	down
Locus_19475	E3 ubiquitin-protein ligase mind-bomb	2850	32	1.1449	163	8.71981	-2.92907	2.74534e-33	TRUE	down
Locus_194953		673	3	0.454538	22	4.98393	-3.45481	8.75894e-06	TRUE	down
Locus_195111		341	8	2.39221	38	16.99	-2.82827	5.27935e-08	TRUE	down
Locus_195130		141	0	0	24	25.9511	-6.16531	1.34902e-07	TRUE	down
Locus_195158		105	20	19.4225	41	59.5331	-1.61597	0.000125957	TRUE	down
Locus_19534		539	0	0	17	4.80866	-5.66781	1.30051e-05	TRUE	down
Locus_195405		104	42	41.1794	73	107.017	-1.37785	3.28765e-06	TRUE	down
Locus_19546		286	49	17.47	74	39.4484	-1.17509	4.60209e-05	TRUE	down
Locus_19553		199	28	14.3472	72	55.1625	-1.94291	1.41121e-09	TRUE	down
Locus_195766		113	17	15.3403	58	78.2553	-2.35086	8.66045e-10	TRUE	down
Locus_19582		3158	251	8.10448	453	21.8701	-1.43217	4.24617e-37	TRUE	down
Locus_195939		113	0	0	505	681.361	-10.5605	2.15366e-94	TRUE	down
Locus_195952		157	12	7.79373	35	33.9885	-2.12466	1.49395e-05	TRUE	down
Locus_195977		111	12	11.0236	28	38.4591	-1.80274	0.000778572	TRUE	down
Locus_19600		480	11	2.33677	31	9.84656	-2.07511	7.11759e-05	TRUE	down
Locus_19615	similar to Mucin-4 (Tracheobronchial mucin)	698	54	7.88864	208	45.4331	-2.52589	2.80125e-36	TRUE	down
Locus_19630	calpain-6	1142	11	0.982178	36	4.80619	-2.29084	3.5675e-06	TRUE	down
Locus_196307		101	148	149.418	1025	1547.27	-3.3723	1.48688e-235	TRUE	down
Locus_19631		3723	123	3.3688	172	7.04368	-1.06409	2.50514e-09	TRUE	down
Locus_19637		1175	5	0.433906	21	2.72487	-2.65073	0.000175973	TRUE	down
Locus_19653	myeloid leukemia factor 1	2458	559	23.1896	765	47.4508	-1.03295	2.01732e-37	TRUE	down
Locus_196700		158	132	85.1884	188	181.412	-1.09054	1.64241e-10	TRUE	down
Locus_196785		140	12	8.74011	31	33.7596	-1.94958	0.000150542	TRUE	down
Locus_19685		2626	61	2.36864	130	7.54767	-1.67197	9.63826e-14	TRUE	down
Locus_19687		172	46	27.2705	92	81.5499	-1.58034	3.27899e-09	TRUE	down
Locus_19689		191	77	41.1075	113	90.2006	-1.13374	5.55293e-07	TRUE	down
Locus_197151		104	65	63.73	160	234.558	-1.8799	1.30945e-19	TRUE	down
Locus_19720	similar to phosphatidylinositol-4-phosphate 5-kinase-like 1	2215	32	1.47313	67	4.61175	-1.64643	2.8273e-07	TRUE	down
Locus_19722		4530	264	5.9425	423	14.2366	-1.26046	1.32399e-28	TRUE	down
Locus_197221		117	383	333.792	534	695.856	-1.05984	2.15408e-27	TRUE	down
Locus_19731	15-hydroxyprostaglandin dehydrogenase (NAD)	2087	226	11.042	334	24.3999	-1.14387	1.46099e-19	TRUE	down
Locus_197334		334	3	0.91588	26	11.8684	-3.69582	5.08486e-07	TRUE	down
Locus_197521		105	51	49.5273	105	152.463	-1.62216	8.74707e-11	TRUE	down
Locus_19761		2188	69	3.21563	99	6.89846	-1.10117	5.92173e-06	TRUE	down
Locus_197659		125	11	8.97318	48	58.5458	-2.70587	1.63772e-09	TRUE	down
Locus_197808		122	0	0	43	53.7369	-7.00661	1.27037e-12	TRUE	down
Locus_19789		8612	171	2.02468	272	4.81536	-1.24995	2.25445e-18	TRUE	down
Locus_197934		124	1	0.822322	13	15.984	-4.28078	0.000356876	TRUE	down
Locus_197991		109	6	5.61291	21	29.3736	-2.3877	0.000458172	TRUE	down
Locus_198145		108	7	6.60903	37	52.2327	-2.98244	3.37883e-08	TRUE	down
Locus_1982		3997	233	5.94409	320	12.2062	-1.03808	4.01045e-16	TRUE	down
Locus_19820		1691	64	3.85922	214	19.2945	-2.32181	6.96255e-34	TRUE	down
Locus_19826		168	2	1.2139	14	12.7052	-3.3877	0.000679355	TRUE	down
Locus_198388		138	0	0	26	28.7249	-6.28078	3.77946e-08	TRUE	down
Locus_198512		111	6	5.51178	28	38.4591	-2.80274	4.87849e-06	TRUE	down
Locus_19863		3229	30	0.947364	71	3.35239	-1.8232	9.81657e-09	TRUE	down
Locus_19877	similar to leucine rich repeat neuronal 6D	3135	210	6.83039	306	14.8815	-1.12349	1.78553e-17	TRUE	down
Locus_19878		225	29	13.1425	134	90.8001	-2.78845	3.66331e-26	TRUE	down
Locus_198849		104	3	2.94138	73	107.017	-5.1852	1.37618e-21	TRUE	down
Locus_198855		134	2	1.52191	18	20.4801	-3.75027	3.97087e-05	TRUE	down
Locus_198927		109	0	0	57	79.7283	-7.41323	4.46412e-16	TRUE	down
Locus_19894		166	16	9.82824	46	42.2488	-2.1039	5.42836e-07	TRUE	down
Locus_19896		849	408	49.0023	547	98.2299	-1.00331	1.1159e-25	TRUE	down
Locus_199254		131	0	0	11	12.8022	-5.03977	0.000778035	TRUE	down
Locus_19931		383	73	19.4351	148	58.9152	-1.59997	1.21226e-14	TRUE	down
Locus_19936	biogenic amine (5HT) receptor	6038	104	1.75632	211	5.32787	-1.601	1.25685e-20	TRUE	down
Locus_199398		112	10	9.10428	29	39.477	-2.1164	0.000105094	TRUE	down
Locus_19944	similar to ADP-ribosyltransferase 5	916	2	0.222637	35	5.82555	-4.70963	2.0343e-10	TRUE	down
Locus_1998		2975	43	1.47382	123	6.30351	-2.09659	1.84917e-17	TRUE	down
Locus_19980		164	53	32.9531	82	76.2315	-1.20997	9.24935e-06	TRUE	down
Locus_19990		268	9	3.4243	2234	1270.9	-8.53583	0	TRUE	down
Locus_20004		5836	243	4.24575	336	8.77785	-1.04785	3.77922e-17	TRUE	down
Locus_20012	Longevity assurance gene 1	2265	148	6.66281	221	14.8761	-1.15879	2.01713e-13	TRUE	down
Locus_20037		808	24	3.02875	150	28.3038	-3.2242	1.66669e-33	TRUE	down
Locus_200417		107	6	5.71783	23	32.7724	-2.51894	0.000129623	TRUE	down
Locus_20049		978	20	2.08523	44	6.85927	-1.71785	2.71879e-05	TRUE	down
Locus_200497		106	0	0	12	17.26	-5.16531	0.00038877	TRUE	down
Locus_20098	maternal protein	2574	17	0.673448	68	4.02777	-2.58034	1.4798e-12	TRUE	down
Locus_200997		110	85	78.7934	133	184.342	-1.22623	4.49953e-09	TRUE	down
Locus_20100		805	125	15.8335	343	64.9625	-2.03662	5.92735e-46	TRUE	down
Locus_2012		877	177	20.5796	257	44.6784	-1.11836	1.11779e-14	TRUE	down
Locus_201303		167	7	4.27411	43	39.2569	-3.19925	5.34221e-10	TRUE	down
Locus_201309		148	44	30.3148	72	74.1711	-1.29084	1.28048e-05	TRUE	down
Locus_20150		2352	23	0.997135	86	5.57475	-2.48305	4.5415e-15	TRUE	down
Locus_202054		115	36	31.9204	69	91.4777	-1.51894	1.00276e-06	TRUE	down
Locus_20206	prolyl 4-hydroxylase	2589	70	2.75695	109	6.41887	-1.21924	1.67798e-07	TRUE	down
Locus_20207		546	67	12.5125	199	55.568	-2.15088	8.93577e-29	TRUE	down
Locus_2021		619	124	20.4265	186	45.8128	-1.16531	1.6898e-11	TRUE	down
Locus_20214		1133	8	0.719985	28	3.76784	-2.3877	3.54459e-05	TRUE	down
Locus_20228		161	69	43.7005	105	99.4323	-1.18606	5.65758e-07	TRUE	down
Locus_20231	similar to endonuclease/reverse transcriptase	1287	18	1.42613	47	5.5678	-1.96501	1.38416e-06	TRUE	down
Locus_20234		3460	94	2.77023	150	6.60966	-1.25457	1.73428e-10	TRUE	down
Locus_202501		517	1	0.19723	14	4.12859	-4.3877	0.000175355	TRUE	down
Locus_202845		168	0	0	12	10.8902	-5.16531	0.00038877	TRUE	down
Locus_20288	concentrative nucleoside transporter, CNT family	2964	245	8.42852	748	38.4758	-2.1906	2.23188e-109	TRUE	down
Locus_20298	heat shock 70kD protein 12B	5399	139	2.62522	229	6.46675	-1.30061	1.6105e-16	TRUE	down
Locus_20330		492	119	24.663	218	67.5547	-1.45371	1.48866e-18	TRUE	down
Locus_203327		104	10	9.80461	31	45.4457	-2.21261	3.19166e-05	TRUE	down
Locus_20339		122	221	184.712	339	423.647	-1.19758	2.62637e-21	TRUE	down
Locus_2036		3273	43	1.33963	69	3.21416	-1.2626	2.96129e-05	TRUE	down
Locus_203600		115	126	111.721	178	235.986	-1.0788	7.9103e-10	TRUE	down
Locus_20362		848	51	6.13251	73	13.1248	-1.09774	0.000146635	TRUE	down
Locus_20363		1998	51	2.60279	72	5.49416	-1.07784	0.00021319	TRUE	down
Locus_20365		720	6	0.849733	21	4.44684	-2.3877	0.000458172	TRUE	down
Locus_203744		151	15	10.1293	58	58.5619	-2.53143	1.34222e-10	TRUE	down
Locus_203859		122	1	0.835803	24	29.9927	-5.16531	1.51579e-07	TRUE	down
Locus_203978		118	100	86.4135	411	531.036	-2.61948	3.51597e-74	TRUE	down
Locus_2042		2016	45	2.27607	139	10.5121	-2.20743	6.29311e-21	TRUE	down
Locus_204341		123	53	43.9374	99	122.714	-1.48178	4.97547e-09	TRUE	down
Locus_20451		1421	18	1.29164	39	4.18442	-1.69582	0.000106103	TRUE	down
Locus_20454		939	3	0.325776	21	3.40971	-3.3877	1.77422e-05	TRUE	down
Locus_204596		132	42	32.4443	125	144.378	-2.15381	2.49944e-18	TRUE	down
Locus_204750		101	120	121.15	192	289.83	-1.25841	2.71764e-13	TRUE	down
Locus_204902		164	6	3.73053	53	49.2716	-3.7233	1.18754e-13	TRUE	down
Locus_204984		137	10	7.44292	30	33.386	-2.16531	5.80314e-05	TRUE	down
Locus_204999		139	7	5.13508	24	26.3245	-2.35795	0.000174859	TRUE	down
Locus_20515	similar to F21D5.3	2077	237	11.6352	1116	81.9204	-2.81572	7.31876e-217	TRUE	down
Locus_205352		147	4	2.77464	21	21.7804	-2.97266	5.95708e-05	TRUE	down
Locus_20540	GTPase, IMAP family member 1	1944	13	0.681884	52	4.07823	-2.58034	9.11072e-10	TRUE	down
Locus_20547	glycosyltransferase-like protein LARGE	2784	71	2.60048	97	5.31211	-1.03051	2.53435e-05	TRUE	down
Locus_20552	similar to Aldehyde dehydrogenase 8A1	1648	25	1.54684	50	4.6257	-1.58034	2.48254e-05	TRUE	down
Locus_205589		194	10	5.25608	27	21.2191	-2.0133	0.000335884	TRUE	down
Locus_205817		167	4	2.44235	20	18.259	-2.90227	0.00011787	TRUE	down
Locus_20593		2419	258	10.8755	391	24.6437	-1.18014	6.2062e-24	TRUE	down
Locus_205970		112	0	0	11	14.974	-5.03977	0.000778035	TRUE	down
Locus_205976		108	63	59.4813	357	503.975	-3.08284	5.36617e-76	TRUE	down
Locus_206362		121	14	11.7979	38	47.8809	-2.02092	1.21848e-05	TRUE	down
Locus_20640	similar to pendrin	4457	130	2.97416	236	8.07297	-1.44062	8.9789e-20	TRUE	down
Locus_20649		1064	57	5.46257	128	18.3414	-1.74745	2.2895e-14	TRUE	down
Locus_20652	tripartite motif-containing protein 2/3	3419	28	0.835069	102	4.54847	-2.44541	1.87051e-17	TRUE	down
Locus_20653		1857	74	4.06334	109	8.94909	-1.13907	8.32205e-07	TRUE	down
Locus_20667		217	4	1.87959	36	25.2934	-3.75027	1.53768e-09	TRUE	down
Locus_20673		221	52	23.9925	86	59.3295	-1.30617	1.11665e-06	TRUE	down
Locus_20687	nephrosis 1, congenital, Finnish type (nephrin)	567	52	9.35156	123	33.074	-1.82242	1.2833e-14	TRUE	down
Locus_20691		1152	2	0.177028	14	1.85285	-3.3877	0.000679355	TRUE	down
Locus_207097		113	33	29.7782	59	79.6045	-1.41859	2.3366e-05	TRUE	down
Locus_20719		862	77	9.10851	129	22.8164	-1.32478	7.3488e-10	TRUE	down
Locus_20725		580	41	7.20808	67	17.6121	-1.28888	2.87951e-05	TRUE	down
Locus_207335		177	13	7.48917	46	39.6231	-2.40346	4.24572e-08	TRUE	down
Locus_207360		135	8	6.04254	24	27.1045	-2.16531	0.000407168	TRUE	down
Locus_20737		4351	113	2.64821	206	7.21842	-1.44666	1.93356e-17	TRUE	down
Locus_2074		7314	873	12.1709	1266	26.3902	-1.11657	6.49247e-70	TRUE	down
Locus_20753		364	3	0.840395	238	99.6873	-6.8902	1.13215e-67	TRUE	down
Locus_20757		3965	187	4.80908	319	12.2662	-1.35086	4.14764e-24	TRUE	down
Locus_207615		111	34	31.2334	116	159.331	-2.35086	6.60641e-19	TRUE	down
Locus_207663		110	72	66.7427	105	145.533	-1.12466	1.83587e-06	TRUE	down
Locus_207719		155	4	2.63143	18	17.7054	-2.75027	0.000448073	TRUE	down
Locus_20790		240	100	42.4866	161	102.277	-1.2674	2.262e-11	TRUE	down
Locus_20833		1661	56	3.43781	127	11.6573	-1.76167	2.05415e-14	TRUE	down
Locus_20842	similar to polyprotein	4672	36	0.785712	159	5.1887	-2.7233	3.37575e-30	TRUE	down
Locus_20845		2048	24	1.19494	222	16.5267	-3.7898	5.38874e-56	TRUE	down
Locus_20851	similar to protein tyrosine kinase	2673	385	14.6867	544	31.0287	-1.07909	1.04128e-28	TRUE	down
Locus_20867	chromaffin granule amine transporter	3167	15	0.482955	36	1.73308	-1.84338	7.61531e-05	TRUE	down
Locus_20881		1230	11	0.911908	78	9.66838	-3.40631	1.58256e-18	TRUE	down
Locus_208826		126	37	29.943	85	102.852	-1.78028	5.23428e-10	TRUE	down
Locus_208849		125	13	10.6047	53	64.6443	-2.60782	4.76642e-10	TRUE	down
Locus_2089		208	13	6.373	69	50.5766	-2.98843	1.02691e-14	TRUE	down
Locus_20892		817	10	1.24808	37	6.90469	-2.46787	7.72904e-07	TRUE	down
Locus_20894		428	9	2.14419	36	12.824	-2.58034	5.58477e-07	TRUE	down
Locus_20912		2178	25	1.17043	48	3.36006	-1.52145	6.56762e-05	TRUE	down
Locus_20932		136	13	9.74694	40	44.842	-2.20183	1.71247e-06	TRUE	down
Locus_20964		1366	4	0.298588	180	20.0903	-6.0722	7.21896e-53	TRUE	down
Locus_209644		121	22	18.5396	45	56.7011	-1.61276	5.37364e-05	TRUE	down
Locus_20968		275	163	60.4392	449	248.93	-2.04219	3.13149e-60	TRUE	down
Locus_209716		108	5	4.72074	20	28.2339	-2.58034	0.000336285	TRUE	down
Locus_209727		111	1	0.91863	23	31.5914	-5.1039	3.03236e-07	TRUE	down
Locus_2099	pol-like protein	9519	181	1.93888	438	7.01531	-1.85528	8.42759e-52	TRUE	down
Locus_209922		449	14	3.1794	34	11.5451	-1.86045	0.000115372	TRUE	down
Locus_209954		104	2	1.96092	14	20.5239	-3.3877	0.000679355	TRUE	down
Locus_21007	Borealin	2911	45	1.57628	67	3.50911	-1.15458	0.000152561	TRUE	down
Locus_210108		113	2	1.80474	16	21.5877	-3.58034	0.000165846	TRUE	down
Locus_210466		104	218	213.74	442	647.967	-1.60006	1.48167e-42	TRUE	down
Locus_2106		1373	22	1.63386	41	4.55279	-1.47846	0.000375322	TRUE	down
Locus_210617		126	1	0.809269	12	14.5203	-4.16531	0.000731678	TRUE	down
Locus_21068		3339	41	1.25208	71	3.24195	-1.37254	4.98322e-06	TRUE	down
Locus_210779		133	4	3.0667	20	22.9268	-2.90227	0.00011787	TRUE	down
Locus_210834		104	41	40.1989	71	104.085	-1.37254	4.98322e-06	TRUE	down
Locus_21099		188	76	41.2211	109	88.3961	-1.1006	1.77583e-06	TRUE	down
Locus_211002		103	9	8.90982	26	38.4858	-2.11086	0.00027911	TRUE	down
Locus_211078		136	0	0	11	12.3316	-5.03977	0.000778035	TRUE	down
Locus_211317		105	4	3.88449	23	33.3966	-3.1039	1.51274e-05	TRUE	down
Locus_21196		774	44	5.79663	87	17.1373	-1.56385	1.26349e-08	TRUE	down
Locus_21197	60kDa lysophospholipase	1880	130	7.05097	186	15.0841	-1.09713	1.67665e-10	TRUE	down
Locus_21211	vacuolar protein sorting 13D (yeast)	3692	74	2.04378	111	4.5838	-1.16531	3.80387e-07	TRUE	down
Locus_21212	disintegrin and metalloproteinase domain-containing protein 23	6416	46	0.731067	64	1.52083	-1.05678	0.000689482	TRUE	down
Locus_21224		658	28	4.33906	82	18.9999	-2.13054	4.33197e-12	TRUE	down
Locus_21229		1126	17	1.53948	45	6.0931	-1.98473	2.07279e-06	TRUE	down
Locus_212309		105	0	0	11	15.9723	-5.03977	0.000778035	TRUE	down
Locus_212802		105	43	41.7583	262	380.431	-3.1875	1.37234e-57	TRUE	down
Locus_212897		105	28	27.1915	69	100.19	-1.88151	7.53723e-09	TRUE	down
Locus_21291		1638	5	0.311257	33	3.0716	-3.30281	4.88116e-08	TRUE	down
Locus_21293	sodium channel, nonvoltage-gated 1, gamma	2855	41	1.46434	80	4.27217	-1.54472	7.42126e-08	TRUE	down
Locus_21300		1068	11	1.05023	27	3.8544	-1.8758	0.000685933	TRUE	down
Locus_21324		107	26	24.7773	53	75.519	-1.60782	9.87782e-06	TRUE	down
Locus_213311		108	0	0	14	19.7637	-5.3877	9.88344e-05	TRUE	down
Locus_213379		151	72	48.6205	130	131.259	-1.43279	4.22922e-11	TRUE	down
Locus_21378	similar to scavenger receptor cysteine-rich protein	2099	94	4.56645	164	11.9123	-1.38331	3.81804e-13	TRUE	down
Locus_213848		108	38	35.8776	91	128.464	-1.84021	3.97402e-11	TRUE	down
Locus_213952		109	2	1.87097	14	19.5824	-3.3877	0.000679355	TRUE	down
Locus_21397		207	28	13.7928	128	94.2766	-2.77299	7.05558e-25	TRUE	down
Locus_213998	senescence-associated protein	116	4	3.51614	25	32.8584	-3.2242	3.77661e-06	TRUE	down
Locus_21407		1663	31	1.90079	53	4.85901	-1.35407	0.000133136	TRUE	down
Locus_214075		114	15	13.4168	94	125.715	-3.22804	3.07075e-21	TRUE	down
Locus_214787		134	511	388.848	909	1034.24	-1.4113	2.12571e-72	TRUE	down
Locus_21488		2128	46	2.20419	87	6.23321	-1.49972	3.75575e-08	TRUE	down
Locus_21516	similar to Solute carrier family 16 (monocarboxylic acid transporters), member 13	3266	11	0.343432	42	1.96064	-2.51323	8.25924e-08	TRUE	down
Locus_215300		122	7	5.85062	27	33.7418	-2.52788	2.61871e-05	TRUE	down
Locus_21538	similar to Nestin	260	51	20.0014	134	78.577	-1.97401	1.37472e-17	TRUE	down
Locus_21542	tripartite motif-containing protein 2/3	2539	55	2.20884	102	6.12494	-1.47141	3.40471e-09	TRUE	down
Locus_21558		1569	9	0.584902	330	32.0668	-5.77674	7.32159e-97	TRUE	down
Locus_215717		187	39	21.266	102	83.1616	-1.96737	1.73103e-13	TRUE	down
Locus_21583		3749	60	1.63192	98	3.98543	-1.28816	2.29816e-07	TRUE	down
Locus_215864		105	21	20.3936	42	60.9852	-1.58034	0.000135591	TRUE	down
Locus_21593	1-alkyl-2-acetylglycerophosphocholine esterase	1708	125	7.46252	171	15.2641	-1.03241	7.32696e-09	TRUE	down
Locus_215951		102	4	3.99874	30	44.842	-3.48723	1.12343e-07	TRUE	down
Locus_21599		1671	50	3.05111	70	6.38684	-1.06577	0.000313614	TRUE	down
Locus_21616		227	58	26.0535	91	61.1195	-1.23016	1.84367e-06	TRUE	down
Locus_216246		109	19	17.7742	53	74.1333	-2.06034	9.38677e-08	TRUE	down
Locus_21633		2101	31	1.50452	62	4.49914	-1.58034	1.94265e-06	TRUE	down
Locus_21635	dynactin 1	4995	75	1.53105	135	4.12062	-1.42834	1.89309e-11	TRUE	down
Locus_216551		102	1	0.999686	22	32.8842	-5.03977	6.09115e-07	TRUE	down
Locus_21666		2546	98	3.92492	182	10.8988	-1.47343	6.77333e-16	TRUE	down
Locus_21672		1833	24	1.3351	58	4.82425	-1.85336	2.05857e-07	TRUE	down
Locus_21673		4295	10	0.237411	26	0.922942	-1.95885	0.000591518	TRUE	down
Locus_216764		138	253	186.941	410	452.97	-1.27683	2.70403e-28	TRUE	down
Locus_216809		140	19	13.8385	134	145.929	-3.3985	2.4255e-31	TRUE	down
Locus_216827		117	2	1.74304	14	18.2434	-3.3877	0.000679355	TRUE	down
Locus_21690	solute carrier family 6 member 7	3625	18	0.506324	45	1.89264	-1.90227	4.24358e-06	TRUE	down
Locus_2170	carbonic anhydrase	1838	58	3.2177	285	23.6409	-2.87718	7.68034e-57	TRUE	down
Locus_21725		2400	263	11.174	427	27.1257	-1.27952	1.53377e-29	TRUE	down
Locus_217541		108	141	133.125	337	475.741	-1.8374	1.93969e-39	TRUE	down
Locus_217547		112	15	13.6564	34	46.2834	-1.76091	0.000222907	TRUE	down
Locus_217621		143	25	17.8266	67	71.4337	-2.00258	2.68288e-09	TRUE	down
Locus_21778		6106	20	0.333993	67	1.67295	-2.3245	4.66549e-11	TRUE	down
Locus_21787	beta-1,3-galactosyltransferase brn	2051	11	0.546878	27	2.00707	-1.8758	0.000685933	TRUE	down
Locus_21796		1315	146	11.3212	213	24.6955	-1.12523	2.1572e-12	TRUE	down
Locus_21812		1262	0	0	30	3.62432	-6.48723	3.08187e-09	TRUE	down
Locus_218133		173	0	0	23	20.2696	-6.1039	2.5584e-07	TRUE	down
Locus_21839		221	22	10.1507	81	55.8801	-2.46076	4.3026e-14	TRUE	down
Locus_218687		128	4	3.1865	28	33.3513	-3.3877	4.61974e-07	TRUE	down
Locus_21881		222	117	53.7399	168	115.377	-1.1023	1.27211e-09	TRUE	down
Locus_21886		3140	57	1.85101	85	4.12718	-1.15684	1.38064e-05	TRUE	down
Locus_21887		1656	19	1.16992	48	4.41921	-1.91738	1.6177e-06	TRUE	down
Locus_21892		150	15	10.1968	38	38.6239	-1.92138	2.5321e-05	TRUE	down
Locus_219047		115	2	1.77336	35	46.4018	-4.70963	2.0343e-10	TRUE	down
Locus_21905		3263	67	2.09373	106	4.95283	-1.24217	1.64292e-07	TRUE	down
Locus_21910		1615	67	4.23025	107	10.1013	-1.25572	1.08356e-07	TRUE	down
Locus_219119		107	24	22.8713	64	91.1928	-1.99538	7.14495e-09	TRUE	down
Locus_21912	similar to tetratricopeptide repeat domain 16	2602	125	4.89854	172	10.0783	-1.04082	5.09499e-09	TRUE	down
Locus_219127		109	11	10.2903	50	69.9371	-2.76477	4.35544e-10	TRUE	down
Locus_219167		130	22796	17880.5	31228	36623.9	-1.0344	0	TRUE	down
Locus_2192		834	171	20.9071	252	46.0679	-1.13977	7.87489e-15	TRUE	down
Locus_21949	fucosyltransferase, putative	2009	27	1.3704	48	3.64272	-1.41042	0.000184324	TRUE	down
Locus_219504		115	0	0	15	19.8865	-5.48723	4.98833e-05	TRUE	down
Locus_2196	ankyrin	4095	74	1.84264	208	7.74415	-2.07133	1.12353e-28	TRUE	down
Locus_21976		193	28	14.7933	53	41.8681	-1.50091	2.97957e-05	TRUE	down
Locus_219966		121	0	0	17	21.4204	-5.66781	1.30051e-05	TRUE	down
Locus_22		646	235	37.0936	869	205.093	-2.46704	2.43273e-146	TRUE	down
Locus_22001		1536	105	6.97046	565	56.0817	-3.0082	2.47597e-117	TRUE	down
Locus_220065		100	9	9.17711	38	57.9359	-2.65835	1.51856e-07	TRUE	down
Locus_22012		202	36	18.1725	71	53.5885	-1.56016	3.80589e-07	TRUE	down
Locus_220121		110	43	39.8602	144	199.588	-2.324	5.10024e-23	TRUE	down
Locus_2202		277	113	41.597	258	142.005	-1.77139	7.37073e-29	TRUE	down
Locus_22057		921	3	0.332143	21	3.47635	-3.3877	1.77422e-05	TRUE	down
Locus_22065		3213	52	1.65027	101	4.79264	-1.53811	1.1148e-09	TRUE	down
Locus_22093		1088	91	8.52857	356	49.8868	-2.54828	2.22318e-62	TRUE	down
Locus_22097		1514	70	4.7145	116	11.6814	-1.30904	8.7063e-09	TRUE	down
Locus_22117	similar to reverse transcriptase-like protein	1812	56	3.15133	108	9.08719	-1.52788	3.30908e-10	TRUE	down
Locus_22145		3376	155	4.68158	233	10.5225	-1.1684	2.70751e-14	TRUE	down
Locus_22146	yellow-x1c protein	2072	4	0.29433	8761	431.149	-10.5165	0	TRUE	down
Locus_22159		2738	70	2.60692	141	7.85145	-1.59061	7.2054e-14	TRUE	down
Locus_221781		108	3	2.83244	37	52.2327	-4.20483	1.86939e-10	TRUE	down
Locus_222045		102	75	74.9764	102	152.463	-1.02395	1.64764e-05	TRUE	down
Locus_22221	hypothetical protein LOC100150003	2287	297	13.242	530	35.3325	-1.41587	1.36823e-42	TRUE	down
Locus_22239		680	28	4.19868	95	21.3	-2.34284	1.55082e-15	TRUE	down
Locus_222398		118	2	1.72827	15	19.3809	-3.48723	0.000336079	TRUE	down
Locus_222741		146	4	2.79364	28	29.2395	-3.3877	4.61974e-07	TRUE	down
Locus_222922		106	0	0	16	23.0133	-5.58034	2.54836e-05	TRUE	down
Locus_222941		103	18	17.8196	68	100.655	-2.49788	3.93795e-12	TRUE	down
Locus_222965		129	41	32.4084	76	89.8231	-1.47072	5.0231e-07	TRUE	down
Locus_22314	chondroitin sulfate proteoglycan 4	3508	104	3.02299	150	6.51922	-1.10872	9.66982e-09	TRUE	down
Locus_22315		1663	15	0.919735	32	2.93374	-1.67345	0.000629375	TRUE	down
Locus_22331		2264	111	4.99931	182	12.2563	-1.29372	3.67901e-13	TRUE	down
Locus_223400		129	17	13.4376	36	42.5478	-1.6628	0.000270994	TRUE	down
Locus_22372		203	148	74.3412	251	188.513	-1.34243	6.39108e-19	TRUE	down
Locus_22375		4836	173	3.64774	303	9.55258	-1.38889	6.75389e-24	TRUE	down
Locus_223757		131	61	47.4813	107	124.531	-1.39107	6.89892e-09	TRUE	down
Locus_2239		405	0	0	23	8.65839	-6.1039	2.5584e-07	TRUE	down
Locus_22391		194	126	66.2266	319	250.699	-1.92048	1.26625e-39	TRUE	down
Locus_223963		111	0	0	16	21.9766	-5.58034	2.54836e-05	TRUE	down
Locus_22408		866	59	6.94701	102	17.9575	-1.37013	2.51215e-08	TRUE	down
Locus_224084		121	22	18.5396	74	93.2418	-2.33036	3.56367e-12	TRUE	down
Locus_22410		802	58	7.37424	108	20.5312	-1.47725	9.55113e-10	TRUE	down
Locus_224266		121	0	0	12	15.1203	-5.16531	0.00038877	TRUE	down
Locus_224283		203	16	8.03688	46	34.5482	-2.1039	5.42836e-07	TRUE	down
Locus_2243		976	53	5.53719	82	12.8094	-1.20997	9.24935e-06	TRUE	down
Locus_224398		114	124	110.912	252	337.023	-1.60343	1.43718e-24	TRUE	down
Locus_22458		3388	39	1.17377	325	14.6253	-3.63924	1.76666e-79	TRUE	down
Locus_224661		150	0	0	26	26.4269	-6.28078	3.77946e-08	TRUE	down
Locus_224675		129	3	2.37135	22	26.0014	-3.45481	8.75894e-06	TRUE	down
Locus_224695		108	1	0.944148	13	18.352	-4.28078	0.000356876	TRUE	down
Locus_22476	Brefeldin A-inhibited guanine nucleotide-exchange protein 3	2273	13	0.583187	40	2.68303	-2.20183	1.71247e-06	TRUE	down
Locus_224824		106	145	139.484	291	418.554	-1.58531	7.89405e-28	TRUE	down
Locus_224907		122	23	19.2235	189	236.193	-3.61902	3.36623e-46	TRUE	down
Locus_22491	Innexin unc-7	3002	154	5.23087	248	12.5952	-1.26775	3.62493e-17	TRUE	down
Locus_22500		1550	22	1.44729	55	5.40997	-1.90227	2.70584e-07	TRUE	down
Locus_22504	intersectin 1 (SH3 domain protein)	4288	79	1.87861	343	12.1956	-2.69863	5.69467e-64	TRUE	down
Locus_22519		647	98	15.4449	307	72.3433	-2.22773	4.68117e-46	TRUE	down
Locus_22534		571	236	42.1444	386	103.066	-1.29016	4.25957e-27	TRUE	down
Locus_225413		144	18	12.746	35	37.057	-1.5397	0.000783365	TRUE	down
Locus_225517		101	17	17.1629	39	58.8718	-1.77828	5.65151e-05	TRUE	down
Locus_225584		109	54	50.5162	113	158.058	-1.64563	8.91941e-12	TRUE	down
Locus_22562		134	1070	814.222	5599	6370.45	-2.9679	0	TRUE	down
Locus_22564		2584	67	2.64391	154	9.08641	-1.78104	1.36193e-17	TRUE	down
Locus_22575	SPRY domain-containing SOCS box protein SSB-4	2209	42	1.93873	79	5.4525	-1.49181	2.04935e-07	TRUE	down
Locus_22582		5434	109	2.04536	189	5.30281	-1.3744	6.59839e-15	TRUE	down
Locus_225966		102	5	4.99843	40	59.7894	-3.58034	3.41486e-10	TRUE	down
Locus_22601		1558	27	1.7671	65	6.36078	-1.84782	3.42218e-08	TRUE	down
Locus_22627		3072	90	2.98734	131	6.50151	-1.12191	7.41055e-08	TRUE	down
Locus_22633		2882	353	12.4895	518	27.4031	-1.13363	1.37617e-29	TRUE	down
Locus_22647		1566	228	14.8459	399	38.8459	-1.3877	3.07141e-31	TRUE	down
Locus_2265		176	318	184.238	476	412.343	-1.16228	2.53987e-28	TRUE	down
Locus_226524		104	11	10.7851	30	43.9797	-2.0278	0.000127204	TRUE	down
Locus_226567		122	26	21.7309	67	83.7296	-1.94599	5.60792e-09	TRUE	down
Locus_226782		111	0	0	14	19.2296	-5.3877	9.88344e-05	TRUE	down
Locus_22687		218	26	12.1613	55	38.4654	-1.66126	3.59708e-06	TRUE	down
Locus_226956		115	110	97.5346	154	204.168	-1.06577	1.92117e-08	TRUE	down
Locus_227	CILP protein	5717	2781	49.6017	4972	132.595	-1.41857	0	TRUE	down
Locus_22711		860	55	6.52121	90	15.9554	-1.29084	7.65848e-07	TRUE	down
Locus_22716		1057	44	4.24464	77	11.1066	-1.3877	1.42197e-06	TRUE	down
Locus_22718		2844	75	2.68903	120	6.43303	-1.25841	1.43762e-08	TRUE	down
Locus_227246		135	2	1.51064	14	15.811	-3.3877	0.000679355	TRUE	down
Locus_22735		1865	32	1.74958	53	4.33273	-1.30826	0.000210852	TRUE	down
Locus_22736	similar to Rieske (Fe-S) domain containing	1627	25	1.56681	49	4.59169	-1.5512	4.04785e-05	TRUE	down
Locus_22746		1331	157	12.0278	217	24.8568	-1.04727	2.66641e-11	TRUE	down
Locus_22750		144	38	26.9082	93	98.4656	-1.87157	1.32898e-11	TRUE	down
Locus_227581		108	21	19.8271	44	62.1145	-1.64746	4.96677e-05	TRUE	down
Locus_2277	guanine deaminase	2778	139	5.10207	642	35.2344	-2.78783	1.40877e-123	TRUE	down
Locus_227854		104	0	0	33	48.3777	-6.62474	4.90791e-10	TRUE	down
Locus_227856		100	107	109.106	330	503.128	-2.2052	7.28053e-49	TRUE	down
Locus_22789		290	243	85.4421	329	172.967	-1.01747	4.83611e-16	TRUE	down
Locus_228		8652	755	8.89803	1125	19.8244	-1.15572	1.10381e-65	TRUE	down
Locus_22800		2950	11	0.380219	30	1.55047	-2.0278	0.000127204	TRUE	down
Locus_22825	tripartite motif-containing protein 2/3	285	63	22.5403	123	65.7998	-1.54558	1.03689e-11	TRUE	down
Locus_228325		123	2	1.65802	17	21.0721	-3.66781	8.08821e-05	TRUE	down
Locus_228443		104	2	1.96092	20	29.3198	-3.90227	9.47257e-06	TRUE	down
Locus_22870		2310	45	1.98639	166	10.9562	-2.46353	2.88977e-28	TRUE	down
Locus_228734		111	1	0.91863	15	20.6031	-4.48723	8.55829e-05	TRUE	down
Locus_22896		1105	12	1.10734	31	4.27724	-1.94958	0.000150542	TRUE	down
Locus_22911	glutathione-s-transferase	3914	35	0.911824	55	2.14243	-1.23242	0.000335042	TRUE	down
Locus_22912	scavenger receptor class F, member 1	1147	11	0.977897	66	8.77293	-3.16531	7.60575e-15	TRUE	down
Locus_22927		207	35	17.241	53	39.0364	-1.17898	0.00075091	TRUE	down
Locus_22942		4511	66	1.49188	91	3.07562	-1.04374	3.95282e-05	TRUE	down
Locus_22951		2765	113	4.16723	162	8.93273	-1.10001	2.82085e-09	TRUE	down
Locus_229511		112	41	37.3275	103	140.211	-1.90929	4.14706e-13	TRUE	down
Locus_229520		123	10	8.29008	36	44.6233	-2.42834	1.45648e-06	TRUE	down
Locus_22963	LY6/PLAUR domain containing 6	1854	42	2.30995	90	7.40111	-1.67988	8.69228e-10	TRUE	down
Locus_22990		2368	15	0.645912	122	7.85493	-3.60419	6.51266e-30	TRUE	down
Locus_22993		1056	7	0.675924	35	5.05322	-2.90227	1.3224e-07	TRUE	down
Locus_2300		859	231	27.4209	943	167.372	-2.60971	4.26063e-169	TRUE	down
Locus_2301	hexokinase	2608	158	6.17751	333	19.4671	-1.65594	8.77139e-34	TRUE	down
Locus_230104		143	5	3.56531	35	37.3161	-3.3877	1.18879e-08	TRUE	down
Locus_230139		127	15	12.0435	53	63.6263	-2.40137	3.23251e-09	TRUE	down
Locus_230156		101	482	486.619	1012	1527.65	-1.65045	2.57805e-101	TRUE	down
Locus_2302	NAD+ nucleosidase	1448	391	27.5342	779	82.0225	-1.5748	5.41868e-73	TRUE	down
Locus_23027		281	3	1.08863	18	9.76631	-3.16531	0.000144942	TRUE	down
Locus_23034		1152	151	13.3656	369	48.8358	-1.86942	3.70136e-44	TRUE	down
Locus_23042		284	14	5.02659	41	22.0105	-2.13054	2.12119e-06	TRUE	down
Locus_23057	similar to TPR repeat-containing protein	4238	37	0.890234	111	3.99325	-2.16531	1.89432e-16	TRUE	down
Locus_23065		4421	155	3.57499	693	23.8988	-2.74093	4.91846e-131	TRUE	down
Locus_2308		248	28	11.5125	49	30.1237	-1.3877	0.000190873	TRUE	down
Locus_23092		2663	68	2.60376	230	13.168	-2.33837	1.10382e-36	TRUE	down
Locus_231096		130	24	18.8249	321	376.466	-4.32181	2.35124e-87	TRUE	down
Locus_23127		640	9	1.43392	25	5.95558	-2.05427	0.000498885	TRUE	down
Locus_23141	similar to Trypsin alpha	901	0	0	14	2.36901	-5.3877	9.88344e-05	TRUE	down
Locus_23166		995	20	2.04961	79	12.1051	-2.5622	2.25883e-14	TRUE	down
Locus_23179		1874	33	1.79559	60	4.88142	-1.44284	1.47231e-05	TRUE	down
Locus_231848		148	0	0	28	28.8443	-6.3877	1.07374e-08	TRUE	down
Locus_23212		620	136	22.3672	240	59.0179	-1.39977	2.84653e-19	TRUE	down
Locus_23214	MFS transporter, LAT3 family, solute carrier family 43, member 3	1713	25	1.48815	47	4.18316	-1.49108	0.000105907	TRUE	down
Locus_232455		102	75	74.9764	140	209.263	-1.48081	1.81618e-12	TRUE	down
Locus_232599		111	1	0.91863	34	46.7004	-5.66781	1.64974e-10	TRUE	down
Locus_232822		125	5	4.07872	24	29.2729	-2.84338	2.40366e-05	TRUE	down
Locus_23298		185	9	4.9606	31	25.5478	-2.36461	1.34125e-05	TRUE	down
Locus_23300		176	6	3.47618	30	25.988	-2.90227	1.27134e-06	TRUE	down
Locus_23319	similar to SCO-spondin	1283	6	0.476857	25	2.97083	-2.63924	3.549e-05	TRUE	down
Locus_233374		104	33	32.3552	53	77.6974	-1.26387	0.000328412	TRUE	down
Locus_23348		1007	1	0.101259	58	8.78138	-6.43832	2.99101e-17	TRUE	down
Locus_23349		1526	88	5.8802	168	16.7849	-1.51323	2.7262e-15	TRUE	down
Locus_23355		134	57	43.3744	94	106.952	-1.30204	3.35734e-07	TRUE	down
Locus_233567		116	28	24.613	56	73.6028	-1.58034	6.94711e-06	TRUE	down
Locus_233789		111	56	51.4433	109	149.716	-1.54117	2.03446e-10	TRUE	down
Locus_2339		2189	1001	46.6286	1669	116.245	-1.31788	1.62752e-119	TRUE	down
Locus_23390		288	23	8.14327	44	23.2929	-1.51621	0.000153757	TRUE	down
Locus_233987		129	12	9.48539	188	222.194	-4.54997	1.51019e-52	TRUE	down
Locus_23443		2913	78	2.73035	113	5.91428	-1.11512	8.10911e-07	TRUE	down
Locus_23466		2399	51	2.16772	86	5.46553	-1.33418	7.0779e-07	TRUE	down
Locus_23471	peptidase C14	3597	115	3.26003	221	9.36734	-1.52276	4.25746e-20	TRUE	down
Locus_23486		1527	63	4.20693	105	10.4837	-1.31731	4.30931e-08	TRUE	down
Locus_23487		505	51	10.2978	88	26.5678	-1.36735	2.92029e-07	TRUE	down
Locus_23495		3018	62	2.09477	129	6.5168	-1.63737	2.92924e-13	TRUE	down
Locus_235		1296	78	6.13696	337	39.6451	-2.69155	1.10474e-62	TRUE	down
Locus_23510		168	18	10.9251	109	98.9194	-3.1786	3.32514e-24	TRUE	down
Locus_23516		131	29	22.5731	59	68.6665	-1.605	2.76734e-06	TRUE	down
Locus_23549	solute:Na+ symporter, SSS family	3108	9	0.295274	24	1.17732	-1.99538	0.000878447	TRUE	down
Locus_23559		265	18	6.92612	107	61.5605	-3.15188	1.34371e-23	TRUE	down
Locus_23561		155	25	16.4464	100	98.3632	-2.58034	3.68782e-18	TRUE	down
Locus_236	ankyrin repeat protein	8510	472	5.65557	818	14.6551	-1.37366	1.40658e-62	TRUE	down
Locus_23635		331	97	29.8818	184	84.7528	-1.50399	1.53443e-16	TRUE	down
Locus_23656		2328	40	1.75203	110	7.204	-2.03977	3.65748e-15	TRUE	down
Locus_23674		1175	63	5.46722	108	14.0136	-1.35795	1.14851e-08	TRUE	down
Locus_23691		5077	149	2.99256	271	8.13816	-1.44332	1.10905e-22	TRUE	down
Locus_237	similar to very large inducible GTPase-1	5821	1562	27.362	4754	124.516	-2.18609	0	TRUE	down
Locus_2375	similar to SD02996p	7284	664	9.29527	1038	21.7266	-1.22489	1.84803e-66	TRUE	down
Locus_23758		821	6	0.745198	25	4.6426	-2.63924	3.549e-05	TRUE	down
Locus_23779		1939	33	1.7354	53	4.16737	-1.26387	0.000328412	TRUE	down
Locus_23784	N-acetylgalactosamine 4-sulfate 6-O-sulfotransferase	1805	241	13.6146	329	27.7896	-1.0294	2.433e-16	TRUE	down
Locus_23787	polyductin-L	1124	11	0.997907	47	6.37523	-2.6755	3.16849e-09	TRUE	down
Locus_23789		421	20	4.84408	73	26.4366	-2.44824	1.07372e-12	TRUE	down
Locus_23816	N-acetylgalactosamine 4-sulfate 6-O-sulfotransferase	1846	60	3.31423	103	8.50687	-1.35995	2.58332e-08	TRUE	down
Locus_23834		1764	21	1.2139	62	5.35867	-2.14222	2.2483e-09	TRUE	down
Locus_23854		187	52	28.3547	117	95.3912	-1.75027	3.23311e-13	TRUE	down
Locus_23863		126	2	1.61854	38	45.9809	-4.82827	2.42935e-11	TRUE	down
Locus_23871	similar to tubulin tyrosine ligase-like family, member 10	4283	103	2.45218	233	8.29415	-1.75803	7.53939e-26	TRUE	down
Locus_23874		267	11	4.20093	30	17.1307	-2.0278	0.000127204	TRUE	down
Locus_2391	beta-hexosaminidase	4838	29	0.611218	60	1.89082	-1.62925	1.67743e-06	TRUE	down
Locus_23913		275	156	57.8436	245	135.831	-1.23158	3.04582e-16	TRUE	down
Locus_23961		467	15	3.2752	49	15.9972	-2.28816	3.91023e-08	TRUE	down
Locus_24015		2201	15	0.69492	43	2.9786	-2.09972	1.44179e-06	TRUE	down
Locus_24029	caspase 8	826	19	2.34551	44	8.12151	-1.79185	1.43646e-05	TRUE	down
Locus_24037		336	4	1.2139	35	15.8816	-3.70963	3.14453e-09	TRUE	down
Locus_24061		1672	53	3.23224	73	6.65657	-1.04225	0.000299761	TRUE	down
Locus_24072		881	17	1.9676	42	7.26838	-1.8852	1.11246e-05	TRUE	down
Locus_24082		268	26	9.89241	61	34.7024	-1.81064	1.54212e-07	TRUE	down
Locus_2409		3227	2614	82.5981	4104	193.898	-1.23111	4.51667e-264	TRUE	down
Locus_24097		2214	18	0.829008	78	5.37132	-2.69582	5.71613e-15	TRUE	down
Locus_241	similar to fibropellin Ib	6244	551	8.99813	1234	30.1312	-1.74356	2.09737e-133	TRUE	down
Locus_24139	similar to CASK-interacting protein CIP98	1026	12	1.19261	30	4.45798	-1.90227	0.000262623	TRUE	down
Locus_24162	testicular acid phosphatase homolog precursor	4227	51	1.23027	89	3.21013	-1.38365	1.86637e-07	TRUE	down
Locus_24166		388	0	0	12	4.71535	-5.16531	0.00038877	TRUE	down
Locus_24171		2294	82	3.64489	115	7.64308	-1.06828	1.65796e-06	TRUE	down
Locus_24228		1420	119	8.5452	178	19.1115	-1.16126	5.60456e-11	TRUE	down
Locus_24252		1712	12	0.714729	29	2.58261	-1.85336	0.000453615	TRUE	down
Locus_24269	ankyrin repeat domain 12	551	86	15.9151	152	42.0587	-1.40201	1.80729e-12	TRUE	down
Locus_24279		157	41	26.6286	134	130.128	-2.28888	4.40337e-21	TRUE	down
Locus_24293		167	7	4.27411	35	31.9533	-2.90227	1.3224e-07	TRUE	down
Locus_2431		778	717	93.973	976	191.265	-1.02525	4.84778e-47	TRUE	down
Locus_24335		2123	132	6.33998	227	16.302	-1.3625	1.51337e-17	TRUE	down
Locus_24410	tumor necrosis factor receptor related	4056	189	4.75146	461	17.3287	-1.86672	6.00578e-55	TRUE	down
Locus_24436	baculoviral IAP repeat-containing 2/3/4	2141	21	1.00015	54	3.8454	-1.94291	2.33289e-07	TRUE	down
Locus_24448	delta24-sterol reductase	3042	38	1.27376	100	5.01193	-1.97627	2.59528e-13	TRUE	down
Locus_2446		782	304	39.6397	441	85.9797	-1.11705	1.07193e-24	TRUE	down
Locus_24462		139	62	45.4821	126	138.204	-1.60343	1.33304e-12	TRUE	down
Locus_24494		1570	40	2.59791	117	11.3619	-2.12878	5.93859e-17	TRUE	down
Locus_24500		376	46	12.4748	209	84.7467	-2.76414	3.88152e-40	TRUE	down
Locus_24501	tripartite motif-containing protein 2/3	3198	144	4.59143	273	13.0151	-1.50317	3.13637e-24	TRUE	down
Locus_24509		1155	1	0.0882839	18	2.37605	-4.75027	1.01414e-05	TRUE	down
Locus_2453		1102	835	77.2625	1407	194.66	-1.33312	1.37503e-102	TRUE	down
Locus_24585		564	1	0.180794	22	5.94714	-5.03977	6.09115e-07	TRUE	down
Locus_2460	outer dense fiber protein 3	1770	556	32.0306	1003	86.3957	-1.43151	1.43953e-81	TRUE	down
Locus_24621	similar to xanthine dehydrogenase/oxidase	5775	190	3.35479	285	7.52414	-1.16531	2.87814e-17	TRUE	down
Locus_24638		1450	117	8.22776	157	16.5081	-1.0046	7.31027e-08	TRUE	down
Locus_24662	proton-dependent oligopeptide transporter, POT family	2536	478	19.2195	658	39.5586	-1.04142	1.09168e-32	TRUE	down
Locus_24674		748	25	3.40802	133	27.109	-2.99177	8.02394e-28	TRUE	down
Locus_24688		577	21	3.71114	40	10.5694	-1.50995	0.000356901	TRUE	down
Locus_24692	pleckstrin homology domain containing, family B (evectins) member 1	1141	43	3.84279	101	13.4958	-1.81229	4.919e-12	TRUE	down
Locus_24706	Common plant regulatory factor CPRF-1, putative	1167	64	5.59207	152	19.8581	-1.82827	5.47514e-18	TRUE	down
Locus_2471		3983	430	11.0083	604	23.1202	-1.07055	2.06048e-31	TRUE	down
Locus_24735		241	43	18.1934	104	65.7931	-1.85452	9.55616e-13	TRUE	down
Locus_24754	H-SHIPPO 1	1742	14	0.81949	45	3.93848	-2.26484	1.91783e-07	TRUE	down
Locus_24794		1869	60	3.27345	82	6.68912	-1.031	0.000129293	TRUE	down
Locus_24796	ubiquitin carboxyl-terminal hydrolase 36/42	1873	34	1.85099	56	4.55842	-1.30023	0.000142455	TRUE	down
Locus_24827		1264	34	2.74281	70	8.44336	-1.62216	2.00659e-07	TRUE	down
Locus_24859		634	162	26.0549	282	67.8147	-1.38004	4.50049e-22	TRUE	down
Locus_24863		642	1	0.158829	12	2.84977	-4.16531	0.000731678	TRUE	down
Locus_24877		2379	22	0.942957	50	3.20435	-1.76477	4.09099e-06	TRUE	down
Locus_24878		564	35	6.3278	97	26.2215	-2.05097	1.53578e-13	TRUE	down
Locus_24953		1251	1033	84.1989	1551	189.025	-1.1667	8.49119e-92	TRUE	down
Locus_250		6410	51	0.811289	950	22.5959	-4.7997	1.26246e-269	TRUE	down
Locus_25006		1199	16	1.36071	72	9.1554	-2.75027	3.762e-14	TRUE	down
Locus_25023		356	20	5.72854	37	15.8459	-1.46787	0.000868698	TRUE	down
Locus_25039		1095	22	2.04867	62	8.6326	-2.07511	4.98247e-09	TRUE	down
Locus_25060		247	49	20.2285	85	52.467	-1.37502	4.3133e-07	TRUE	down
Locus_25061		773	23	3.03397	41	8.08665	-1.41433	0.000624116	TRUE	down
Locus_25063	ankyrin repeat domain 46	1573	28	1.81507	111	10.7587	-2.5674	5.56045e-20	TRUE	down
Locus_25070	similar to HMG-box transcription factor 1	2205	88	4.06947	122	8.43559	-1.05165	1.05097e-06	TRUE	down
Locus_25087		571	98	17.5006	289	77.166	-2.14056	2.65895e-41	TRUE	down
Locus_25100		2496	47	1.92007	202	12.3387	-2.68397	1.22688e-37	TRUE	down
Locus_25123		1824	63	3.52192	105	8.77665	-1.31731	4.30931e-08	TRUE	down
Locus_25129		131	4	3.11352	37	43.062	-3.7898	7.51924e-10	TRUE	down
Locus_25160	ecdysone receptor	1853	8	0.440229	26	2.13925	-2.28078	0.000122318	TRUE	down
Locus_25163		139	2	1.46716	35	38.3899	-4.70963	2.0343e-10	TRUE	down
Locus_2517	potassium large conductance calcium-activated channel, subfamily M, alpha, invertebrate	8135	356	4.46227	535	10.0268	-1.168	5.21851e-32	TRUE	down
Locus_25175	glycoprotein 2-beta-D-xylosyltransferase	3213	264	8.37832	451	21.4008	-1.35293	6.37906e-34	TRUE	down
Locus_25179		1908	40	2.13769	69	5.5136	-1.36694	7.57551e-06	TRUE	down
Locus_25190		456	2	0.447228	38	12.7052	-4.82827	2.42935e-11	TRUE	down
Locus_25217		162	8	5.03545	43	40.4686	-3.00661	1.75298e-09	TRUE	down
Locus_25231	similar to proteoglycan 4 (megakaryocyte stimulating factor, articular superficial zone protein)	3217	27	0.855808	65	3.08054	-1.84782	3.42218e-08	TRUE	down
Locus_2524	similar to titin isoform N2-A	2728	1019	38.0885	1408	78.6905	-1.04684	5.09279e-70	TRUE	down
Locus_25261		183	117	65.1926	197	164.127	-1.33203	8.16484e-15	TRUE	down
Locus_2528		867	85	9.99686	116	20.3987	-1.02893	3.28612e-06	TRUE	down
Locus_25301		524	56	10.8973	132	38.4067	-1.81738	1.39547e-15	TRUE	down
Locus_25304	exosome complex exonuclease DIS3/RRP44	1803	38	2.14907	93	7.86414	-1.87157	1.32898e-11	TRUE	down
Locus_25332		1587	13	0.835276	31	2.97817	-1.8341	0.000301184	TRUE	down
Locus_25348		673	9	1.36361	27	6.11664	-2.16531	0.000154623	TRUE	down
Locus_25349		159	9	5.77177	105	100.683	-4.12466	3.48788e-28	TRUE	down
Locus_25352		107	2	1.90594	16	22.7982	-3.58034	0.000165846	TRUE	down
Locus_2537	aldehyde dehydrogenase (NAD+)	2452	62	2.57831	88	5.47175	-1.08558	2.88614e-05	TRUE	down
Locus_25371		1642	2	0.1242	17	1.57848	-3.66781	8.08821e-05	TRUE	down
Locus_25380	secreted protein, putative	2262	28	1.2622	91	6.13357	-2.28078	1.8516e-14	TRUE	down
Locus_25384		196	325	169.079	555	431.719	-1.35239	1.32748e-41	TRUE	down
Locus_25403	calmodulin	958	109	11.6018	261	41.5374	-1.84006	1.00249e-30	TRUE	down
Locus_25407	glycerate kinase	1972	4	0.206832	20	1.54628	-2.90227	0.00011787	TRUE	down
Locus_25423		129	11	8.69494	33	39.0021	-2.16531	2.19034e-05	TRUE	down
Locus_25458		129	8	6.32359	27	31.9108	-2.33523	6.59899e-05	TRUE	down
Locus_25460		3130	20	0.651552	48	2.33809	-1.84338	3.22361e-06	TRUE	down
Locus_25480	ankyrin	915	57	6.3521	156	25.9937	-2.03285	3.73097e-21	TRUE	down
Locus_25490	similar to short-chain dehydrogenase/reductase	4383	68	1.58198	92	3.20023	-1.01644	5.44891e-05	TRUE	down
Locus_25512		928	23	2.52722	54	8.87176	-1.81167	9.23994e-07	TRUE	down
Locus_2554		1030	700	69.2986	1104	163.417	-1.23766	8.04263e-72	TRUE	down
Locus_25573		2376	62	2.66078	95	6.09595	-1.196	1.87709e-06	TRUE	down
Locus_25576		130	126	98.8305	243	284.988	-1.52788	3.79308e-22	TRUE	down
Locus_25632		2060	12	0.593988	33	2.44237	-2.03977	4.79168e-05	TRUE	down
Locus_25648		1755	119	6.91407	284	24.6721	-1.83527	2.88353e-33	TRUE	down
Locus_25661		278	4	1.46716	18	9.8717	-2.75027	0.000448073	TRUE	down
Locus_25687	Ras suppressor protein 1	877	20	2.32538	106	18.4277	-2.98634	2.92216e-22	TRUE	down
Locus_25689		309	15	4.9499	58	28.6176	-2.53143	1.34222e-10	TRUE	down
Locus_25699	WD repeat-containing protein	7138	176	2.5142	268	5.7243	-1.187	9.64189e-17	TRUE	down
Locus_25702		260	6	2.35311	333	195.27	-6.37476	9.54471e-97	TRUE	down
Locus_25738		2350	247	10.7175	395	25.6267	-1.25768	1.17283e-26	TRUE	down
Locus_25756		1423	17	1.21817	968	103.713	-6.41174	2.09526e-280	TRUE	down
Locus_25829	similar to suppression of tumorigenicity 5	4234	85	2.04707	183	6.58968	-1.68665	2.57938e-19	TRUE	down
Locus_2591	DNA polymerase theta subunit	4777	54	1.15266	79	2.52137	-1.12924	4.52886e-05	TRUE	down
Locus_2592	carbonic anhydrase	2375	1164	49.975	3272	210.046	-2.07142	0	TRUE	down
Locus_25954		535	4	0.762377	17	4.84462	-2.66781	0.00086187	TRUE	down
Locus_25960		235	12	5.20687	57	36.9804	-2.82827	1.18113e-11	TRUE	down
Locus_25971		4909	32	0.664692	77	2.39145	-1.84713	1.43291e-09	TRUE	down
Locus_26030	MFS transporter, FHS family, Na+ dependent glucose transporter 1	1915	103	5.48444	153	12.1811	-1.15123	2.04734e-09	TRUE	down
Locus_26055		3043	67	2.2451	140	7.0144	-1.64354	2.08133e-14	TRUE	down
Locus_26102		185	13	7.16531	33	27.1961	-1.9243	0.000100031	TRUE	down
Locus_2612	similar to F21D5.3	1324	257	19.7929	882	101.565	-2.35935	5.04789e-141	TRUE	down
Locus_26121		473	93	20.0487	213	68.6567	-1.77589	5.16339e-24	TRUE	down
Locus_26181		3384	0	0	23	1.03624	-6.1039	2.5584e-07	TRUE	down
Locus_26188		2560	13	0.517806	33	1.96534	-1.9243	0.000100031	TRUE	down
Locus_26195		1258	44	3.56645	91	11.0287	-1.62871	1.71438e-09	TRUE	down
Locus_262		218	299	139.855	453	316.815	-1.17971	1.29226e-27	TRUE	down
Locus_26232		2299	83	3.68131	219	14.5234	-1.98009	1.75721e-28	TRUE	down
Locus_2625	glutamate decarboxylase-like 1	2462	13	0.538417	29	1.79587	-1.73788	0.000866305	TRUE	down
Locus_2626		267	209	79.8176	600	342.613	-2.1018	2.26167e-83	TRUE	down
Locus_26269		347	20	5.87711	40	17.575	-1.58034	0.000207105	TRUE	down
Locus_26276		172	11	6.52121	31	27.4788	-2.07511	7.11759e-05	TRUE	down
Locus_26340		2236	13	0.592837	38	2.59105	-2.12783	5.6296e-06	TRUE	down
Locus_26349	transferase, transferring glycosyl groups	1567	48	3.12346	74	7.19991	-1.20483	3.07134e-05	TRUE	down
Locus_26388		741	12	1.6513	30	6.17259	-1.90227	0.000262623	TRUE	down
Locus_2639		2048	227	11.3021	498	37.0735	-1.7138	8.98688e-53	TRUE	down
Locus_2640		3552	22	0.631558	2029	87.091	-7.10746	0	TRUE	down
Locus_26400		120	0	0	13	16.5168	-5.28078	0.000196242	TRUE	down
Locus_26436	mannose receptor, C type	1165	11	0.962787	52	6.80521	-2.82135	1.13978e-10	TRUE	down
Locus_26452		528	66	12.746	103	29.7418	-1.22245	3.74054e-07	TRUE	down
Locus_26489		2399	22	0.935096	47	2.98698	-1.6755	1.95656e-05	TRUE	down
Locus_26500		257	71	28.1701	121	71.7822	-1.34946	1.5351e-09	TRUE	down
Locus_26527		733	33	4.59064	107	22.2558	-2.27742	7.3901e-17	TRUE	down
Locus_26586		991	40	4.11576	104	16.0001	-1.95885	1.14887e-13	TRUE	down
Locus_26593		100	114	116.243	768	1170.92	-3.33242	8.65298e-175	TRUE	down
Locus_26609		602	25	4.23455	87	22.0337	-2.37943	1.55431e-14	TRUE	down
Locus_26616		158	18	11.6166	35	33.7734	-1.5397	0.000783365	TRUE	down
Locus_26633		128	7	5.57637	23	27.3957	-2.29655	0.000323975	TRUE	down
Locus_26701	SAM-dependent methyltransferase	2688	70	2.65542	97	5.50182	-1.05097	1.79022e-05	TRUE	down
Locus_26708	putative perlucin 6	1437	14	0.993425	44	4.66831	-2.23242	3.52734e-07	TRUE	down
Locus_26723		130	25	19.6092	78	91.4777	-2.22189	4.07806e-12	TRUE	down
Locus_26778		271	253	95.1952	432	243.041	-1.35224	1.72733e-32	TRUE	down
Locus_26796		1997	27	1.37864	51	3.89364	-1.49788	4.54482e-05	TRUE	down
Locus_26824	dual-specificity tyrosine-(Y)-phosphorylation regulated kinase	2798	40	1.45773	75	4.08675	-1.48723	4.78682e-07	TRUE	down
Locus_26837		3591	120	3.40745	207	8.78859	-1.36694	3.89749e-16	TRUE	down
Locus_26847		1689	79	4.76937	164	14.804	-1.63411	1.23897e-16	TRUE	down
Locus_26850		324	71	22.3448	98	46.1153	-1.04531	1.76367e-05	TRUE	down
Locus_26872		146	32	22.3491	69	72.0544	-1.68887	1.01715e-07	TRUE	down
Locus_26901	similar to UDP-Gal:betaGlcNAc beta 1,4- galactosyltransferase, polypeptide 1	2315	15	0.660699	43	2.83192	-2.09972	1.44179e-06	TRUE	down
Locus_26915		187	44	23.9925	202	164.693	-2.77912	5.00165e-39	TRUE	down
Locus_26920		282	34	12.294	72	38.9267	-1.6628	7.29523e-08	TRUE	down
Locus_26945	DNA mismatch repair protein MLH3	6746	63	0.952265	121	2.73466	-1.52193	2.73409e-11	TRUE	down
Locus_26960		101	49	49.4696	70	105.667	-1.09492	0.000218097	TRUE	down
Locus_26966	tripartite motif-containing protein 71	4280	115	2.73979	174	6.19826	-1.1778	5.62808e-11	TRUE	down
Locus_26975		519	1	0.19647	16	4.70021	-4.58034	4.19786e-05	TRUE	down
Locus_26987		441	10	2.3122	118	40.7951	-4.14106	1.12853e-31	TRUE	down
Locus_26990		164	3	1.86527	18	16.7337	-3.16531	0.000144942	TRUE	down
Locus_26998		278	50	18.3396	117	64.166	-1.80685	8.80225e-14	TRUE	down
Locus_27009		415	36	8.84541	172	63.1894	-2.83668	5.26036e-34	TRUE	down
Locus_27011		436	76	17.7742	124	43.361	-1.28661	4.07301e-09	TRUE	down
Locus_27012		1717	9	0.534485	26	2.3087	-2.11086	0.00027911	TRUE	down
Locus_27073	carbohydrate 4-sulfotransferase 8	2291	9	0.400572	52	3.46053	-3.11086	1.16006e-11	TRUE	down
Locus_27079		1844	3	0.165891	19	1.57093	-3.24331	7.20213e-05	TRUE	down
Locus_27215		119	241	206.507	427	547.073	-1.40555	4.91098e-34	TRUE	down
Locus_27217	similar to cytochrome b5	1763	30	1.73513	72	6.22651	-1.84338	5.69476e-09	TRUE	down
Locus_27222		2898	103	3.62412	246	12.942	-1.83636	6.51572e-29	TRUE	down
Locus_27262		1589	79	5.06952	164	15.7356	-1.63411	1.23897e-16	TRUE	down
Locus_27282		1896	73	3.92598	226	18.1733	-2.2107	1.02114e-33	TRUE	down
Locus_2730	otopetrin	2254	335	15.155	449	30.3708	-1.0029	3.54815e-21	TRUE	down
Locus_27336		695	81	11.884	117	25.6664	-1.11086	5.39929e-07	TRUE	down
Locus_27359		341	0	0	26	11.6247	-6.28078	3.77946e-08	TRUE	down
Locus_27372		1138	6	0.537617	30	4.01923	-2.90227	1.27134e-06	TRUE	down
Locus_2744	histone H2A	662	120	18.4836	276	63.5646	-1.78198	4.37737e-31	TRUE	down
Locus_27451		142	45	32.3138	112	120.252	-1.89584	4.5477e-14	TRUE	down
Locus_27461	similar to papilin	2935	47	1.63288	79	4.10377	-1.32953	2.40647e-06	TRUE	down
Locus_27470		177	3	1.72827	28	24.1184	-3.80274	1.21695e-07	TRUE	down
Locus_27562	DNA-repair protein XRCC1	2886	20	0.706639	46	2.43011	-1.78198	9.47034e-06	TRUE	down
Locus_27619		872	8	0.935486	29	5.07044	-2.43832	1.89036e-05	TRUE	down
Locus_27652	ankyrin repeat protein	3472	62	1.82086	138	6.05987	-1.73467	2.75466e-15	TRUE	down
Locus_27674		756	39	5.26025	130	26.2172	-2.31731	9.09834e-21	TRUE	down
Locus_27689		1998	17	0.867595	50	3.81539	-2.13674	1.1366e-07	TRUE	down
Locus_27719	macrophage expressed 1	456	688	153.846	1046	349.729	-1.18475	1.50859e-63	TRUE	down
Locus_27734		139	42	30.8105	73	80.0705	-1.37785	3.28765e-06	TRUE	down
Locus_27747	similar to pol-like protein	2941	455	15.7754	887	45.9825	-1.54341	1.15112e-80	TRUE	down
Locus_27776		614	114	18.9322	231	57.3598	-1.5992	1.7145e-22	TRUE	down
Locus_27781	transient receptor potential cation channel, subfamily M, member 2	1116	15	1.37054	41	5.60124	-2.031	4.61078e-06	TRUE	down
Locus_27791		1539	8	0.530048	25	2.47666	-2.2242	0.000224542	TRUE	down
Locus_27795		107	12	11.4357	44	62.695	-2.45481	5.95127e-08	TRUE	down
Locus_27796	potassium channel tetramerisation domain containing 21	1849	49	2.70223	70	5.77199	-1.09492	0.000218097	TRUE	down
Locus_27797	N-acetylglucosamine-1-phosphodiester alpha-N-acetylglucosaminidase	260	14	5.49058	35	20.5239	-1.90227	6.63442e-05	TRUE	down
Locus_27834		188	2	1.08477	41	33.2499	-4.93789	2.91599e-12	TRUE	down
Locus_27847		813	118	14.7998	173	32.4429	-1.13233	2.71032e-10	TRUE	down
Locus_27861	solute carrier family 13 (sodium-dependent dicarboxylate transporter), member 2	1109	5	0.459729	27	3.7119	-3.0133	3.14426e-06	TRUE	down
Locus_27880		760	0	0	164	32.8999	-8.93789	8.91304e-39	TRUE	down
Locus_2789	deltex	4348	227	5.32353	322	11.291	-1.08471	2.22935e-17	TRUE	down
Locus_27897		1525	25	1.67161	44	4.39893	-1.39592	0.000424328	TRUE	down
Locus_27947		906	54	6.07756	85	14.3039	-1.23485	4.0847e-06	TRUE	down
Locus_27955		3605	111	3.13965	157	6.63986	-1.08055	9.00721e-09	TRUE	down
Locus_27972		798	41	5.23895	68	12.9918	-1.31025	1.87237e-05	TRUE	down
Locus_28008	Pfs, NACHT and Ankyrin domain protein	329	47	14.5668	115	53.2925	-1.87124	3.45448e-14	TRUE	down
Locus_28021		1091	61	5.70123	88	12.2977	-1.10904	1.9932e-05	TRUE	down
Locus_28061		2524	139	5.61551	198	11.9602	-1.09076	4.90134e-11	TRUE	down
Locus_28099		1257	19	1.54128	38	4.60906	-1.58034	0.000316873	TRUE	down
Locus_28160	acyl-CoA oxidase	2610	10	0.390682	36	2.10294	-2.42834	1.45648e-06	TRUE	down
Locus_28197	solute carrier family 25 (mitochondrial carrier dicarboxylate transporter), member 10	1410	7	0.506224	62	6.70404	-3.72718	7.23104e-16	TRUE	down
Locus_28201		530	51	9.81201	171	49.1909	-2.32577	3.04683e-27	TRUE	down
Locus_28220		141	6	4.33906	22	23.7885	-2.45481	0.000245026	TRUE	down
Locus_28224		1017	11	1.1029	29	4.34752	-1.97889	0.000224908	TRUE	down
Locus_2823	ciliary rootlet coiled-coil, rootletin	939	435	47.2375	945	153.437	-1.69964	1.20428e-98	TRUE	down
Locus_28243		180	20	11.3298	41	34.7277	-1.61597	0.000125957	TRUE	down
Locus_28295		298	52	17.7931	110	56.2783	-1.66126	1.25149e-11	TRUE	down
Locus_28304		236	62	26.7882	106	68.4791	-1.35407	1.74248e-08	TRUE	down
Locus_28368		1385	14	1.03072	38	4.1831	-2.02092	1.21848e-05	TRUE	down
Locus_28380		210	44	21.3647	86	62.4372	-1.54718	2.06315e-08	TRUE	down
Locus_28381	cadherin 23	1694	10	0.601936	41	3.69007	-2.61597	5.88539e-08	TRUE	down
Locus_28386		238	20	8.56873	109	69.8255	-3.0266	3.67471e-23	TRUE	down
Locus_28407		2579	26	1.02798	53	3.1332	-1.60782	9.87782e-06	TRUE	down
Locus_28423		1665	36	2.20471	160	14.6511	-2.73235	1.73128e-30	TRUE	down
Locus_28426	solute carrier family 5 (sodium/glucose cotransporter), member 12	2257	7	0.31625	22	1.48613	-2.23242	0.000593104	TRUE	down
Locus_28445		1866	64	3.49729	86	7.02669	-1.00661	0.000120263	TRUE	down
Locus_28450		207	2	0.985197	16	11.7846	-3.58034	0.000165846	TRUE	down
Locus_28458		1430	117	8.34283	327	34.8639	-2.06312	1.45929e-44	TRUE	down
Locus_28477		124	4	3.28929	27	33.1976	-3.33523	9.31522e-07	TRUE	down
Locus_2849	similar to interferon-induced protein 44-like	1032	1158	114.418	1788	264.151	-1.20705	1.23703e-111	TRUE	down
Locus_28496	N-acetyl lactosaminide beta-1,3-N-acetyl glucosaminyl transferase	961	58	6.15415	78	12.3747	-1.00776	0.00027408	TRUE	down
Locus_28504		491	1	0.207674	22	6.83133	-5.03977	6.09115e-07	TRUE	down
Locus_28508		524	35	6.81084	64	18.6214	-1.45106	6.34398e-06	TRUE	down
Locus_2851		171	38	22.6595	160	142.655	-2.65434	1.40491e-29	TRUE	down
Locus_28511		2142	57	2.71343	80	5.69423	-1.06938	9.39326e-05	TRUE	down
Locus_2853		2817	55	1.99085	121	6.54882	-1.71785	2.60208e-13	TRUE	down
Locus_28539		446	3	0.685883	28	9.57166	-3.80274	1.21695e-07	TRUE	down
Locus_28546		2049	11	0.547412	95	7.0688	-3.69077	7.9308e-24	TRUE	down
Locus_2855		1008	202	20.4341	385	58.2324	-1.51085	3.48043e-34	TRUE	down
Locus_28568		992	70	7.19532	311	47.7984	-2.73183	8.59669e-59	TRUE	down
Locus_28582	kinesin family member 15	4481	71	1.61565	126	4.28706	-1.40788	1.6179e-10	TRUE	down
Locus_28586	calcium-dependent secretion activator 1	2543	221	8.86155	306	18.3459	-1.04983	1.0126e-15	TRUE	down
Locus_28588	similar to scavenger receptor cysteine-rich protein type 12 precursor	445	1	0.229141	15	5.1392	-4.48723	8.55829e-05	TRUE	down
Locus_28590	nephrin, putative	9210	358	3.96357	652	10.7932	-1.44526	6.39143e-54	TRUE	down
Locus_28596		324	4	1.25886	17	7.9996	-2.66781	0.00086187	TRUE	down
Locus_2861	poly (ADP-ribose) polymerase family, member 15	1498	270	18.3787	363	36.9453	-1.00735	2.34533e-17	TRUE	down
Locus_28613		1154	39	3.44606	60	7.92701	-1.20183	0.000226801	TRUE	down
Locus_28624		524	2	0.389191	56	16.2937	-5.3877	8.34806e-17	TRUE	down
Locus_28639	cubilin (intrinsic factor-cobalamin receptor)	1353	37	2.78848	85	9.57823	-1.78028	5.23428e-10	TRUE	down
Locus_2864	pre-mRNA-splicing factor 38B	3079	296	9.8027	422	20.8962	-1.09199	7.86011e-23	TRUE	down
Locus_28647		484	81	17.0649	483	152.148	-3.15637	6.29054e-105	TRUE	down
Locus_28662		2126	1	0.0479623	16	1.14742	-4.58034	4.19786e-05	TRUE	down
Locus_28698		216	32	15.1064	80	56.4677	-1.90227	2.74387e-10	TRUE	down
Locus_287	3'-5' exonuclease domain-containing protein	3040	432	14.4902	743	37.2631	-1.36267	3.42853e-56	TRUE	down
Locus_28704	tripartite motif-containing protein 2/3	1395	30	2.19286	58	6.33896	-1.53143	7.89021e-06	TRUE	down
Locus_28716		256	2	0.796625	54	32.1601	-5.33523	3.32385e-16	TRUE	down
Locus_28790		221	0	0	32	22.0761	-6.58034	9.01638e-10	TRUE	down
Locus_28798		1306	60	4.68459	81	9.45597	-1.0133	0.000185067	TRUE	down
Locus_28820		770	50	6.62129	73	14.4543	-1.12631	0.000100644	TRUE	down
Locus_28834		570	101	18.068	169	45.2039	-1.32301	1.11794e-12	TRUE	down
Locus_28836		608	12	2.01253	35	8.77665	-2.12466	1.49395e-05	TRUE	down
Locus_28844		2591	32	1.25935	134	7.885	-2.64643	8.70345e-25	TRUE	down
Locus_28848	sepiapterin reductase	434	21	4.93393	69	24.2395	-2.29655	3.26593e-11	TRUE	down
Locus_28870		188	1	0.542383	16	12.9756	-4.58034	4.19786e-05	TRUE	down
Locus_28873		188	66	35.7973	97	78.6644	-1.13586	4.12106e-06	TRUE	down
Locus_28874		1547	5	0.329567	69	6.80022	-4.36694	2.77278e-19	TRUE	down
Locus_28878		996	10	1.02377	29	4.43918	-2.1164	0.000105094	TRUE	down
Locus_28890		544	256	47.9849	572	160.31	-1.74021	7.4684e-62	TRUE	down
Locus_28912		1406	75	5.43926	124	13.4462	-1.30572	2.59225e-09	TRUE	down
Locus_28919	transmembrane protein 16K, putative	1895	49	2.63664	97	7.80417	-1.56555	1.50127e-09	TRUE	down
Locus_28927	branched-chain amino acid aminotransferase	1529	71	4.73494	165	16.4528	-1.79692	4.92545e-19	TRUE	down
Locus_28971		198	70	36.0493	119	91.6318	-1.34588	2.32062e-09	TRUE	down
Locus_2900	GTPase, IMAP family member 7	5881	1554	26.9441	2099	54.4159	-1.01406	6.29889e-99	TRUE	down
Locus_29054		470	4	0.867812	17	5.51462	-2.66781	0.00086187	TRUE	down
Locus_29116		2200	110	5.0984	158	10.9496	-1.10276	4.26453e-09	TRUE	down
Locus_29147		987	16	1.65298	49	7.56908	-2.19505	9.15783e-08	TRUE	down
Locus_29154	similar to UDP glucuronosyltransferase 2 family	2638	88	3.40151	122	7.05098	-1.05165	1.05097e-06	TRUE	down
Locus_29170		132	4	3.08994	36	41.5808	-3.75027	1.53768e-09	TRUE	down
Locus_29183		176	12	6.95236	30	25.988	-1.90227	0.000262623	TRUE	down
Locus_29184		1434	2	0.142215	28	2.97696	-4.3877	3.02839e-08	TRUE	down
Locus_2919		480	47	9.98436	80	25.4105	-1.34768	1.55185e-06	TRUE	down
Locus_29198	CD22 antigen	377	61	16.4988	440	177.941	-3.43097	1.07954e-102	TRUE	down
Locus_29224	arylsulfatase	3428	111	3.30176	181	8.05011	-1.28577	5.6496e-13	TRUE	down
Locus_29237	tripartite motif-containing protein 9/67	3191	502	16.0413	796	38.0321	-1.24542	2.11396e-52	TRUE	down
Locus_29247		1883	34	1.84116	55	4.45325	-1.27424	0.000218065	TRUE	down
Locus_29272		648	0	0	16	3.76452	-5.58034	2.54836e-05	TRUE	down
Locus_2930	kinesin	9327	295	3.2251	475	7.76454	-1.26756	2.50266e-32	TRUE	down
Locus_29300		206	35	17.3247	75	55.5083	-1.67988	2.84548e-08	TRUE	down
Locus_2931		237	56	24.0937	92	59.1839	-1.29655	5.07195e-07	TRUE	down
Locus_2932	similar to PXN-FBPL	1943	355	18.6303	560	43.942	-1.23795	1.17211e-36	TRUE	down
Locus_29332		1315	14	1.08559	41	4.7536	-2.13054	2.12119e-06	TRUE	down
Locus_29406		1479	45	3.10247	69	7.11287	-1.19701	6.84229e-05	TRUE	down
Locus_29409		453	1	0.225095	18	6.05813	-4.75027	1.01414e-05	TRUE	down
Locus_2946	leucine-rich repeat-containing G protein-coupled receptor 6	7109	42	0.602427	75	1.60848	-1.41684	1.32554e-06	TRUE	down
Locus_29480		713	42	6.00653	96	20.528	-1.77299	3.75459e-11	TRUE	down
Locus_29491		516	0	0	12	3.54565	-5.16531	0.00038877	TRUE	down
Locus_29505		1506	51	3.4531	77	7.79525	-1.1747	3.08468e-05	TRUE	down
Locus_29515		130	7	5.49058	35	41.0477	-2.90227	1.3224e-07	TRUE	down
Locus_2952		1441	84	5.944	113	11.9558	-1.0082	6.83567e-06	TRUE	down
Locus_29521		347	10	2.93856	27	11.8631	-2.0133	0.000335884	TRUE	down
Locus_29538		108	29	27.3803	51	71.9964	-1.39479	0.000125362	TRUE	down
Locus_29550	Sn1-specific diacylglycerol lipase alpha	1192	1	0.0855436	13	1.66277	-4.28078	0.000356876	TRUE	down
Locus_29558	solute carrier family 2 (facilitated glucose transporter), member 13	2061	42	2.07795	61	4.51249	-1.11876	0.000495741	TRUE	down
Locus_29587		2629	107	4.15008	202	11.7145	-1.49709	5.58879e-18	TRUE	down
Locus_29590	similar to Nestin	824	20	2.47495	49	9.06636	-1.87312	1.86514e-06	TRUE	down
Locus_29642		402	56	14.2045	79	29.9616	-1.07677	9.51289e-05	TRUE	down
Locus_29647		148	86	59.2516	135	139.071	-1.23089	2.98562e-09	TRUE	down
Locus_29649	similar to ankyrin 2,3/unc44	1893	185	9.96517	278	22.3902	-1.1679	6.4393e-17	TRUE	down
Locus_2965	similar to hemicentin 1	3976	6	0.153875	915	35.0864	-7.83301	9.69509e-242	TRUE	down
Locus_29650		108	20	18.883	46	64.9379	-1.78198	9.47034e-06	TRUE	down
Locus_297		354	156	44.935	216	93.0282	-1.04983	2.70659e-11	TRUE	down
Locus_2970		232	129	56.6977	199	130.776	-1.20574	6.69151e-13	TRUE	down
Locus_29708		583	2	0.349804	156	40.7963	-6.86574	1.45176e-44	TRUE	down
Locus_29771		133	15	11.5001	359	411.535	-5.16129	4.33838e-104	TRUE	down
Locus_29794		1408	3	0.217261	134	14.51	-6.06147	1.77742e-39	TRUE	down
Locus_29797		469	6	1.30449	24	7.80194	-2.58034	6.79909e-05	TRUE	down
Locus_2981	transglutiminase	1042	771	75.4484	1267	185.384	-1.29696	1.37002e-88	TRUE	down
Locus_29819		646	151	23.8346	202	47.6742	-1.00015	7.5379e-10	TRUE	down
Locus_29854		234	38	16.5589	68	44.3055	-1.41988	4.51028e-06	TRUE	down
Locus_29862		177	73	42.0546	112	96.4737	-1.19787	1.69941e-07	TRUE	down
Locus_2987	similar to rootletin	394	248	64.1829	483	186.903	-1.54203	4.68821e-44	TRUE	down
Locus_2989		5382	360	6.8206	1065	30.1696	-2.14513	1.34621e-151	TRUE	down
Locus_29910		2277	93	4.1647	147	9.8428	-1.24086	3.96904e-10	TRUE	down
Locus_2994	vacuolar protein sorting-associated protein	2821	45	1.62657	70	3.7832	-1.21777	4.55801e-05	TRUE	down
Locus_29969		2242	2	0.0909616	18	1.22406	-3.75027	3.97087e-05	TRUE	down
Locus_30000		154	1	0.662129	16	15.8403	-4.58034	4.19786e-05	TRUE	down
Locus_30022	major facilitator superfamily domain-containing protein 1	1735	42	2.46839	83	7.29362	-1.56306	2.96081e-08	TRUE	down
Locus_30057		1390	95	6.96903	157	17.2206	-1.30511	1.36283e-11	TRUE	down
Locus_30097		1649	41	2.53529	103	9.52315	-1.90929	4.14706e-13	TRUE	down
Locus_30106	similar to sterile alpha motif domain containing 9-like	2557	65	2.59207	87	5.18744	-1.00092	0.00011784	TRUE	down
Locus_30123		212	257	123.612	431	309.96	-1.32626	1.75536e-31	TRUE	down
Locus_30132		221	11	5.07533	104	71.7473	-3.82135	1.19871e-26	TRUE	down
Locus_30180		1365	4	0.298807	21	2.34558	-2.97266	5.95708e-05	TRUE	down
Locus_30187	male-specific lethal 1	1934	38	2.00351	65	5.12414	-1.35478	1.74743e-05	TRUE	down
Locus_30201	tripartite motif-containing protein 71	1433	26	1.85008	78	8.29875	-2.16531	9.3721e-12	TRUE	down
Locus_30207		638	6	0.958946	22	5.25734	-2.45481	0.000245026	TRUE	down
Locus_30225		387	13	3.42528	43	16.9403	-2.30617	2.74909e-07	TRUE	down
Locus_30228		3794	109	2.9295	252	10.1267	-1.78944	1.36269e-28	TRUE	down
[truncated: 5,557 more rows]
