# Supplementary material for: De Novo Characterization of Japanese Scallop Mizuhopecten yessoensis Transcriptome and Analysis of Its Gene Expression following Cadmium Exposure
Source: PLoS One. 2013 May 31;8(5):e64485. doi: 10.1371/journal.pone.0064485 (PMC3669299; doi:10.1371/journal.pone.0064485)
Supplement: Table S3 — Different expressed genes between CD and TD. A list of the different expressed genes in the digestive gland of M. yessoensis after Cd exposure. FDR (<0.001) and P-value (<0.001) were used as the standard. (XLSX) [file pone.0064485.s003.xlsx]

## Sheet: TD VS.CD
Gene ID	Annotation	Length (bp)	Reads (TD)	RPKM	Reads (CD)	RPKM	log2(Fold_change) normalized	FDR	Signature(P-value<0.001)	up/down
Locus_100098		172	54	40.5523	23	12.7011	1.67483	1.60584e-05	TRUE	up
Locus_10011		4878	713	18.8798	57	1.10988	4.08837	2.58635e-177	TRUE	up
Locus_10025	transketolase	285	444	201.228	291	96.9818	1.05304	4.82043e-21	TRUE	up
Locus_100455		201	75	48.1965	48	22.6823	1.08736	0.000416592	TRUE	up
Locus_100882		181	41	29.2587	18	9.44574	1.63113	0.000357536	TRUE	up
Locus_100956		101	29	37.0874	0	0	6.30148	3.3696e-08	TRUE	up
Locus_101020		156	76	62.9273	0	0	7.69143	2.88219e-19	TRUE	up
Locus_101021		128	45	45.4101	0	0	6.93536	3.59826e-12	TRUE	up
Locus_10127		1195	201	21.7259	103	8.18675	1.40805	3.9004e-15	TRUE	up
Locus_101273		135	21	20.0926	0	0	5.83582	4.16452e-06	TRUE	up
Locus_101318		739	21	3.6705	5	0.64264	2.51389	0.000850763	TRUE	up
Locus_101513		181	207	147.721	50	26.2382	2.49313	2.91008e-33	TRUE	up
Locus_101556		104	504	625.961	328	299.559	1.06323	3.19738e-24	TRUE	up
Locus_101734		292	121	53.5245	76	24.7214	1.11444	1.49349e-06	TRUE	up
Locus_101757		132	29	28.3775	4	2.87825	3.30148	1.82498e-06	TRUE	up
Locus_101763		133	1120	1087.72	244	174.253	2.64205	4.82346e-192	TRUE	up
Locus_102120		121	36	38.4297	10	7.84977	2.2915	1.46317e-05	TRUE	up
Locus_10285	transportin 3	3034	174	7.4077	118	3.6941	1.0038	7.51539e-08	TRUE	up
Locus_10287		2554	896	45.3145	434	16.1403	1.48931	1.08169e-72	TRUE	up
Locus_102926		154	36	30.1948	0	0	6.61343	5.71857e-10	TRUE	up
Locus_10299		1489	139	12.0579	90	5.74103	1.07059	5.12184e-07	TRUE	up
Locus_1030	MOCO sulphurase C-terminal domain containing 1	3409	1215	46.0362	435	12.12	1.92537	8.85261e-142	TRUE	up
Locus_103032		194	55	36.6194	22	10.7712	1.76543	5.22993e-06	TRUE	up
Locus_103147		440	17	4.99052	1	0.215869	4.53097	8.53012e-05	TRUE	up
Locus_103371		456	25	7.0815	7	1.45806	2.28	0.0005366	TRUE	up
Locus_10359	secreted salivary gland peptide, putative	1896	571	38.8998	71	3.55682	3.4511	4.03186e-126	TRUE	up
Locus_103652		165	19	14.8737	2	1.1513	3.69143	9.19416e-05	TRUE	up
Locus_103654		372	19	6.59721	1	0.255328	4.69143	2.27387e-05	TRUE	up
Locus_103781		167	21	16.2425	0	0	5.83582	4.16452e-06	TRUE	up
Locus_10381		1340	1001	96.4893	446	31.6135	1.60983	4.99699e-91	TRUE	up
Locus_10395	beta-1,3-galactosyltransferase brn	1830	152	10.7286	98	5.08648	1.07672	1.06093e-07	TRUE	up
Locus_103952		123	31	32.5542	12	9.26655	1.81274	0.000997137	TRUE	up
Locus_1043	ATP-binding cassette, subfamily A (ABC1), member 3	9128	1965	27.8059	722	7.51283	1.88796	1.70172e-223	TRUE	up
Locus_104653		159	89	72.3007	9	5.37635	3.74931	5.2863e-21	TRUE	up
Locus_10479	O-methyltransferase family 3	1544	51	4.26651	12	0.738203	2.53097	1.43392e-08	TRUE	up
Locus_104838		778	38	6.3089	5	0.610425	3.3695	1.81102e-08	TRUE	up
Locus_104990		142	28	25.4694	1	0.668889	5.25086	6.29954e-08	TRUE	up
Locus_105029		130	25	24.8397	0	0	6.08736	3.65741e-07	TRUE	up
Locus_10506	mitochondrial ABC transporter ATM	3227	135	5.40362	88	2.59016	1.06089	9.78848e-07	TRUE	up
Locus_10518		521	74	18.3461	47	8.56845	1.09837	0.000407401	TRUE	up
Locus_105404		166	13	10.1154	0	0	5.14394	0.000621749	TRUE	up
Locus_105447		133	105	101.974	69	49.2765	1.04922	2.94337e-05	TRUE	up
Locus_10545	beta chain of the tetrameric hemoglobin, putative	3510	955	35.1436	272	7.36044	2.2554	2.20075e-136	TRUE	up
Locus_10563		266	73	35.4479	44	15.7113	1.1739	0.00018254	TRUE	up
Locus_10565	tyrosine-protein kinase Src42A	3471	308	11.4616	57	1.55978	2.8774	1.24262e-57	TRUE	up
Locus_10567	MFS transporter, ACS family, solute carrier family 17 (sodium-dependent inorganic phosphate cotransporter), member 5	4641	624	17.3669	164	3.3564	2.37135	1.4407e-94	TRUE	up
Locus_10576		800	299	48.276	198	23.5081	1.03815	6.0822e-14	TRUE	up
Locus_105801		148	30	26.1824	2	1.28354	4.35039	5.7871e-08	TRUE	up
Locus_10598		1119	740	85.4184	76	6.45098	3.72696	2.52407e-173	TRUE	up
Locus_1060		2992	6431	277.63	2857	90.6965	1.61405	0	TRUE	up
Locus_106636		106	26	31.6823	0	0	6.14394	2.002e-07	TRUE	up
Locus_10681	karyopherin alpha 2 (RAG cohort 1, importin alpha 1)	2795	513	23.7075	304	10.3308	1.19839	7.66944e-30	TRUE	up
Locus_107		1197	2077	224.126	1299	103.076	1.1206	1.80976e-108	TRUE	up
Locus_10713	DNA polymerase theta subunit	3740	207	7.14905	110	2.79359	1.35563	1.00656e-14	TRUE	up
Locus_107335		132	73	71.433	44	31.6607	1.1739	0.00018254	TRUE	up
Locus_107565		207	68	42.4315	35	16.0598	1.40168	2.29663e-05	TRUE	up
Locus_10770	TLC domain containing 2	2602	99	4.91448	23	0.839581	2.5493	1.99263e-16	TRUE	up
Locus_10782		2973	282	12.2519	185	5.91043	1.05167	1.92579e-13	TRUE	up
Locus_107914		149	25	21.6722	7	4.46225	2.28	0.0005366	TRUE	up
Locus_10825		2131	58	3.51556	20	0.891433	1.97956	2.7353e-07	TRUE	up
Locus_108354		115	21	23.5869	1	0.825932	4.83582	6.04255e-06	TRUE	up
Locus_10858		2372	1140	62.0783	740	29.6319	1.06694	6.13911e-55	TRUE	up
Locus_10942	similar to Discs, large homolog 7 (Drosophila)	4302	256	7.68634	144	3.17932	1.27358	1.70204e-16	TRUE	up
Locus_10963		432	17	5.08294	2	0.439732	3.53097	0.000340724	TRUE	up
Locus_109701		134	37	35.6654	15	10.6323	1.74607	0.000376778	TRUE	up
Locus_109997		206	33	20.6917	12	5.53294	1.90293	0.000366702	TRUE	up
Locus_1100	nephrosis 1, congenital, Finnish type (nephrin)	2465	356	18.6545	4	0.154129	6.91924	5.75622e-95	TRUE	up
Locus_110175		130	62	61.6025	16	11.6901	2.3977	9.75436e-10	TRUE	up
Locus_110309		115	133	149.384	56	46.2522	1.69143	3.81388e-13	TRUE	up
Locus_110340		536	33	7.95241	12	2.12647	1.90293	0.000366702	TRUE	up
Locus_110427		269	45	21.6078	14	4.94331	2.128	2.83443e-06	TRUE	up
Locus_110463		109	74	87.691	33	28.7561	1.60856	5.32921e-07	TRUE	up
Locus_11052	ubiquinone biosynthesis monooxygenase Coq7	1095	323	38.1012	121	10.4957	1.86003	5.81701e-36	TRUE	up
Locus_11067		158	82	67.0358	19	11.4219	2.55313	1.09741e-13	TRUE	up
Locus_11073	apoptotic protease-activating factor	3031	130	5.53997	64	2.00556	1.46587	1.64183e-10	TRUE	up
Locus_110835		152	48	40.7894	3	1.87465	4.4435	1.25402e-12	TRUE	up
Locus_110978		213	26	15.7668	7	3.12148	2.33659	0.000305623	TRUE	up
Locus_11105	ATP-dependent Clp protease ATP-binding subunit ClpB	2904	190	8.45098	114	3.72864	1.18047	5.59627e-11	TRUE	up
Locus_11141		1247	233	24.1346	18	1.37103	4.13776	3.0031e-58	TRUE	up
Locus_11151		1326	153	14.9038	101	7.23469	1.04268	2.23822e-07	TRUE	up
Locus_111778		109	62	73.4708	13	11.3281	2.69726	4.70901e-11	TRUE	up
Locus_111844		162	114	90.8949	71	41.628	1.12665	2.66348e-06	TRUE	up
Locus_111890		107	29	35.0077	9	7.98915	2.13156	0.000315008	TRUE	up
Locus_11201	cathepsin A	3148	412	16.9049	275	8.29736	1.02672	9.39088e-19	TRUE	up
Locus_11202	similar to transforming, acidic coiled-coil containing protein 3	2448	103	5.4347	59	2.28919	1.24736	1.15373e-06	TRUE	up
Locus_112063		146	23	20.3481	6	3.90338	2.3821	0.000678763	TRUE	up
Locus_11221		180	22	15.787	0	0	5.90293	2.26938e-06	TRUE	up
Locus_112298		395	41	13.4072	2	0.480922	4.80106	3.63594e-11	TRUE	up
Locus_11248	enoyl Coenzyme A hydratase domain containing 1	1863	87	6.03193	59	3.00802	1.0038	0.000361166	TRUE	up
Locus_112529		149	105	91.0234	43	27.411	1.73148	8.60077e-11	TRUE	up
Locus_11257	pirin (iron-binding nuclear protein)	3298	245	9.59545	163	4.69439	1.03141	2.29647e-11	TRUE	up
Locus_112821		100	21	27.125	5	4.74911	2.51389	0.000850763	TRUE	up
Locus_11284	Nephrin precursor, putative	3194	3755	151.854	339	10.0811	3.91296	0	TRUE	up
Locus_113151		106	19	23.1525	1	0.896058	4.69143	2.27387e-05	TRUE	up
Locus_11331		1954	74	4.89167	28	1.36105	1.8456	2.14176e-08	TRUE	up
Locus_113474		110	23	27.0075	5	4.31737	2.64514	0.000260845	TRUE	up
Locus_1135		2221	673	39.1396	411	17.5766	1.15497	6.88471e-37	TRUE	up
Locus_1137	similar to cat eye syndrome chromosome region, candidate 5	2276	529	30.0216	125	5.21651	2.52484	3.61186e-86	TRUE	up
Locus_11373		2083	373	23.1297	220	10.0317	1.20518	5.97453e-22	TRUE	up
Locus_11374		2131	98	5.94008	25	1.11429	2.41436	2.64556e-15	TRUE	up
Locus_1139	biotin carboxylase	7362	1230	21.5804	810	10.4504	1.04617	2.1091e-57	TRUE	up
Locus_11406		1818	27	1.91831	4	0.208982	3.19839	6.6664e-06	TRUE	up
Locus_11426		518	422	105.228	167	30.6217	1.7809	3.04375e-44	TRUE	up
Locus_11439		2742	13	0.612387	0	0	5.14394	0.000621749	TRUE	up
Locus_114435		133	44	42.7318	18	12.8547	1.73301	8.65842e-05	TRUE	up
Locus_114640		395	37	12.0991	0	0	6.65296	3.22224e-10	TRUE	up
Locus_114663		106	33	40.2122	10	8.96058	2.16597	7.97213e-05	TRUE	up
Locus_114711		147	92	80.8389	46	29.7223	1.4435	2.13893e-07	TRUE	up
Locus_11478	similar to Serine/threonine-protein kinase Sgk3	1818	83	5.89704	51	2.66452	1.14612	7.74827e-05	TRUE	up
Locus_114973		279	22	10.1852	0	0	5.90293	2.26938e-06	TRUE	up
Locus_114997		142	343	312.001	232	155.182	1.00759	3.4112e-15	TRUE	up
Locus_115328		1053	105	12.8798	31	2.79625	2.20355	1.04127e-14	TRUE	up
Locus_11547		2639	84	4.1114	55	1.97954	1.05446	0.00024487	TRUE	up
Locus_11569		2219	75	4.3657	39	1.66936	1.38692	8.71598e-06	TRUE	up
Locus_115947		367	85	29.9159	19	4.91733	2.60497	1.74149e-14	TRUE	up
Locus_115962		120	79	85.0346	31	24.5371	1.79309	1.33145e-08	TRUE	up
Locus_11602	immunoglobulin superfamily, member 4	3111	482	20.0123	158	4.82391	2.05261	4.44441e-61	TRUE	up
Locus_116061		413	64	20.0161	14	3.21973	2.63615	3.95497e-11	TRUE	up
Locus_11618		1900	238	16.1798	35	1.74967	3.20904	2.20907e-49	TRUE	up
Locus_116224		113	207	236.615	80	67.244	1.81506	2.33125e-22	TRUE	up
Locus_116400		928	30	4.17564	11	1.12587	1.89096	0.000830562	TRUE	up
Locus_11648		239	198	107.008	111	44.1131	1.27844	6.61585e-13	TRUE	up
Locus_116767		100	65	83.9582	2	1.89964	5.46587	5.10913e-18	TRUE	up
Locus_11687	actin beta/gamma 1	1310	30	2.95801	8	0.580044	2.35039	7.64569e-05	TRUE	up
Locus_11691		2684	240	11.5499	126	4.45892	1.37311	2.36404e-17	TRUE	up
Locus_116927		123	327	343.394	114	88.0323	1.96376	3.99487e-39	TRUE	up
Locus_117464		134	43	41.4489	14	9.92351	2.06241	8.38315e-06	TRUE	up
Locus_11768	testis expressed 11	3005	84	3.61064	18	0.568945	2.6659	1.12898e-14	TRUE	up
Locus_117986		118	28	30.6497	2	1.60987	4.25086	2.22271e-07	TRUE	up
Locus_11838	threonine synthase-like 2 (S. cerevisiae)	1775	85	6.18544	46	2.46151	1.32933	4.10203e-06	TRUE	up
Locus_118444		126	34	34.8545	13	9.79975	1.83053	0.000441859	TRUE	up
Locus_118602		127	136	138.32	62	46.3692	1.57677	3.53582e-12	TRUE	up
Locus_11870		621	14	2.91197	1	0.15295	4.25086	0.000611359	TRUE	up
Locus_118767		217	77	45.8333	35	15.3197	1.58101	4.24292e-07	TRUE	up
Locus_119306		105	36	44.2857	0	0	6.61343	5.71857e-10	TRUE	up
Locus_11934		1514	27	2.3035	7	0.439151	2.39104	0.000172136	TRUE	up
Locus_11938	krueppel-like factor 10/11	4682	771	21.2703	214	4.34135	2.29262	2.9171e-112	TRUE	up
Locus_119537		197	161	105.562	65	31.3393	1.75205	1.24758e-16	TRUE	up
Locus_119617		151	14	11.9757	0	0	5.25086	0.00033193	TRUE	up
Locus_119949		140	29	26.7559	2	1.35689	4.30148	1.13488e-07	TRUE	up
Locus_11995		2856	124	5.60807	53	1.76262	1.66978	4.61923e-12	TRUE	up
Locus_12002		1155	107	11.9661	32	2.63154	2.18497	7.88181e-15	TRUE	up
Locus_120426		280	29	13.378	8	2.71378	2.30148	0.000135479	TRUE	up
Locus_12085		1282	270	27.2036	142	10.5206	1.37057	1.97232e-19	TRUE	up
Locus_121295	N-acetylglucosamine-1-phosphodiester alpha-n-acetylglucosaminidase	140	18	16.6071	0	0	5.61343	2.6723e-05	TRUE	up
Locus_12143	similar to cytochrome P450	2627	194	9.53875	108	3.90486	1.28853	8.37336e-13	TRUE	up
Locus_121480		150	19	16.3611	3	1.89964	3.10647	0.000334751	TRUE	up
Locus_1217		6677	5544	107.249	1643	23.3721	2.1981	0	TRUE	up
Locus_12188		1376	43	4.03645	16	1.10444	1.86977	3.71932e-05	TRUE	up
Locus_12223	chaperonin GroEL	368	693	243.24	270	69.688	1.8034	6.20019e-74	TRUE	up
Locus_12236	arylsulfatase B	238	388	210.574	47	18.757	3.48883	2.13731e-86	TRUE	up
Locus_12238	imilar to Cytochrome P450, family 3, subfamily A, polypeptide 5	1663	2390	185.633	1145	65.3966	1.50517	2.90637e-197	TRUE	up
Locus_12243	2-hydroxyacyl-CoA lyase 1	2496	142	7.34841	67	2.5496	1.52716	3.89414e-12	TRUE	up
Locus_122503		115	49	55.0362	26	21.4742	1.35777	0.000750315	TRUE	up
Locus_122641		453	14	3.9919	0	0	5.25086	0.00033193	TRUE	up
Locus_12318		935	227	31.3591	124	12.5966	1.31586	2.09213e-15	TRUE	up
Locus_12325		666	198	38.4008	78	11.124	1.78746	5.80927e-21	TRUE	up
Locus_12328	peptidyl-tRNA hydrolase, PTH1 family	2114	72	4.39924	47	2.11171	1.05884	0.000805144	TRUE	up
Locus_12331		2467	452	23.6657	222	8.54724	1.46927	5.8995e-36	TRUE	up
Locus_123399		101	512	654.785	285	268.019	1.28869	2.26903e-33	TRUE	up
Locus_123429		106	36	43.8679	0	0	6.61343	5.71857e-10	TRUE	up
Locus_123446		136	63	59.8345	9	6.28558	3.25086	2.16413e-13	TRUE	up
Locus_123576		106	503	612.932	339	303.764	1.01278	2.4352e-22	TRUE	up
Locus_123774		127	41	41.6994	18	13.462	1.63113	0.000357536	TRUE	up
Locus_123882		307	156	65.6351	92	28.4637	1.20534	2.24681e-09	TRUE	up
Locus_12410	ATP-binding cassette, subfamily D (ALD), member 4	2467	82	4.29333	40	1.54004	1.47913	7.18136e-07	TRUE	up
Locus_124136		462	15	4.19372	1	0.205589	4.35039	0.000318833	TRUE	up
Locus_124231		160	14	11.3021	0	0	5.25086	0.00033193	TRUE	up
Locus_124342		172	25	18.7742	0	0	6.08736	3.65741e-07	TRUE	up
Locus_12441		2247	101	5.80588	63	2.66305	1.12443	1.26877e-05	TRUE	up
Locus_12459		189	45	30.7539	20	10.051	1.61343	0.000182571	TRUE	up
Locus_125200		369	94	32.9042	0	0	7.99809	4.03292e-23	TRUE	up
Locus_12532		1101	211	24.754	86	7.41913	1.73834	1.74912e-21	TRUE	up
Locus_12535	kinesin family member 11	3714	236	8.20767	106	2.71085	1.59823	2.51308e-21	TRUE	up
Locus_12547		2494	138	7.14714	81	3.08483	1.21218	2.06828e-08	TRUE	up
Locus_125794		533	16	3.87742	2	0.356406	3.4435	0.000648967	TRUE	up
Locus_126092		151	35	29.9393	4	2.51608	3.57279	3.43927e-08	TRUE	up
Locus_12612	baculoviral IAP repeat-containing 2/3/4	2710	170	8.1027	72	2.52351	1.68297	1.34922e-16	TRUE	up
Locus_126199		170	17	12.9166	2	1.11744	3.53097	0.000340724	TRUE	up
Locus_126251		102	992	1256.21	646	601.554	1.06231	1.79703e-47	TRUE	up
Locus_12646	calponin/transgelin	1399	104	9.60208	38	2.57993	1.89602	4.63706e-12	TRUE	up
Locus_12671	similar to nucleolar and spindle associated protein	2299	92	5.16891	44	1.81784	1.50763	7.31819e-08	TRUE	up
Locus_127022		145	1031	918.418	668	437.573	1.06963	6.81611e-50	TRUE	up
Locus_12712		188	39	26.7952	0	0	6.72891	1.02898e-10	TRUE	up
Locus_12751		556	45	10.4541	22	3.75829	1.47592	0.000550179	TRUE	up
Locus_127710		101	22	28.1353	4	3.76167	2.90293	0.000163345	TRUE	up
Locus_127756		111	1090	1268.39	632	540.799	1.22983	5.90905e-66	TRUE	up
Locus_12802	SWI/SNF-related, matrix-associated actin-dependent regulator of chromatin, subfamily a, containing DEAD/H box 1	3901	248	8.21156	151	3.67657	1.15929	7.86416e-14	TRUE	up
Locus_12823		1412	156	14.2705	67	4.50694	1.66282	5.29653e-15	TRUE	up
Locus_128410		208	944	586.217	43	19.6357	4.89988	1.19068e-254	TRUE	up
Locus_12850		1470	168	14.7619	54	3.48914	2.08093	9.20864e-22	TRUE	up
Locus_12903		3346	216	8.3383	143	4.05931	1.03852	3.54635e-10	TRUE	up
Locus_12904	transketolase	418	1083	334.659	696	158.152	1.08138	2.41813e-53	TRUE	up
Locus_12909	chaperonin GroEL	947	636	86.7475	264	26.4787	1.71199	4.33011e-63	TRUE	up
Locus_129122		110	25	29.356	4	3.4539	3.08736	2.44314e-05	TRUE	up
Locus_12918		292	42	18.5787	12	3.90338	2.25086	2.81197e-06	TRUE	up
Locus_12929	anillin, actin binding protein	5898	360	7.88402	180	2.89874	1.4435	6.43788e-28	TRUE	up
Locus_129374		114	42	47.5877	16	13.3308	1.83582	6.21008e-05	TRUE	up
Locus_12941		279	46	21.2963	1	0.340438	5.96707	7.2973e-13	TRUE	up
Locus_12954		1058	1822	222.44	329	29.536	2.91287	0	TRUE	up
Locus_129553		121	42	44.8346	12	9.41972	2.25086	2.81197e-06	TRUE	up
Locus_129881		122	18	19.0574	0	0	5.61343	2.6723e-05	TRUE	up
Locus_129990		295	67	29.3361	27	8.69328	1.7547	3.67848e-07	TRUE	up
Locus_13009		1804	50	3.58	9	0.473858	2.91743	1.03528e-09	TRUE	up
Locus_1303		2168	1642	97.8281	563	24.6656	1.98775	6.04924e-200	TRUE	up
Locus_13037		1950	76	5.03418	36	1.75352	1.52151	1.18141e-06	TRUE	up
Locus_130422		142	40	36.3849	5	3.34444	3.4435	4.79858e-09	TRUE	up
Locus_13103	L-amino acid transporter, LAT family	2759	59	2.76217	1	0.0344263	6.32615	2.75515e-16	TRUE	up
Locus_13148		827	410	64.0366	86	9.87723	2.69672	9.23134e-72	TRUE	up
Locus_131850		414	67	20.9038	30	6.88277	1.6027	2.3801e-06	TRUE	up
Locus_13191	N-acetyllactosamine synthase	2802	316	14.567	203	6.88129	1.08195	1.02044e-15	TRUE	up
Locus_131974		128	404	407.682	274	203.321	1.00368	9.85553e-18	TRUE	up
Locus_132077		173	65	48.5308	21	11.5296	2.07355	1.37174e-08	TRUE	up
Locus_13224		1477	51	4.46005	12	0.77169	2.53097	1.43392e-08	TRUE	up
Locus_132345		121	8284	8843.1	4074	3197.99	1.46738	0	TRUE	up
Locus_132622		126	63	64.5832	9	6.78444	3.25086	2.16413e-13	TRUE	up
Locus_1328		1495	160	13.8238	32	2.03306	2.76543	8.47626e-29	TRUE	up
Locus_133373		187	144	99.4651	68	34.539	1.52597	2.74685e-12	TRUE	up
Locus_133480		102	40	50.6535	5	4.65599	3.4435	4.79858e-09	TRUE	up
Locus_134156		160	29	23.4114	8	4.74911	2.30148	0.000135479	TRUE	up
Locus_13432	similar to leucine rich repeat containing 58	5424	315	7.50137	174	3.04699	1.29977	6.99738e-21	TRUE	up
Locus_13435	phosphatidate phosphatase	2621	369	18.1848	247	8.95101	1.02261	1.02053e-16	TRUE	up
Locus_134432		139	27	25.0899	7	4.78327	2.39104	0.000172136	TRUE	up
Locus_134523		409	21	6.63202	2	0.46446	3.83582	2.43295e-05	TRUE	up
Locus_134559	nephrin, putative	298	33	14.3037	11	3.50605	2.02847	0.000176211	TRUE	up
Locus_13457	tumor necrosis factor receptor superfamily, member 19	4527	1656	47.2498	321	6.73498	2.81056	3.01532e-303	TRUE	up
Locus_1347		247	188	98.313	62	23.8417	2.0439	9.03834e-24	TRUE	up
Locus_134720		178	386	280.103	257	137.137	1.03034	1.08625e-17	TRUE	up
Locus_134742		147	49	43.0555	15	9.69206	2.15132	7.03382e-07	TRUE	up
Locus_13481		420	118	36.2896	75	16.9611	1.09733	2.96421e-06	TRUE	up
Locus_134882		144	758	679.918	482	317.926	1.09667	3.26736e-38	TRUE	up
Locus_135113		202	37	23.6592	13	6.11271	1.95252	9.59819e-05	TRUE	up
Locus_135195		100	108	139.5	15	14.2473	3.2915	5.44757e-23	TRUE	up
Locus_135522		224	28	16.1458	7	2.96819	2.4435	9.62182e-05	TRUE	up
Locus_135583		120	86	92.5693	0	0	7.86977	1.94945e-21	TRUE	up
Locus_1356		1953	301	19.9074	81	3.93935	2.33727	8.07402e-45	TRUE	up
Locus_135664		114	82	92.9092	45	37.493	1.3092	8.6358e-06	TRUE	up
Locus_13573		594	324	70.4544	208	33.2597	1.08291	3.93376e-16	TRUE	up
Locus_135746	brain-specific angiogenesis inhibitor 2	377	32	10.9637	11	2.77136	1.98407	0.000298497	TRUE	up
Locus_135970		119	19	20.6232	3	2.39451	3.10647	0.000334751	TRUE	up
Locus_13607	similar to GUF1 GTPase homolog (S. cerevisiae)	2313	64	3.574	37	1.51939	1.23405	0.0002901	TRUE	up
Locus_13621	glucokinase regulator	3335	152	5.88705	85	2.42083	1.28204	4.92039e-10	TRUE	up
Locus_136372		169	21	16.0503	0	0	5.83582	4.16452e-06	TRUE	up
Locus_13647	protein zwilch	2998	49	2.11113	20	0.633637	1.73629	2.71983e-05	TRUE	up
Locus_136555		107	369	445.443	202	179.312	1.31277	8.67163e-25	TRUE	up
Locus_13683	solute carrier, putative	3965	248	8.07901	161	3.85678	1.06678	3.92962e-12	TRUE	up
Locus_1369	similar to laccase 1	2353	2986	163.915	1248	50.3773	1.7021	1.58058e-294	TRUE	up
Locus_137294		166	482	375.05	268	153.345	1.2903	1.76936e-31	TRUE	up
Locus_13775	spinster homolog 1 (Drosophila)	3014	209	8.9568	110	3.4665	1.3695	4.34527e-15	TRUE	up
Locus_137775	similar to MEGF6	227	89	50.6424	48	20.0843	1.33427	2.06778e-06	TRUE	up
Locus_138061		162	30	23.9197	0	0	6.35039	1.87842e-08	TRUE	up
Locus_138212		451	47	13.4608	21	4.42267	1.60577	0.000130363	TRUE	up
Locus_13882		932	233	32.2916	113	11.5161	1.48751	5.66614e-19	TRUE	up
Locus_138839		142	25	22.7406	1	0.668889	5.08736	4.42672e-07	TRUE	up
Locus_13917		1470	31	2.72392	9	0.581523	2.22777	0.00010417	TRUE	up
Locus_13922		4255	313	9.50155	207	4.62075	1.04004	1.27096e-14	TRUE	up
Locus_139443		102	38	48.1208	11	10.2432	2.232	1.13062e-05	TRUE	up
Locus_139629		108	43	51.4274	18	15.8304	1.69984	0.000139948	TRUE	up
Locus_139981		131	471	464.408	148	107.308	2.11363	5.87785e-62	TRUE	up
Locus_14007		960	581	78.1726	342	33.8374	1.20805	3.23213e-34	TRUE	up
Locus_140934		120	110	118.403	0	0	8.22486	2.03555e-26	TRUE	up
Locus_141186		159	40	32.4947	16	9.55795	1.76543	0.000167206	TRUE	up
Locus_141192		107	44	53.1152	19	16.866	1.65501	0.000160705	TRUE	up
Locus_14129	protease, serine, 7 (enterokinase)	11352	956	10.8777	601	5.02857	1.11315	2.36528e-49	TRUE	up
Locus_141548		483	36	9.62732	12	2.35981	2.02847	7.69881e-05	TRUE	up
Locus_141948		117	92	101.567	58	47.0852	1.10908	4.6262e-05	TRUE	up
Locus_142065		166	47	36.5712	22	12.588	1.53866	0.000229781	TRUE	up
Locus_142092		136	163	154.81	107	74.7286	1.05076	6.36037e-08	TRUE	up
Locus_14215		2837	192	8.74162	104	3.4819	1.32803	2.89533e-13	TRUE	up
Locus_1422	elongator complex protein 1	4401	223	6.54491	115	2.48192	1.39891	1.34512e-16	TRUE	up
Locus_142340		107	200	241.433	112	99.4206	1.28	4.6593e-13	TRUE	up
Locus_142589		131	72	70.9923	36	26.102	1.4435	6.84216e-06	TRUE	up
Locus_14261		218	95	56.2881	0	0	8.01336	2.49827e-23	TRUE	up
Locus_14341	thyroxine 5'-deiodinase	1848	91	6.36047	42	2.15869	1.55898	3.77271e-08	TRUE	up
Locus_14346	ectodysplasin 1, anhidrotic receptor	2777	881	40.9779	288	9.85051	2.05658	5.00367e-112	TRUE	up
Locus_14366		1206	127	13.6021	75	5.90685	1.20337	1.08119e-07	TRUE	up
Locus_143730		107	19	22.9361	3	2.66305	3.10647	0.000334751	TRUE	up
Locus_14385		1943	44	2.92503	12	0.586611	2.31797	8.91437e-07	TRUE	up
Locus_14448	lachesin, putative	440	1051	308.532	674	145.495	1.08445	5.20616e-52	TRUE	up
Locus_14480		192	288	193.75	96	47.4911	2.02847	5.68052e-36	TRUE	up
Locus_144888		120	16	17.2222	2	1.58304	3.4435	0.000648967	TRUE	up
Locus_14502	cytochrome P450, family 26, subfamily A	2256	34	1.94666	13	0.547326	1.83053	0.000441859	TRUE	up
Locus_14542	proteasome assembly chaperone 1	959	138	18.587	74	7.32918	1.34257	8.55103e-10	TRUE	up
Locus_145552		110	27	31.7045	7	6.04432	2.39104	0.000172136	TRUE	up
Locus_14574		286	89	40.1952	55	18.2658	1.13788	4.24454e-05	TRUE	up
Locus_1459		714	330	59.6988	68	9.04592	2.72236	2.53503e-58	TRUE	up
Locus_14611		487	2422	642.384	1139	222.145	1.53193	3.56621e-205	TRUE	up
Locus_146208		143	109	98.4556	69	45.8306	1.10316	7.30113e-06	TRUE	up
Locus_1466	regulator of telomere elongation helicase 1	1781	74	5.36683	41	2.18656	1.2954	3.41684e-05	TRUE	up
Locus_14662		1303	73	7.2365	46	3.35317	1.10977	0.000396969	TRUE	up
Locus_146792		151	148	126.6	79	49.6927	1.34918	1.49148e-10	TRUE	up
Locus_146882		109	31	36.7354	11	9.58536	1.93827	0.000499733	TRUE	up
Locus_1469	cyclin B	5003	171	4.41485	97	1.84155	1.26144	5.69939e-11	TRUE	up
Locus_147321		137	26	24.5133	8	5.5464	2.14394	0.000707908	TRUE	up
Locus_14743		775	1665	277.5	906	111.037	1.32144	8.79373e-113	TRUE	up
Locus_14757	phosphoserine aminotransferase	3413	285	10.786	125	3.47869	1.63254	1.73169e-26	TRUE	up
Locus_14788		4283	96	2.89516	63	1.39712	1.05119	7.34624e-05	TRUE	up
Locus_14797		3255	142	5.63491	94	2.74296	1.03866	7.75513e-07	TRUE	up
Locus_14798	nuclear receptor, subfamily 1, group F, member 2	2530	548	27.9776	246	9.23542	1.59902	2.5045e-49	TRUE	up
Locus_148	transmembrane protein 18	5273	1971	48.2813	1282	23.0926	1.06403	1.27958e-94	TRUE	up
Locus_148045		639	1625	328.475	112	16.6479	4.30237	0	TRUE	up
Locus_148265		141	36	32.9787	9	6.06269	2.4435	5.83517e-06	TRUE	up
Locus_14838		1577	485	39.7246	290	17.4666	1.18544	9.65377e-28	TRUE	up
Locus_148442		130	28	27.8205	0	0	6.25086	6.0711e-08	TRUE	up
Locus_148568		264	20	9.78534	4	1.43912	2.76543	0.000559309	TRUE	up
Locus_148857		144	211	189.265	117	77.173	1.29424	5.43441e-14	TRUE	up
Locus_149239		110	35	41.0984	0	0	6.57279	1.01569e-09	TRUE	up
Locus_149760		521	35	8.67721	9	1.64077	2.40286	1.05051e-05	TRUE	up
Locus_149762		112	30	34.5982	1	0.848055	5.35039	1.74957e-08	TRUE	up
Locus_14979		242	18	9.60742	3	1.17746	3.02847	0.000625625	TRUE	up
Locus_150084		223	74	42.8624	25	10.6482	2.0091	2.36953e-09	TRUE	up
Locus_150085		105	26	31.9841	5	4.52296	2.82201	4.13724e-05	TRUE	up
Locus_15039	porphobilinogen synthase	2035	323	20.5016	196	9.14816	1.16418	4.87893e-18	TRUE	up
Locus_150510		136	25	23.7438	0	0	6.08736	3.65741e-07	TRUE	up
Locus_150665		492	14	3.67547	1	0.193053	4.25086	0.000611359	TRUE	up
Locus_150946		118	191	209.075	3	2.4148	6.43597	4.27188e-52	TRUE	up
Locus_151392		112	119	137.239	77	65.3002	1.07153	4.38769e-06	TRUE	up
Locus_15150	E74-like factor 3/5	4568	315	8.90706	160	3.32687	1.42078	6.95575e-24	TRUE	up
Locus_151591		113	744	850.441	470	395.059	1.10615	4.89603e-38	TRUE	up
Locus_15166		906	74	10.55	44	4.61282	1.19353	0.000126399	TRUE	up
Locus_15198		261	157	77.6979	40	14.5567	2.4162	2.24068e-24	TRUE	up
Locus_15209	cytochrome P450, family 17, subfamily A (steroid 17alpha-monooxygenase)	5113	264	6.66927	153	2.84222	1.23051	3.98615e-16	TRUE	up
Locus_15250	TNF receptor-associated factor 6	810	164	26.1522	92	10.7881	1.27749	9.66643e-11	TRUE	up
Locus_152766		114	103	116.703	6	4.99906	4.54504	4.88474e-27	TRUE	up
Locus_153049		135	112	107.16	63	44.325	1.27358	1.96798e-07	TRUE	up
Locus_15310		3025	121	5.16666	79	2.48053	1.05859	4.57188e-06	TRUE	up
Locus_15324	arylsulfatase B	3264	108	4.27389	11	0.320099	3.73896	2.22074e-25	TRUE	up
Locus_153295		143	90	81.2936	50	33.2105	1.2915	3.4876e-06	TRUE	up
Locus_153374		129	130	130.168	78	57.4311	1.18047	1.21435e-07	TRUE	up
Locus_153379		102	314	397.63	191	177.859	1.1607	1.85158e-17	TRUE	up
Locus_15368		2509	211	10.8625	38	1.43855	2.91667	5.03995e-40	TRUE	up
Locus_153747		123	52	54.607	21	16.2165	1.75163	1.19227e-05	TRUE	up
Locus_153864		128	52	52.4739	23	17.0671	1.62038	4.13783e-05	TRUE	up
Locus_153997		200	57	36.8124	15	7.12366	2.3695	7.26856e-09	TRUE	up
Locus_1541	hephaestin	2835	5402	246.123	2163	72.4679	1.76396	0	TRUE	up
Locus_15430	phosphomannomutase	2868	194	8.7372	125	4.13974	1.07763	1.0016e-09	TRUE	up
Locus_154319		164	584	459.959	367	212.552	1.11369	3.25396e-30	TRUE	up
Locus_154323		168	148	113.79	31	17.5265	2.69876	5.59599e-26	TRUE	up
Locus_154771		111	57	66.3287	5	4.27848	3.95447	4.92538e-14	TRUE	up
Locus_154809		171	74	55.8966	47	26.1062	1.09837	0.000407401	TRUE	up
Locus_15542		338	66	25.2219	36	10.1164	1.31797	8.50488e-05	TRUE	up
Locus_155545		134	156	150.373	70	49.6176	1.59962	3.28524e-14	TRUE	up
Locus_15560	coproporphyrinogen III oxidase	2517	180	9.23717	113	4.2642	1.11518	1.51172e-09	TRUE	up
Locus_155653		144	89	79.8321	27	17.8092	2.16435	3.01868e-12	TRUE	up
Locus_15580	integrator complex subunit 11	2763	133	6.21757	90	3.09388	1.00693	3.89892e-06	TRUE	up
Locus_15585	N-acetylgalactosamine-6-sulfatase	2884	252	11.2864	141	4.64372	1.28123	2.16162e-16	TRUE	up
Locus_15599		1703	592	44.9011	305	17.0109	1.40029	8.77274e-44	TRUE	up
Locus_15604	Pfs, NACHT and Ankyrin domain protein	153	819	691.421	174	108.019	2.67828	1.90234e-142	TRUE	up
Locus_15605		118	967	1058.51	8	6.43947	7.36088	6.94498e-251	TRUE	up
Locus_15609		175	38	28.0476	9	4.8848	2.52151	1.7868e-06	TRUE	up
Locus_156215		161	28	22.4637	8	4.71961	2.25086	0.000238347	TRUE	up
Locus_15631		276	488	228.381	240	82.5932	1.46735	1.00316e-38	TRUE	up
Locus_15633		345	116	43.4299	65	17.8952	1.27912	9.89875e-08	TRUE	up
Locus_156414		128	101	101.92	56	41.5547	1.29436	6.61831e-07	TRUE	up
Locus_15673	cytochrome P450 family 4	2106	229	14.0452	135	6.0886	1.20589	1.33062e-13	TRUE	up
Locus_156736		110	119	139.735	0	0	8.33832	3.15241e-28	TRUE	up
Locus_15688		212	108	65.8018	32	14.3369	2.19839	4.48034e-15	TRUE	up
Locus_157096		130	169	167.916	77	56.2587	1.5776	4.5863e-15	TRUE	up
Locus_157890		134	77	74.2225	50	35.4411	1.06643	0.000435778	TRUE	up
Locus_157912		136	77	73.131	28	19.5552	1.90293	4.54813e-09	TRUE	up
Locus_15797		168	221	169.915	89	50.3179	1.75567	8.52262e-23	TRUE	up
Locus_15824		293	90	39.6757	50	16.2086	1.2915	3.4876e-06	TRUE	up
Locus_158469		292	39	17.2517	3	0.975844	4.14394	5.59615e-10	TRUE	up
Locus_15852	kinetochore protein Nuf2	2888	81	3.62274	54	1.77598	1.02847	0.00046698	TRUE	up
Locus_15856	ankyrin repeat protein	4276	89	2.68845	2	0.0444257	5.91924	1.25551e-24	TRUE	up
Locus_158571		113	36	41.1504	13	10.9272	1.91299	0.000161165	TRUE	up
Locus_15868	similar to Mitochondrial ribosomal protein L2	974	82	10.8744	55	5.36347	1.0197	0.000473958	TRUE	up
Locus_15879		1285	19	1.90985	1	0.0739161	4.69143	2.27387e-05	TRUE	up
Locus_158863		124	13	13.5416	0	0	5.14394	0.000621749	TRUE	up
Locus_15899		8733	250	3.69766	165	1.79458	1.04297	8.49154e-12	TRUE	up
Locus_159631		116	827	920.868	516	422.507	1.12402	2.27458e-43	TRUE	up
Locus_15965		187	148	102.228	65	33.0152	1.63059	7.23285e-14	TRUE	up
Locus_15983		2363	244	13.3375	45	1.8088	2.88239	9.61867e-46	TRUE	up
Locus_15987	solute carrier family 25 member 42	2727	162	7.67326	95	3.30888	1.2135	8.03062e-10	TRUE	up
Locus_16		2865	237	10.685	148	4.90658	1.12279	1.38467e-12	TRUE	up
Locus_160331		149	30	26.0067	1	0.637464	5.35039	1.74957e-08	TRUE	up
Locus_16037		1579	2642	216.123	3	0.18046	10.226	0	TRUE	up
Locus_16046		1464	2622	231.335	4	0.259514	9.79996	0	TRUE	up
Locus_160490		192	317	213.259	28	13.8516	3.94449	4.96882e-77	TRUE	up
Locus_16064		2954	98	4.28514	0	0	8.05821	5.91119e-24	TRUE	up
Locus_161066		134	42	40.485	14	9.92351	2.02847	1.44038e-05	TRUE	up
Locus_161127		125	78	80.5999	19	14.4373	2.48098	1.25271e-12	TRUE	up
Locus_161170		112	19	21.9122	3	2.54417	3.10647	0.000334751	TRUE	up
Locus_161544		164	24	18.9024	0	0	6.02847	6.69971e-07	TRUE	up
Locus_16161		389	55	18.2626	19	4.63923	1.97694	6.36461e-07	TRUE	up
Locus_161799		216	117	69.9652	42	18.4688	1.92155	9.13018e-14	TRUE	up
Locus_16199	RNA processing factor 1	1008	144	18.4524	93	8.76324	1.07427	2.70636e-07	TRUE	up
Locus_16205		3599	782	28.0656	429	11.3219	1.30969	3.35436e-52	TRUE	up
Locus_162080		110	1367	1605.19	14	12.0886	7.05295	0	TRUE	up
Locus_162351	glutathione S-transferase	151	248	212.141	116	72.9664	1.53972	3.16179e-21	TRUE	up
Locus_16263	similar to MEGF6	6278	743	15.2868	206	3.11665	2.29422	2.83861e-108	TRUE	up
Locus_162639		126	79	80.9853	1	0.753827	6.74728	2.32962e-21	TRUE	up
Locus_162666		110	168	197.272	109	94.1187	1.06764	2.35371e-08	TRUE	up
Locus_16273		810	104	16.5843	6	0.703572	4.55898	2.47529e-27	TRUE	up
Locus_163111		116	20	22.2701	0	0	5.76543	7.68349e-06	TRUE	up
Locus_163342		119	199	216.001	40	31.9268	2.7582	1.08974e-35	TRUE	up
Locus_1634	inter-alpha (globulin) inhibitor H4 (plasma Kallikrein-sensitive glycoprotein)	1240	1122	116.875	700	53.619	1.12415	7.73695e-59	TRUE	up
Locus_163736		110	26	30.5303	0	0	6.14394	2.002e-07	TRUE	up
Locus_16380	actin beta/gamma 1	696	81	15.0323	41	5.59521	1.4258	1.88056e-06	TRUE	up
Locus_164871		105	52	63.9682	0	0	7.14394	7.72377e-14	TRUE	up
Locus_165126		105	35	43.0555	12	10.8551	1.98782	0.000130796	TRUE	up
Locus_165134		171	16	12.0858	2	1.1109	3.4435	0.000648967	TRUE	up
Locus_165278		110	988	1160.15	240	207.234	2.48498	3.30477e-158	TRUE	up
Locus_165297		146	57	50.428	10	6.50563	2.95447	3.77823e-11	TRUE	up
Locus_16533		2747	71	3.33849	32	1.10645	1.59325	1.19361e-06	TRUE	up
Locus_165541		123	730	766.598	383	295.757	1.37406	1.88016e-52	TRUE	up
Locus_165603		120	107	115.173	67	53.0317	1.11888	6.91376e-06	TRUE	up
Locus_16577		1233	672	70.3973	418	32.2	1.12846	1.70766e-35	TRUE	up
Locus_166011		118	102	111.652	64	51.5158	1.11593	1.30361e-05	TRUE	up
Locus_16612	estradiol 17beta-dehydrogenase / testosterone 17beta-dehydrogenase /	948	115	15.6689	55	5.51057	1.50763	1.01047e-09	TRUE	up
Locus_166223		101	66	84.4058	27	25.3913	1.73301	6.05209e-07	TRUE	up
Locus_16625		3004	193	8.29865	61	1.92873	2.10522	2.4953e-25	TRUE	up
Locus_16637	prolyl-tRNA synthetase	1402	100	9.21302	29	1.96468	2.22938	3.18823e-14	TRUE	up
Locus_16645		2344	476	26.2301	268	10.8597	1.27223	2.04702e-30	TRUE	up
Locus_166706		118	105	114.936	8	6.43947	4.15775	2.20493e-26	TRUE	up
Locus_16689		1745	139	10.2889	83	4.51778	1.1874	3.27996e-08	TRUE	up
Locus_16732	abhydrolase domain containing 15	2023	163	10.4074	61	2.86402	1.86149	2.86859e-18	TRUE	up
Locus_167361		155	73	60.8333	29	17.7709	1.77535	6.96887e-08	TRUE	up
Locus_16762		730	53	9.37784	20	2.60225	1.8495	3.70357e-06	TRUE	up
Locus_16775		250	70	36.1666	37	14.0574	1.36333	2.6554e-05	TRUE	up
Locus_16776	transmembrane protein 63C	6432	482	9.67945	319	4.71071	1.03898	2.51294e-22	TRUE	up
Locus_167902		147	42	36.9047	12	7.75365	2.25086	2.81197e-06	TRUE	up
Locus_16793		199	26	16.876	3	1.43189	3.55898	3.49571e-06	TRUE	up
Locus_16808		1495	513	44.3227	347	22.046	1.00753	1.38385e-22	TRUE	up
Locus_168099		110	16	18.7879	1	0.863474	4.4435	0.000164668	TRUE	up
Locus_168363		109	30	35.5504	1	0.871396	5.35039	1.74957e-08	TRUE	up
Locus_168444		276	31	14.5078	0	0	6.3977	1.0423e-08	TRUE	up
Locus_16846		2626	192	9.44401	107	3.87018	1.287	1.18791e-12	TRUE	up
Locus_16871	N-acetylgalactosamine-6-sulfatase	2067	411	25.6833	190	8.73082	1.55664	1.31642e-35	TRUE	up
Locus_16882		853	419	63.4475	231	25.722	1.30256	8.75684e-28	TRUE	up
Locus_16897	roundabout, axon guidance receptor 3	1072	73	8.79585	33	2.92389	1.58893	8.44856e-07	TRUE	up
Locus_169179		130	141	140.096	73	53.3361	1.39323	1.47257e-10	TRUE	up
Locus_169577		105	29	35.6746	5	4.52296	2.97956	6.22219e-06	TRUE	up
Locus_169617		150	175	150.694	50	31.6607	2.25086	5.77294e-25	TRUE	up
Locus_16974		2039	29	1.83709	0	0	6.30148	3.3696e-08	TRUE	up
Locus_16999		176	272	199.621	129	69.6176	1.51974	8.19864e-23	TRUE	up
Locus_17057	pol-like protein	2607	64	3.17095	36	1.31161	1.27358	0.00018783	TRUE	up
Locus_171290		142	188	171.009	56	37.4578	2.19074	6.22024e-26	TRUE	up
Locus_171459		120	16	17.2222	0	0	5.4435	9.37851e-05	TRUE	up
Locus_17147		1601	8690	701.097	312	18.51	5.24324	0	TRUE	up
Locus_171588		119	65	70.5531	32	25.5414	1.46587	1.77819e-05	TRUE	up
Locus_17167		2747	173	8.13462	100	3.45767	1.23428	9.76523e-11	TRUE	up
Locus_171918		133	291	282.612	197	140.688	1.00633	6.48536e-13	TRUE	up
Locus_17204	condensin-2 complex subunit G2	3591	195	7.01405	88	2.32761	1.5914	1.48703e-17	TRUE	up
Locus_172256		106	49	59.709	21	18.8172	1.6659	5.09742e-05	TRUE	up
Locus_172310		132	385	376.736	230	165.499	1.18673	4.14879e-22	TRUE	up
Locus_172312		176	160	117.424	12	6.47606	4.18047	3.10505e-40	TRUE	up
Locus_172501		137	48	45.2554	16	11.0928	2.02847	2.71784e-06	TRUE	up
Locus_172711		122	47	49.7609	0	0	6.99809	1.18826e-12	TRUE	up
Locus_17286		1351	163	15.5841	109	7.66325	1.02405	1.29569e-07	TRUE	up
Locus_172930		117	17	18.7678	0	0	5.53097	5.00261e-05	TRUE	up
Locus_17301		780	132	21.8589	22	2.67898	3.02847	5.01544e-26	TRUE	up
Locus_1731	similar to ankyrin repeat protein	4658	117	3.24441	61	1.24386	1.38313	9.85121e-09	TRUE	up
Locus_17326	similar to ASPM	2873	84	3.77654	49	1.61995	1.22111	2.34732e-05	TRUE	up
Locus_17358	yellow-x1	3056	1112	47.0004	120	3.72967	3.65555	5.46967e-257	TRUE	up
Locus_17375		244	262	138.695	91	35.4237	1.96913	1.7026e-31	TRUE	up
Locus_17408		1900	118	8.02192	63	3.14941	1.34887	1.73472e-08	TRUE	up
Locus_17426	MYND domain protein, putative	1300	80	7.94871	52	3.79929	1.06499	0.000324312	TRUE	up
Locus_17460		592	138	30.1098	9	1.44399	4.3821	1.37922e-35	TRUE	up
Locus_174741		171	28	21.1501	8	4.44361	2.25086	0.000238347	TRUE	up
Locus_175094		124	16	16.6666	2	1.53197	3.4435	0.000648967	TRUE	up
Locus_175197		159	13	10.5608	0	0	5.14394	0.000621749	TRUE	up
Locus_175416		162	23	18.3385	5	2.93155	2.64514	0.000260845	TRUE	up
Locus_17549	natural resistance-associated macrophage protein	7032	75	1.37763	44	0.594314	1.21289	8.67022e-05	TRUE	up
Locus_17557	hsp70-interacting protein	1669	123	9.51916	74	4.21131	1.17656	3.22608e-07	TRUE	up
Locus_17577		159	153	124.292	104	62.1267	1.00045	6.42717e-07	TRUE	up
Locus_175846		128	23	23.2096	3	2.22614	3.3821	2.52824e-05	TRUE	up
Locus_175864		108	49	58.6033	1	0.879465	6.05821	1.14826e-13	TRUE	up
Locus_17600	host cell factor C1	4677	745	20.5749	470	9.54493	1.10808	3.42398e-38	TRUE	up
Locus_17603		3277	378	14.8993	219	6.3476	1.23096	5.49502e-23	TRUE	up
Locus_1765	similar to ATP-binding cassette, sub-family A member 3	6748	930	17.8015	483	6.79852	1.38871	6.47601e-68	TRUE	up
Locus_176626		160	132	106.562	77	45.7102	1.22111	3.7387e-08	TRUE	up
Locus_176674		137	24	22.6277	5	3.4665	2.70654	0.000142262	TRUE	up
Locus_1769	phosphoribosylaminoimidazolecarboxamide formyltransferase / IMP cyclohydrolase	837	162	25	92	10.4401	1.25979	2.14466e-10	TRUE	up
Locus_17698	RNA methyltransferase-like protein 1B	1706	67	5.07278	40	2.22701	1.18766	0.00032922	TRUE	up
Locus_17700		1866	122	8.44497	64	3.25769	1.37424	5.26816e-09	TRUE	up
Locus_17717		470	560	153.901	295	59.6165	1.36822	5.56482e-40	TRUE	up
Locus_177541		115	164	184.203	73	60.293	1.61123	4.50921e-15	TRUE	up
Locus_17774	BAI1-associated protein 2	4696	257	7.06895	135	2.73054	1.37231	1.52271e-18	TRUE	up
Locus_17796		948	190	25.8878	108	10.8208	1.25847	4.18012e-12	TRUE	up
Locus_17823		332	224	87.1485	125	35.7614	1.28507	1.13014e-14	TRUE	up
Locus_17825		1560	129	10.6811	83	5.05354	1.07969	1.24613e-06	TRUE	up
Locus_178306		118	89	97.4222	44	35.4171	1.45981	2.77007e-07	TRUE	up
Locus_17831		178	89	64.5832	44	23.4787	1.45981	2.77007e-07	TRUE	up
Locus_1785	sodium/glucose cotransporter slc5a1,2,4, putative	2066	33	2.06316	6	0.275844	2.90293	1.58733e-06	TRUE	up
Locus_17865	prostaglandin-H2 D-isomerase	1174	165	18.1537	21	1.699	3.41751	3.80681e-36	TRUE	up
Locus_178893		117	295	325.676	187	151.809	1.10118	4.12328e-15	TRUE	up
Locus_17897		1035	356	44.4283	149	13.6738	1.70007	5.19412e-35	TRUE	up
Locus_17903		221	441	257.749	0	0	10.2281	1.20413e-81	TRUE	up
Locus_179093		128	73	73.6653	31	23.0035	1.67913	2.52986e-07	TRUE	up
Locus_179634		131	22	21.6921	3	2.17516	3.31797	4.8626e-05	TRUE	up
Locus_180430		435	19	5.64175	2	0.4367	3.69143	9.19416e-05	TRUE	up
Locus_18052		274	40	18.8564	0	0	6.76543	5.86155e-11	TRUE	up
Locus_18062	nephrosis 1, congenital, Finnish type (nephrin)	4125	156	4.88484	94	2.16444	1.17432	5.20217e-09	TRUE	up
Locus_180637		115	87	97.7173	54	44.6003	1.13156	5.92986e-05	TRUE	up
Locus_180746		123	1069	1122.59	42	32.4329	5.11323	1.08401e-291	TRUE	up
Locus_18116		1053	480	58.8793	281	25.3466	1.21597	1.40483e-28	TRUE	up
Locus_18130		290	30	13.3621	8	2.6202	2.35039	7.64569e-05	TRUE	up
Locus_18132		200	150	96.8749	18	8.5484	3.5024	1.57996e-33	TRUE	up
Locus_18139	organic cation transporter protein	3877	194	6.46332	129	3.16036	1.03219	4.3324e-09	TRUE	up
Locus_181448		106	32	38.9937	2	1.79212	4.4435	1.52552e-08	TRUE	up
Locus_18163	arylsulfatase D/E/F/H	2904	107	4.75923	23	0.752269	2.66141	1.41686e-18	TRUE	up
Locus_182053		120	113	121.632	34	26.9116	2.17622	1.44775e-15	TRUE	up
Locus_18208		3017	94	4.02441	21	0.661129	2.60577	5.46264e-16	TRUE	up
Locus_18239	tenascin	353	32	11.7091	4	1.07629	3.4435	2.52198e-07	TRUE	up
Locus_182555		116	23	25.6106	3	2.45644	3.3821	2.52824e-05	TRUE	up
Locus_18269		2618	112	5.52584	75	2.72103	1.02204	2.3275e-05	TRUE	up
Locus_182746		112	50	57.6636	16	13.5689	2.08736	9.16474e-07	TRUE	up
Locus_1829		2716	560	26.6323	362	12.6596	1.07294	2.74208e-27	TRUE	up
Locus_182981		139	54	50.1798	26	17.7664	1.49795	9.12173e-05	TRUE	up
Locus_183		616	154	32.2916	98	15.1108	1.09558	5.23486e-08	TRUE	up
Locus_1830	Temporarily assigned gene name protein 40	3142	2295	94.3466	1308	39.5406	1.25463	1.7293e-143	TRUE	up
Locus_18351	sodium channel, nonvoltage-gated 1, alpha	3849	637	21.3767	206	5.08348	2.07215	9.44465e-82	TRUE	up
Locus_18397		1793	208	14.9842	141	7.46932	1.00439	2.61784e-09	TRUE	up
Locus_1840	CYP356A1	2265	554	31.593	186	7.79986	2.01809	1.07989e-68	TRUE	up
Locus_18405		1135	168	19.1189	60	5.02108	1.92893	9.86203e-20	TRUE	up
Locus_184148		113	54	61.7256	2	1.6811	5.19839	6.60293e-15	TRUE	up
Locus_184443		106	19	23.1525	1	0.896058	4.69143	2.27387e-05	TRUE	up
Locus_18448	L-gulonate 3-dehydrogenase	1506	85	7.29027	56	3.53187	1.04554	0.000249522	TRUE	up
Locus_18464	thyroid adenoma associated	4009	116	3.73742	78	1.84799	1.01608	1.73643e-05	TRUE	up
Locus_184908		103	21	26.3349	4	3.68863	2.83582	0.000303906	TRUE	up
Locus_185247		111	104	121.021	64	54.7645	1.14394	6.32729e-06	TRUE	up
Locus_18567		1714	68	5.12446	43	2.38287	1.1047	0.000733578	TRUE	up
Locus_18570	zinc finger CCCH-type containing 14	680	59	11.2071	28	3.91103	1.51879	2.92613e-05	TRUE	up
Locus_185717		104	32	39.7435	9	8.21961	2.27358	5.95747e-05	TRUE	up
Locus_185785		111	27	31.4189	3	2.56709	3.61343	1.79999e-06	TRUE	up
Locus_186074		129	131	131.169	4	2.94518	5.47693	4.20653e-36	TRUE	up
Locus_18662		487	52	13.7919	28	5.46099	1.33659	0.00057354	TRUE	up
Locus_18667		155	148	123.333	47	28.801	2.09837	2.11421e-19	TRUE	up
Locus_18676	cation efflux system protein, CDF family	4585	397	11.1841	146	3.02451	1.88667	4.97269e-45	TRUE	up
Locus_18677		696	27	5.01077	9	1.22822	2.02847	0.00091482	TRUE	up
Locus_18692		348	175	64.9544	101	27.5667	1.2365	6.92246e-11	TRUE	up
Locus_187008		107	105	126.752	55	48.8226	1.37639	7.89459e-08	TRUE	up
Locus_18711	lysyl-tRNA synthetase, class II	2041	192	12.1509	115	5.35176	1.18298	3.98534e-11	TRUE	up
Locus_18747		287	52	23.403	16	5.29517	2.14394	3.03623e-07	TRUE	up
Locus_187642		135	21	20.0926	3	2.11071	3.25086	9.31633e-05	TRUE	up
Locus_18765		487	173	45.8846	64	12.4823	1.87813	1.31319e-19	TRUE	up
Locus_187713		106	16	19.4968	0	0	5.4435	9.37851e-05	TRUE	up
Locus_187889		127	199	202.395	97	72.5454	1.48022	3.94316e-16	TRUE	up
Locus_188019		131	245	241.571	145	105.133	1.20023	2.00501e-14	TRUE	up
Locus_18818		4426	112	3.26856	38	0.815482	2.00293	6.48191e-14	TRUE	up
Locus_18833		392	1105	364.105	113	27.3801	3.73315	2.91505e-259	TRUE	up
Locus_18869		276	1484	694.504	71	24.4338	4.82903	0	TRUE	up
Locus_18873	nuclear prelamin A recognition factor-like	2465	194	10.1656	130	5.0092	1.02105	6.15361e-09	TRUE	up
Locus_18881	alpha-L-fucosidase	676	183	34.9667	104	14.6126	1.25876	1.12765e-11	TRUE	up
Locus_18883	similar to solute carrier family 7, member 9	4928	131	3.43361	11	0.212014	4.01749	3.15286e-32	TRUE	up
Locus_18924		1226	506	53.3102	186	14.41	1.88734	2.05085e-57	TRUE	up
Locus_18950		1854	123	8.5693	44	2.25416	1.92659	1.66768e-14	TRUE	up
Locus_18955	aldehyde dehydrogenase, putative	3556	247	8.97191	160	4.27366	1.06994	3.8522e-12	TRUE	up
Locus_189899		104	511	634.655	305	278.553	1.18802	2.54197e-29	TRUE	up
Locus_19018	translation initiation factor eIF-5A	1654	37	2.88946	12	0.689109	2.06799	4.48913e-05	TRUE	up
Locus_190297		127	27	27.4606	8	5.98313	2.19839	0.000412612	TRUE	up
Locus_19037		1150	93	10.4456	53	4.37744	1.25474	4.08668e-06	TRUE	up
Locus_1906		2515	453	23.2654	261	9.857	1.23896	8.77247e-28	TRUE	up
Locus_19066		397	26	8.45927	2	0.4785	4.14394	8.5321e-07	TRUE	up
Locus_191219		158	38	31.0654	6	3.60692	3.10647	6.43574e-08	TRUE	up
Locus_19122		967	73	9.75093	29	2.84848	1.77535	6.96887e-08	TRUE	up
Locus_191917	SICA antigen (fragment)	160	51	41.1718	3	1.78092	4.53097	1.64391e-13	TRUE	up
Locus_192310		108	994	1188.81	233	204.915	2.53642	6.60248e-163	TRUE	up
Locus_19271	thioredoxin 1	1877	114	7.84495	72	3.64343	1.10647	3.90447e-06	TRUE	up
Locus_192767		118	55	60.2047	25	20.1233	1.58101	3.31597e-05	TRUE	up
Locus_19282		661	2224	434.593	1	0.143695	11.5624	0	TRUE	up
Locus_19286		173	69	51.5173	36	19.7651	1.3821	2.4745e-05	TRUE	up
Locus_192939		142	69	62.764	26	17.3911	1.85159	6.81763e-08	TRUE	up
Locus_192948		115	14	15.7246	0	0	5.25086	0.00033193	TRUE	up
Locus_19299	checkpoint serine/threonine-protein kinase	3141	124	5.09922	46	1.39102	1.87414	4.23153e-14	TRUE	up
Locus_19306		731	13	2.29708	0	0	5.14394	0.000621749	TRUE	up
Locus_19309	similar to Host cell factor C1	2402	807	43.3961	480	18.9806	1.19304	1.50733e-46	TRUE	up
Locus_19338	chromosome transmission fidelity protein 4	3832	105	3.53927	69	1.71027	1.04922	2.94337e-05	TRUE	up
Locus_193405		155	32	26.6666	10	6.12788	2.12158	0.000137926	TRUE	up
Locus_1935		4197	328	10.0945	195	4.41304	1.19372	4.83121e-19	TRUE	up
Locus_194187		141	312	285.815	206	138.768	1.0424	1.25055e-14	TRUE	up
Locus_19449	dual specificty phosphatase, putative	1433	63	5.67864	39	2.585	1.13538	0.000939908	TRUE	up
Locus_194642		103	49	61.4481	25	23.0539	1.41436	0.000464336	TRUE	up
Locus_19495		490	115	30.3146	74	14.3442	1.07954	5.81344e-06	TRUE	up
Locus_195258		208	45	27.9447	16	7.30632	1.93536	1.31977e-05	TRUE	up
Locus_195478		117	20	22.0797	4	3.24725	2.76543	0.000559309	TRUE	up
Locus_195679		110	18	21.1363	3	2.59042	3.02847	0.000625625	TRUE	up
Locus_195927		100	158	204.083	92	87.3836	1.22372	1.0357e-09	TRUE	up
Locus_196487		101	101	129.166	48	45.14	1.51675	1.17065e-08	TRUE	up
Locus_196617		124	49	51.0416	16	12.2558	2.05821	1.58101e-06	TRUE	up
Locus_19699		218	230	136.277	154	67.0975	1.02221	1.52198e-10	TRUE	up
Locus_197441		127	18	18.3071	3	2.24367	3.02847	0.000625625	TRUE	up
Locus_1976		2014	481	30.8486	253	11.9317	1.3704	1.84807e-34	TRUE	up
Locus_19779	finTRIM family, member 56	3232	82	3.27712	38	1.11675	1.55313	2.3758e-07	TRUE	up
Locus_19801		2276	92	5.22114	15	0.625981	3.06017	2.16157e-18	TRUE	up
Locus_198024		100	47	60.7083	11	10.448	2.53866	5.82479e-08	TRUE	up
Locus_198607		135	21	20.0926	1	0.703572	4.83582	6.04255e-06	TRUE	up
Locus_19882		215	78	46.8604	44	19.4382	1.26947	2.70854e-05	TRUE	up
Locus_19932		183	59	41.6438	8	4.15223	3.32615	8.351e-13	TRUE	up
Locus_19945		178	1188	862.077	726	387.399	1.154	5.62089e-65	TRUE	up
Locus_199619		102	78	98.7744	37	34.4543	1.51945	8.34014e-07	TRUE	up
Locus_20011	beta-mannosidase	3511	44	1.61872	20	0.541055	1.58101	0.000288668	TRUE	up
Locus_20017		510	818	207.173	476	88.65	1.22464	3.57068e-49	TRUE	up
Locus_20053		2752	67	3.14468	40	1.38055	1.18766	0.00032922	TRUE	up
Locus_20062		2536	127	6.46851	47	1.76032	1.8776	1.81254e-14	TRUE	up
Locus_20074	similar to ficolin 4	2053	51	3.20871	27	1.24916	1.36104	0.000537798	TRUE	up
Locus_20079	MFS transporter, ACS family, solute carrier family 17 (sodium-dependent inorganic phosphate cotransporter), member 5	4261	275	8.33626	169	3.76719	1.14591	5.06105e-15	TRUE	up
Locus_20086		266	62	30.1065	27	9.64105	1.64281	4.13622e-06	TRUE	up
Locus_201041		124	880	916.665	203	155.495	2.55953	1.15163e-145	TRUE	up
Locus_20113		3130	40	1.65069	12	0.364149	2.18047	8.58792e-06	TRUE	up
Locus_20145		1766	29	2.12108	2	0.107568	4.30148	1.13488e-07	TRUE	up
Locus_201740		110	44	51.6666	16	13.8156	1.90293	2.23759e-05	TRUE	up
Locus_2018	Innexin family protein	687	698	131.235	376	51.9844	1.336	4.7677e-48	TRUE	up
Locus_202106		405	42	13.395	4	0.938095	3.83582	3.09621e-10	TRUE	up
Locus_20269	heat shock 70kDa protein 1/8	3491	288	10.656	68	1.85013	2.52597	6.47099e-47	TRUE	up
Locus_20278		4133	181	5.6567	89	2.04535	1.46762	1.60739e-14	TRUE	up
Locus_202998		116	20	22.2701	3	2.45644	3.18047	0.000177084	TRUE	up
Locus_20361		214	25	15.0895	5	2.21921	2.76543	7.71357e-05	TRUE	up
Locus_204319		109	112	132.722	31	27.0133	2.29666	1.83218e-16	TRUE	up
Locus_204412		113	48	54.8672	23	19.3327	1.5049	0.000254322	TRUE	up
Locus_204718		104	33	40.9855	12	10.9595	1.90293	0.000366702	TRUE	up
Locus_20482	hypoxia-inducible factor prolyl hydroxylase	3942	394	12.9101	126	3.03596	2.08828	4.70696e-51	TRUE	up
Locus_20492	crystallin, alpha B, b	999	204	26.3763	7	0.665541	5.30857	5.9907e-56	TRUE	up
Locus_204999		139	24	22.3021	7	4.78327	2.22111	0.000936433	TRUE	up
Locus_205846		202	113	72.2565	59	27.7423	1.38104	1.9816e-08	TRUE	up
Locus_206		723	65	11.6125	31	4.07254	1.51167	1.03724e-05	TRUE	up
Locus_20600		228	186	105.373	33	13.7474	2.93827	1.43805e-35	TRUE	up
Locus_20609	similar to supercoiling factor CG9148-PA, isoform A	1214	374	39.7926	155	12.127	1.71427	3.35914e-37	TRUE	up
Locus_20614		187	476	328.787	273	138.664	1.24556	1.98622e-29	TRUE	up
Locus_206404		159	26	21.1216	4	2.38949	3.14394	1.27716e-05	TRUE	up
Locus_20676		156	19	15.7318	0	0	5.69143	1.42956e-05	TRUE	up
Locus_20689		532	41	9.95456	19	3.39222	1.55313	0.000630528	TRUE	up
Locus_20709	centromere protein T	3494	77	2.84654	38	1.03301	1.46236	2.2412e-06	TRUE	up
Locus_20722		371	287	99.9212	19	4.86432	4.36048	8.68271e-74	TRUE	up
Locus_20780		675	21	4.01851	5	0.703572	2.51389	0.000850763	TRUE	up
Locus_20786		186	201	139.583	130	66.3854	1.07219	5.54002e-10	TRUE	up
Locus_20792		604	96	20.5298	3	0.471766	5.4435	1.76903e-26	TRUE	up
Locus_20840	MFS transporter, DHA1 family, solute carrier family 18 (vesicular monoamine)	5385	363	8.70704	209	3.6864	1.23997	2.45299e-22	TRUE	up
Locus_20890		1892	274	18.7059	8	0.401616	5.54154	1.507e-75	TRUE	up
Locus_2096		2954	1401	61.2601	289	9.29243	2.72082	5.38295e-248	TRUE	up
Locus_20968		275	386	181.303	233	80.4758	1.17177	9.9613e-22	TRUE	up
Locus_209868		105	68	83.6507	33	29.8515	1.48657	8.06795e-06	TRUE	up
Locus_2099	pol-like protein	9519	364	4.93924	148	1.47677	1.74184	5.03464e-37	TRUE	up
Locus_210068		126	16	16.4021	2	1.50765	3.4435	0.000648967	TRUE	up
Locus_21017	Phosphorylated vacuolar membrane protein that interacts with Atg13p	2381	58	3.14643	33	1.31643	1.25709	0.000514241	TRUE	up
Locus_21037	ankyrin repeat protein	2721	118	5.60149	76	2.65294	1.07822	4.2954e-06	TRUE	up
Locus_211002		103	50	62.7022	12	11.0659	2.5024	2.61138e-08	TRUE	up
Locus_21111		1447	187	16.6926	69	4.52921	1.88187	3.09846e-21	TRUE	up
Locus_212544		116	164	182.615	74	60.5921	1.5916	8.15707e-15	TRUE	up
Locus_21284		3086	203	8.49669	24	0.738682	3.52388	1.5248e-45	TRUE	up
Locus_21334		368	43	15.0928	3	0.774311	4.28481	3.72258e-11	TRUE	up
Locus_21372		789	21	3.43789	0	0	5.83582	4.16452e-06	TRUE	up
Locus_21375	glutathione S-transferase	1104	56	6.55192	30	2.58104	1.34397	0.00029248	TRUE	up
Locus_214108		148	14	12.2185	0	0	5.25086	0.00033193	TRUE	up
Locus_21411		507	170	43.3103	56	10.4911	2.04554	1.51871e-21	TRUE	up
Locus_214187		105	380	467.46	95	85.9362	2.4435	1.35312e-59	TRUE	up
Locus_21423	similar to sushi, von Willebrand factor type A, EGF and pentraxin domain containing 1	1992	87	5.64131	56	2.67018	1.07909	0.000126478	TRUE	up
Locus_21449		463	22	6.1375	5	1.02573	2.58101	0.000471915	TRUE	up
Locus_215066		104	158	196.234	20	18.2658	3.42536	1.08303e-34	TRUE	up
Locus_215300		122	15	15.8811	1	0.778542	4.35039	0.000318833	TRUE	up
Locus_21605	solute carrier family 7 (cationic amino acid transporter, y+ system), member 1	3543	87	3.17174	55	1.47446	1.10509	8.704e-05	TRUE	up
Locus_216261		108	131	156.674	13	11.433	3.77649	5.82281e-31	TRUE	up
Locus_216764		138	132	123.551	61	41.9849	1.55716	1.27119e-11	TRUE	up
Locus_216782		116	84	93.5344	47	38.4842	1.28123	9.69218e-06	TRUE	up
Locus_21679		593	130	28.3164	71	11.3722	1.31612	5.56851e-09	TRUE	up
Locus_217131		103	576	722.329	370	341.198	1.08205	1.89978e-28	TRUE	up
Locus_21729		1162	21	2.33433	1	0.0817402	4.83582	6.04255e-06	TRUE	up
Locus_21756		212	158	96.2656	56	25.0896	1.93993	1.03746e-18	TRUE	up
Locus_21773		1019	73	9.25334	29	2.70312	1.77535	6.96887e-08	TRUE	up
Locus_21789	glutathione S-transferase	903	63	9.01162	26	2.73481	1.72034	1.37828e-06	TRUE	up
Locus_218008		116	25	27.8376	7	5.73168	2.28	0.0005366	TRUE	up
Locus_218400		102	30	37.9901	0	0	6.35039	1.87842e-08	TRUE	up
Locus_21844	similar to Matrix metalloproteinase 1 CG4859-PA, isoform A	2147	70	4.2113	22	0.973269	2.11335	1.94077e-09	TRUE	up
Locus_21884		790	191	31.2289	48	5.77107	2.43597	6.78486e-30	TRUE	up
Locus_21909		1585	46	3.74868	18	1.07866	1.79714	3.22266e-05	TRUE	up
Locus_219244		128	21	21.1914	4	2.96819	2.83582	0.000303906	TRUE	up
Locus_21963	similar to slit protein	2663	955	46.3214	49	1.7477	4.72815	1.35931e-254	TRUE	up
Locus_21971		758	31	5.28253	7	0.877144	2.59034	1.60813e-05	TRUE	up
Locus_22004	asparagine synthase (glutamine-hydrolysing)	2700	282	13.4907	180	6.33214	1.0912	2.96057e-14	TRUE	up
Locus_22077	Gen homolog 1, endonuclease (Drosophila)	3562	38	1.37797	13	0.34665	1.99099	5.69069e-05	TRUE	up
Locus_220796		134	21	20.2425	1	0.708822	4.83582	6.04255e-06	TRUE	up
Locus_22093		1088	240	28.4926	140	12.222	1.22111	1.615e-14	TRUE	up
Locus_22113	similar to monocarboxylate transporter	2219	63	3.66719	34	1.45534	1.33332	0.000112215	TRUE	up
Locus_221418		105	13	15.992	0	0	5.14394	0.000621749	TRUE	up
Locus_22146	yellow-x1c protein	2072	393	24.4992	72	3.30054	2.89196	6.21411e-74	TRUE	up
Locus_22157		948	39	5.31381	13	1.3025	2.02847	3.33142e-05	TRUE	up
Locus_22225	condensin complex subunit 1	5003	201	5.18938	108	2.05038	1.33967	4.67991e-14	TRUE	up
Locus_222626		104	17	21.1138	1	0.91329	4.53097	8.53012e-05	TRUE	up
Locus_22268		136	680	645.832	425	296.819	1.12158	1.45462e-35	TRUE	up
Locus_222724		122	27	28.586	0	0	6.19839	1.10242e-07	TRUE	up
Locus_223045		104	25	31.0496	2	1.82658	4.08736	1.6715e-06	TRUE	up
Locus_22358		1201	53	5.7001	8	0.632687	3.17142	4.40504e-11	TRUE	up
Locus_223975		112	16	18.4524	2	1.69611	3.4435	0.000648967	TRUE	up
Locus_223995		108	168	200.926	43	37.817	2.40956	5.507e-26	TRUE	up
Locus_22410		802	75	12.0792	25	2.96079	2.02847	1.37157e-09	TRUE	up
Locus_224283		203	24	15.2709	5	2.33946	2.70654	0.000142262	TRUE	up
Locus_22450	similar to pol polyprotein	2417	63	3.36677	36	1.41471	1.25086	0.000276879	TRUE	up
Locus_224896		107	129	155.724	57	50.598	1.62184	4.87316e-12	TRUE	up
Locus_2263	solute carrier family 34 (sodium phosphate), member 2	2699	991	47.4265	427	15.0268	1.65815	5.00018e-94	TRUE	up
Locus_226713		105	69	84.8808	36	32.5653	1.3821	2.4745e-05	TRUE	up
Locus_2268		4216	708	21.6911	408	9.19182	1.23868	2.46975e-43	TRUE	up
Locus_227033		101	26	33.2508	0	0	6.14394	2.002e-07	TRUE	up
Locus_22722	cell division cycle associated 3	1658	98	7.63469	53	3.03622	1.33029	5.53628e-07	TRUE	up
Locus_227792		158	30	24.5253	3	1.80346	3.76543	2.41677e-07	TRUE	up
Locus_22804		678	42	8.00146	15	2.10138	1.92893	3.0541e-05	TRUE	up
Locus_22848		114	41	46.4546	15	12.4977	1.89416	5.12161e-05	TRUE	up
Locus_22853		597	177	38.2956	97	15.4326	1.3112	5.03706e-12	TRUE	up
Locus_22874	plant G-box-binding factor	1710	230	17.3733	59	3.27716	2.40635	1.78522e-35	TRUE	up
Locus_22889	similar to aspartate racemase	2140	206	12.4338	119	5.28172	1.23519	9.96858e-13	TRUE	up
Locus_228982		124	46	47.9166	21	16.0857	1.57475	0.000205873	TRUE	up
Locus_2290	similar to pol polyprotein	4381	188	5.54287	60	1.30083	2.0912	1.80257e-24	TRUE	up
Locus_22933		1150	401	45.0398	10	0.825932	5.76903	8.11436e-111	TRUE	up
Locus_22950		579	253	56.4406	35	5.74158	3.29721	9.5308e-54	TRUE	up
Locus_22965		2577	147	7.36805	78	2.8749	1.35777	1.39584e-10	TRUE	up
Locus_230	cathepsin K-1	455	519	147.335	325	67.8444	1.1188	4.56903e-27	TRUE	up
Locus_230051		136	28	26.5931	8	5.58719	2.25086	0.000238347	TRUE	up
Locus_23006		819	197	31.0694	74	8.58203	1.8561	6.04924e-22	TRUE	up
Locus_230709		104	34	42.2275	0	0	6.53097	1.80699e-09	TRUE	up
Locus_2308		248	40	20.8333	19	7.27686	1.5175	0.000985549	TRUE	up
Locus_23130		1294	132	13.1762	83	6.09236	1.11286	4.31057e-07	TRUE	up
Locus_231585		103	34	42.6375	8	7.37726	2.53097	7.21028e-06	TRUE	up
Locus_23229		109	62	73.4708	20	17.4279	2.07577	3.17114e-08	TRUE	up
Locus_23270		1924	513	34.4399	268	13.2304	1.38023	3.87559e-37	TRUE	up
Locus_232836		113	76	86.873	7	5.88385	3.88408	2.14236e-18	TRUE	up
Locus_232866		105	19	23.373	0	0	5.69143	1.42956e-05	TRUE	up
Locus_23302		1518	37	3.14833	4	0.250282	3.65296	9.03718e-09	TRUE	up
Locus_23355		134	127	122.419	66	46.7823	1.38779	1.71176e-09	TRUE	up
Locus_233727		128	47	47.4283	1	0.742048	5.99809	3.92525e-13	TRUE	up
Locus_233789		111	98	114.039	53	45.3518	1.33029	5.53628e-07	TRUE	up
Locus_233890		110	86	100.985	53	45.7641	1.14185	5.74719e-05	TRUE	up
Locus_23432		1819	76	5.39673	50	2.61083	1.04757	0.000609198	TRUE	up
Locus_23435		554	241	56.1898	155	26.5744	1.08027	4.87255e-12	TRUE	up
Locus_234409		141	18	16.4893	0	0	5.61343	2.6723e-05	TRUE	up
Locus_23524	similar to interferon, gamma-inducible protein 30	912	344	48.7207	197	20.517	1.24772	2.15795e-21	TRUE	up
Locus_23533		2576	56	2.80797	27	0.995543	1.49597	6.46712e-05	TRUE	up
Locus_23553		2639	17	0.832069	0	0	5.53097	5.00261e-05	TRUE	up
Locus_2359	aldehyde oxidase	5672	634	14.4379	233	3.90177	1.88766	5.69907e-72	TRUE	up
Locus_23705		2070	114	7.11352	69	3.16607	1.16787	1.19767e-06	TRUE	up
Locus_23831		206	161	100.951	64	29.509	1.77442	6.37489e-17	TRUE	up
Locus_24013	tetratricopeptide repeat protein, putative	3249	233	9.26309	126	3.68352	1.33041	4.51176e-16	TRUE	up
Locus_24036		614	43	9.04586	8	1.23755	2.86977	2.81167e-08	TRUE	up
Locus_24047	similar to fibropellin Ia	1412	61	5.58014	27	1.81623	1.61935	6.58441e-06	TRUE	up
Locus_24051	elongation factor 2 kinase	3175	74	3.01049	49	1.46587	1.03825	0.000834923	TRUE	up
Locus_24126	dimethyladenosine transferase 1, mitochondrial	1343	69	6.63625	28	1.98027	1.74467	2.63116e-07	TRUE	up
Locus_2413	maltase-glucoamylase	9068	172	2.45	116	1.21503	1.01179	7.32699e-08	TRUE	up
Locus_24217	7-dehydrocholesterol reductase	2442	21	1.11077	4	0.155581	2.83582	0.000303906	TRUE	up
Locus_24223	similar to PiggyBac transposable element-derived protein 4	3736	146	5.04773	82	2.08473	1.27578	1.38512e-09	TRUE	up
Locus_2423	isoamyl alcohol oxidase	1916	37	2.49434	10	0.495732	2.33103	8.22453e-06	TRUE	up
Locus_2442	hedgling	7373	3867	67.7454	1872	24.1159	1.49014	0	TRUE	up
Locus_2445	peroxisomal 2,4-dienoyl-CoA reductase	1801	113	8.10428	61	3.21705	1.33294	5.2001e-08	TRUE	up
Locus_2449		250	352	181.866	235	89.2832	1.02642	4.65624e-16	TRUE	up
Locus_24497	mono-ADP-ribosyltransferase sirtuin 6	1957	195	12.8704	19	0.922157	3.80291	2.98338e-46	TRUE	up
Locus_24516		2410	23	1.23271	6	0.23647	2.3821	0.000678763	TRUE	up
Locus_24548	beta-1,2-N-acetylglucosaminyltransferase	2414	92	4.92267	53	2.08536	1.23914	6.00632e-06	TRUE	up
Locus_24592	pleiomorphic adenoma gene-like 1	3059	119	5.02478	57	1.76985	1.50543	5.01904e-10	TRUE	up
Locus_24609	cytochrome P450, family 3, subfamily A	2998	47	2.02496	14	0.443546	2.19074	9.30084e-07	TRUE	up
Locus_24615	3-oxo-5-alpha-steroid 4-dehydrogenase 1	983	61	8.01542	29	2.80212	1.51626	2.08019e-05	TRUE	up
Locus_24634	similar to sex-determining protein fem-1	2170	107	6.36904	70	3.06394	1.05569	2.14146e-05	TRUE	up
Locus_24644		1214	113	12.0229	57	4.45962	1.43079	7.16286e-09	TRUE	up
Locus_24654		3613	90	3.21754	60	1.57734	1.02847	0.00019051	TRUE	up
Locus_24686		350	519	191.535	148	40.1639	2.25364	5.67019e-74	TRUE	up
Locus_24705		1069	241	29.1199	162	14.3939	1.01654	6.22264e-11	TRUE	up
Locus_24711		204	170	107.639	63	29.3327	1.87561	3.09904e-19	TRUE	up
Locus_24715		1222	49	5.17934	21	1.63226	1.6659	5.09742e-05	TRUE	up
Locus_2472		599	81	17.4666	54	8.56267	1.02847	0.00046698	TRUE	up
Locus_24783	insulinoma-associated 1	2052	68	4.28037	37	1.71264	1.32151	6.04343e-05	TRUE	up
Locus_24907		185	334	233.198	198	101.657	1.19785	1.7101e-19	TRUE	up
Locus_24925		496	776	202.083	0	0	11.0434	2.46348e-126	TRUE	up
Locus_25005	cytoskeleton associated protein 2-like	2473	47	2.45484	13	0.4993	2.29765	3.89001e-07	TRUE	up
Locus_25018		4374	84	2.48056	44	0.955468	1.37639	2.37774e-06	TRUE	up
Locus_25154		117	14	15.4558	1	0.811813	4.25086	0.000611359	TRUE	up
Locus_25282	kelch-like 35 (Drosophila)	2386	71	3.8436	39	1.55252	1.30785	4.5442e-05	TRUE	up
Locus_25416		2291	40	2.2552	18	0.746259	1.59551	0.000564554	TRUE	up
Locus_25486		1070	123	14.8481	15	1.33153	3.47913	2.26574e-27	TRUE	up
Locus_25532	scavenger receptor class F, member 1	2475	291	15.1868	195	7.48344	1.02105	3.21142e-13	TRUE	up
Locus_25540	similar to cytochrome b5 reductase 4	2423	149	7.94297	79	3.09682	1.35889	9.80133e-11	TRUE	up
Locus_25574	oxidoreductase, Gfo/Idh/MocA family	1993	90	5.83291	61	2.90713	1.00462	0.000268765	TRUE	up
Locus_25648		1755	99	7.28631	48	2.5978	1.4879	2.85672e-08	TRUE	up
Locus_2567	ATP-binding cassette, subfamily A (ABC1), member 1	7804	3148	52.1036	1926	23.4413	1.15233	4.4271e-172	TRUE	up
Locus_25679		2348	84	4.62095	42	1.699	1.4435	8.59551e-07	TRUE	up
Locus_25685	neurotransmitter:Na+ symporter, NSS family	3467	258	9.61204	142	3.89024	1.30498	2.97335e-17	TRUE	up
Locus_25711	KRAB domain-containing zinc finger protein	1697	82	6.2414	48	2.68659	1.21609	3.27862e-05	TRUE	up
Locus_25719	wee1-like protein kinase	3775	154	5.26931	82	2.06319	1.35274	5.23984e-11	TRUE	up
Locus_25732		4399	300	8.80881	86	1.85689	2.24606	1.40873e-42	TRUE	up
Locus_2591	DNA polymerase theta subunit	4777	228	6.16495	90	1.78949	1.78454	4.84443e-24	TRUE	up
Locus_25923		257	48	24.1245	6	2.21748	3.4435	8.82489e-11	TRUE	up
Locus_25935		110	26	30.5303	5	4.31737	2.82201	4.13724e-05	TRUE	up
Locus_25951		151	51	43.6258	19	11.9514	1.868	5.1067e-06	TRUE	up
Locus_25999		476	37	10.0403	16	3.19268	1.65296	0.000693307	TRUE	up
Locus_26017		684	427	80.6346	278	38.6039	1.06265	1.51849e-20	TRUE	up
Locus_26054	putative ATP-binding cassette, sub-family B, member 10	4161	121	3.7561	70	1.59787	1.23308	1.27182e-07	TRUE	up
Locus_26056	similar to G protein-coupled receptor	5505	321	7.53178	117	2.01869	1.89957	9.11503e-37	TRUE	up
Locus_26093	seryl-tRNA synthetase	1778	175	12.7132	110	5.87629	1.11335	2.87237e-09	TRUE	up
Locus_26139		150	56	48.2222	31	19.6296	1.29666	0.000462408	TRUE	up
Locus_26161		181	142	101.335	27	14.1686	2.83836	2.87288e-26	TRUE	up
Locus_26200		466	18	4.98926	1	0.203824	4.61343	4.38956e-05	TRUE	up
Locus_26333		336	62	23.8343	17	4.80565	2.31024	2.46382e-09	TRUE	up
Locus_26335		4290	237	7.13577	133	2.94467	1.27696	2.35279e-15	TRUE	up
Locus_26361		910	88	12.4908	39	4.07066	1.61753	2.6432e-08	TRUE	up
Locus_26363		427	42	12.7049	3	0.667322	4.25086	7.2989e-11	TRUE	up
Locus_26454	pyruvate carboxylase subunit B	5303	241	5.8701	112	2.00603	1.54904	8.1663e-21	TRUE	up
Locus_2649		2524	1168	59.7728	791	29.7666	1.00579	4.28286e-51	TRUE	up
Locus_26503	centromere protein L	1534	61	5.13635	23	1.42411	1.85068	5.06766e-07	TRUE	up
Locus_26524		159	269	218.527	62	37.0371	2.56077	1.69302e-44	TRUE	up
Locus_26548		3132	77	3.17555	19	0.576201	2.46236	2.28962e-12	TRUE	up
Locus_2659	ankyrin repeat and BTB/POZ domain-containing protein 1	4412	483	14.1404	313	6.73831	1.06936	1.941e-23	TRUE	up
Locus_2670	calmodulin	929	53	7.36902	25	2.55603	1.52757	8.24359e-05	TRUE	up
Locus_26709		138	30	28.0797	0	0	6.35039	1.87842e-08	TRUE	up
Locus_26710		140	34	31.369	0	0	6.53097	1.80699e-09	TRUE	up
Locus_26734		184	39	27.3777	11	5.67828	2.26947	6.38861e-06	TRUE	up
Locus_26784	spermine oxidase	1782	44	3.1893	6	0.319805	3.31797	1.26288e-09	TRUE	up
Locus_26806		1608	80	6.42619	33	1.94926	1.72104	3.00174e-08	TRUE	up
Locus_26815	transposon protein, putative, CACTA, En/Spm sub-class	1583	51	4.1614	9	0.540012	2.946	5.4688e-10	TRUE	up
Locus_2683	acyl-CoA thioesterase 8	2018	332	21.2504	195	9.17816	1.21121	1.02021e-19	TRUE	up
Locus_26891	parathyroid hormone receptor 1	3534	109	3.98391	68	1.82761	1.12422	4.9939e-06	TRUE	up
Locus_26963	n-terminal yjef related	1798	311	22.3419	175	9.24465	1.27306	5.69184e-20	TRUE	up
Locus_27104		2062	78	4.88603	51	2.34922	1.05648	0.000444296	TRUE	up
Locus_2712	similar to Cathepsin L	2368	1027	56.0194	629	25.2296	1.15081	6.28093e-56	TRUE	up
Locus_27126		437	29	8.57169	10	2.1735	1.97956	0.000673262	TRUE	up
Locus_27195		819	116	18.2946	40	4.63893	1.97956	3.47237e-14	TRUE	up
Locus_27247		386	112	37.4784	51	12.5495	1.57843	4.12774e-10	TRUE	up
Locus_27372		1138	29	3.29159	10	0.834641	1.97956	0.000673262	TRUE	up
Locus_27378		846	42	6.41252	18	2.0209	1.6659	0.000224952	TRUE	up
Locus_27400		2665	109	5.28298	36	1.28306	2.04176	6.93573e-14	TRUE	up
Locus_27420		124	16	16.6666	0	0	5.4435	9.37851e-05	TRUE	up
Locus_2743		335	42	16.194	12	3.40235	2.25086	2.81197e-06	TRUE	up
Locus_27491		1205	44	4.71645	22	1.73411	1.4435	0.000843406	TRUE	up
Locus_27498		329	911	357.662	184	53.1207	2.75125	4.65915e-163	TRUE	up
Locus_27560		3439	17	0.638508	0	0	5.53097	5.00261e-05	TRUE	up
Locus_27579		329	55	21.5932	27	7.79489	1.46998	9.97248e-05	TRUE	up
Locus_27613		1866	112	7.75276	58	2.95229	1.39288	1.83893e-08	TRUE	up
Locus_277	low density lipoprotein-related protein 1 (alpha-2-macroglobulin receptor)	502	2280	586.653	1275	241.24	1.28204	1.90988e-147	TRUE	up
Locus_27716	myo-inositol-1-phosphate synthase	3013	428	18.3482	207	6.52549	1.49148	7.9409e-35	TRUE	up
Locus_2775		3736	119	4.11424	51	1.2966	1.6659	1.49788e-11	TRUE	up
Locus_2778		1812	163	11.6193	77	4.03622	1.52544	7.30178e-14	TRUE	up
Locus_27805	DNA polymerase eta subunit	3945	171	5.59885	47	1.1316	2.30677	3.9841e-25	TRUE	up
Locus_2782		2560	270	13.623	111	4.11837	1.7259	3.77678e-27	TRUE	up
Locus_27824		3035	69	2.93657	12	0.375547	2.96707	1.77061e-13	TRUE	up
Locus_27829		232	50	27.8376	11	4.50346	2.62793	9.45305e-09	TRUE	up
Locus_27854	paramyosin	543	108	25.6906	70	12.2445	1.06911	1.50716e-05	TRUE	up
Locus_27886	acyl-CoA oxidase	2531	38	1.93928	6	0.225165	3.10647	6.43574e-08	TRUE	up
Locus_27923		188	475	326.352	272	137.421	1.24782	1.8906e-29	TRUE	up
Locus_27938		363	23	8.1841	0	0	5.96707	1.2295e-06	TRUE	up
Locus_28069		547	56	13.2236	26	4.51469	1.55042	3.71005e-05	TRUE	up
Locus_28087		527	248	60.7842	121	21.808	1.47884	5.20179e-20	TRUE	up
Locus_28307		449	487	140.098	242	51.1931	1.45242	4.5434e-38	TRUE	up
Locus_2841	Innexin protein 1, isoform a	1896	1308	89.1085	321	16.0808	2.47022	4.16244e-208	TRUE	up
Locus_28655		500	54	13.95	19	3.60932	1.95046	1.07959e-06	TRUE	up
Locus_28692	similar to GIY-YIG domain containing 2	1155	60	6.70995	31	2.5493	1.3962	9.12443e-05	TRUE	up
Locus_28712		118	64	70.0564	23	18.5135	1.91994	1.06959e-07	TRUE	up
Locus_28761		527	26	6.37254	0	0	6.14394	2.002e-07	TRUE	up
Locus_28807		757	53	9.04336	26	3.26227	1.47098	0.000141002	TRUE	up
Locus_28871		296	51	22.255	9	2.88797	2.946	5.4688e-10	TRUE	up
Locus_29009		2520	131	6.71461	87	3.27915	1.03398	2.68274e-06	TRUE	up
Locus_29032		2944	97	4.25583	58	1.87125	1.18544	7.42424e-06	TRUE	up
Locus_29097		217	100	59.5237	7	3.06394	4.28	1.58743e-25	TRUE	up
Locus_29118	alpha-L-fucosidase	2901	150	6.67872	79	2.58655	1.36854	6.44666e-11	TRUE	up
Locus_29122		167	36	27.8443	12	6.82507	2.02847	7.69881e-05	TRUE	up
Locus_29128	KRAB domain-containing zinc finger protein	3822	125	4.22444	82	2.03782	1.05174	3.44784e-06	TRUE	up
Locus_2913	cytochrome P450 3A1	1359	1566	148.841	738	51.5797	1.52889	3.4448e-132	TRUE	up
Locus_2916	oxidative stress induced growth inhibitor family member 2	6001	166	3.57301	48	0.759731	2.23358	1.78866e-23	TRUE	up
Locus_29193		112	66	76.116	34	28.8339	1.40043	3.23219e-05	TRUE	up
Locus_2922		517	2054	513.168	1152	211.643	1.2778	3.95584e-132	TRUE	up
Locus_2933	calponin homolog	2490	424	21.9946	238	9.07862	1.27661	2.95174e-27	TRUE	up
Locus_29376	dual specificty phosphatase, putative	2304	92	5.15769	61	2.51472	1.03633	0.000138942	TRUE	up
Locus_29390		554	75	17.4864	12	2.05738	3.08736	3.59124e-15	TRUE	up
Locus_2942	similar to oxidative stress protein	2050	2495	157.205	784	36.3249	2.11362	0	TRUE	up
Locus_29439	exosome complex exonuclease DIS3/RRP44	798	20	3.23726	4	0.476101	2.76543	0.000559309	TRUE	up
Locus_2945	tripartite motif-containing protein 2/3	2472	219	11.4431	141	5.41767	1.07874	6.00625e-11	TRUE	up
Locus_29500		2493	1094	56.682	590	22.4787	1.33433	3.61558e-75	TRUE	up
Locus_29510	ankyrin repeat protein	3305	53	2.07135	29	0.833429	1.31344	0.000610259	TRUE	up
Locus_29544		141	41	37.5591	0	0	6.80106	3.35139e-11	TRUE	up
Locus_29588	cell division cycle protein 123 homolog	3038	150	6.37754	84	2.62624	1.28	6.93131e-10	TRUE	up
Locus_29669		1458	92	8.15042	30	1.95437	2.06017	6.64156e-12	TRUE	up
Locus_29708		583	66	14.6226	31	5.05051	1.5337	6.60142e-06	TRUE	up
Locus_29734	fatty acid synthase, animal type	5034	374	9.5964	41	0.773593	3.63285	6.64427e-86	TRUE	up
Locus_29764	toll, putative	2510	49	2.52158	21	0.794672	1.6659	5.09742e-05	TRUE	up
Locus_29766	integrator complex subunit 2	3642	180	6.38385	120	3.12956	1.02847	2.04278e-08	TRUE	up
Locus_29878		143	64	57.8088	36	23.9116	1.27358	0.00018783	TRUE	up
Locus_2991	ATP-binding cassette, subfamily B (MDR/TAP), member 1	4201	5524	169.844	3389	76.6233	1.14836	1.47193e-300	TRUE	up
Locus_29913		1871	149	10.2864	92	4.67042	1.13911	3.0989e-08	TRUE	up
Locus_2996	cytochrome P450, family 3, subfamily A	6077	2605	55.3692	1611	25.1796	1.13683	2.67719e-139	TRUE	up
Locus_29992		1661	17	1.32199	2	0.114367	3.53097	0.000340724	TRUE	up
Locus_30285		3347	61	2.35409	27	0.766214	1.61935	6.58441e-06	TRUE	up
Locus_30339		1957	126	8.31629	69	3.34889	1.31226	1.11724e-08	TRUE	up
Locus_3037	sushi, nidogen and EGF-like domains 1	4206	2133	65.5045	933	21.0695	1.63644	7.70603e-199	TRUE	up
Locus_30385		184	951	667.594	349	180.156	1.88972	3.53856e-108	TRUE	up
Locus_30456	family with sequence similarity 20, member B	1258	38	3.90169	10	0.755025	2.3695	4.63383e-06	TRUE	up
Locus_3047		328	66	25.9908	26	7.52907	1.78746	3.11919e-07	TRUE	up
Locus_30521		1252	252	25.9984	3	0.227593	6.83582	1.65903e-67	TRUE	up
Locus_30579	bile salt-stimulated lipase	812	47	7.47639	11	1.2867	2.53866	5.82479e-08	TRUE	up
Locus_30606		2769	17	0.793005	2	0.0686039	3.53097	0.000340724	TRUE	up
Locus_3065	phospholipase A2C	988	32	4.18353	7	0.672951	2.63615	8.73916e-06	TRUE	up
Locus_30793		137	61	57.5121	34	23.5722	1.28678	0.000249885	TRUE	up
Locus_30833		424	50	15.2319	8	1.79212	3.08736	3.12309e-10	TRUE	up
Locus_30840		3803	55	1.86804	26	0.649365	1.52442	5.84677e-05	TRUE	up
Locus_30848		176	153	112.287	82	44.2531	1.34334	7.94266e-11	TRUE	up
Locus_30862	glyoxylate reductase/hydroxypyruvate reductase	1933	475	31.7403	39	1.91635	4.04988	2.21352e-117	TRUE	up
Locus_3091		337	38	14.5648	4	1.12738	3.69143	4.62647e-09	TRUE	up
Locus_30917		1932	96	6.41821	60	2.94976	1.12158	2.40007e-05	TRUE	up
Locus_30982	Ser/Thr protein phosphatase family protein	1073	125	15.0474	80	7.08162	1.08736	1.65172e-06	TRUE	up
Locus_3116	similar to polyprotein	3036	123	5.23303	78	2.44025	1.10062	1.57431e-06	TRUE	up
Locus_31160		405	78	24.8765	4	0.938095	4.72891	7.45371e-21	TRUE	up
Locus_31178		3018	239	10.2289	93	2.92689	1.80521	1.37513e-25	TRUE	up
Locus_31237		3979	26	0.844013	2	0.0477417	4.14394	8.5321e-07	TRUE	up
Locus_31258		124	25	26.0416	0	0	6.08736	3.65741e-07	TRUE	up
Locus_31356	pantetheine hydrolase	2065	436	27.272	251	11.545	1.24014	8.67265e-27	TRUE	up
Locus_31367		404	494	157.941	283	66.5345	1.24721	1.34542e-30	TRUE	up
Locus_31378		100	239	308.708	55	52.2402	2.56301	1.41621e-39	TRUE	up
Locus_314	glutamate receptor, ionotropic, AMPA 1	2242	240	13.8269	153	6.48183	1.09301	3.28032e-12	TRUE	up
Locus_31516		932	24	3.32618	1	0.101912	5.02847	8.49207e-07	TRUE	up
Locus_31589		549	49	11.5285	14	2.42213	2.25086	2.99539e-07	TRUE	up
Locus_31703	similar to excision repair cross-complementing rodent repair deficiency, complementation group 6-like	6032	134	2.86941	87	1.36994	1.06665	9.59041e-07	TRUE	up
Locus_31728		748	149	25.7297	91	11.5553	1.15488	2.078e-08	TRUE	up
Locus_31749		464	28	7.79453	8	1.63762	2.25086	0.000238347	TRUE	up
Locus_31784		502	29	7.46181	6	1.13525	2.71652	1.92669e-05	TRUE	up
Locus_3181		179	450	324.72	265	140.616	1.20744	1.64701e-26	TRUE	up
Locus_31904		126	26	26.6534	8	6.03061	2.14394	0.000707908	TRUE	up
Locus_31987		173	27	20.1589	4	2.19612	3.19839	6.6664e-06	TRUE	up
Locus_32125		1290	30	3.00387	10	0.736296	2.02847	0.000401664	TRUE	up
Locus_3217	ring finger protein 141	1921	191	12.8427	124	6.13107	1.06674	1.97441e-09	TRUE	up
Locus_32173		2949	87	3.81061	52	1.67483	1.18601	2.64993e-05	TRUE	up
Locus_32186	carnitine O-palmitoyltransferase 1	2459	76	3.99213	48	1.85406	1.10647	0.000295582	TRUE	up
Locus_32191	similar to actin, gamma, cytoplasmic 1	1709	28	2.11624	9	0.500199	2.08093	0.000537911	TRUE	up
Locus_32243	kinetochore-associated protein 1	2258	126	7.2077	37	1.5564	2.21133	1.1511e-17	TRUE	up
Locus_32279		211	33	20.2014	9	4.05137	2.31797	3.35133e-05	TRUE	up
Locus_32423		565	113	25.8333	64	10.759	1.26368	2.07587e-07	TRUE	up
Locus_3246	similar to UDP-Gal:betaGlcNAc beta 1,4- galactosyltransferase, polypeptide 1	1561	169	13.9841	95	5.78047	1.27453	5.12481e-11	TRUE	up
Locus_32488		712	70	12.699	32	4.26886	1.57279	1.89755e-06	TRUE	up
Locus_32626		1800	236	16.9352	112	5.91	1.51879	8.26447e-20	TRUE	up
Locus_32711	G protein-coupled receptor 1	1692	56	4.27501	27	1.51567	1.49597	6.46712e-05	TRUE	up
Locus_32730	Arf guanyl-nucleotide exchange factor	1322	34	3.32198	7	0.502931	2.72361	2.58989e-06	TRUE	up
Locus_32828		2780	81	3.76348	55	1.87914	1.00199	0.000652046	TRUE	up
Locus_32847		475	21	5.71052	3	0.599887	3.25086	9.31633e-05	TRUE	up
Locus_32888	tubulin alpha	1454	105	9.3277	4	0.261299	5.15775	1.0861e-28	TRUE	up
Locus_33003		1480	28	2.44369	6	0.385063	2.6659	3.54328e-05	TRUE	up
Locus_33029	similar to Serine racemase	1537	45	3.78171	11	0.679768	2.47592	1.93697e-07	TRUE	up
Locus_33189		232	19	10.5783	0	0	5.69143	1.42956e-05	TRUE	up
Locus_33200		142	54	49.1197	17	11.3711	2.11093	2.27587e-07	TRUE	up
Locus_33206		2218	81	4.71708	49	2.09834	1.16864	7.25409e-05	TRUE	up
Locus_33298		2086	109	6.74935	68	3.09625	1.12422	4.9939e-06	TRUE	up
Locus_33300		240	53	28.5243	30	11.8728	1.26453	0.000955104	TRUE	up
Locus_33340		675	60	11.4815	32	4.50286	1.35039	0.000148147	TRUE	up
Locus_33400		1432	70	6.314	42	2.78579	1.18047	0.000245324	TRUE	up
Locus_33432		135	132	126.296	53	37.2893	1.75998	8.86356e-14	TRUE	up
Locus_33446		201	49	31.4883	21	9.92351	1.6659	5.09742e-05	TRUE	up
Locus_3346		547	1072	253.138	488	84.7373	1.57886	8.79482e-95	TRUE	up
Locus_33506		520	488	121.218	293	53.5188	1.17948	1.08543e-27	TRUE	up
Locus_33688	aminoglycoside phosphotransferase domain containing 1	1680	20	1.5377	4	0.226148	2.76543	0.000559309	TRUE	up
Locus_3369		192	637	428.537	295	145.936	1.55408	5.22566e-55	TRUE	up
Locus_33704		235	78	42.8723	34	13.7421	1.64144	1.46129e-07	TRUE	up
Locus_33761		4017	80	2.5724	43	1.01674	1.33917	7.62008e-06	TRUE	up
Locus_33777		430	102	30.6395	48	10.6027	1.53097	7.41085e-09	TRUE	up
Locus_3378		1219	2034	215.525	633	49.3222	2.12755	1.91098e-270	TRUE	up
Locus_33827	centromere protein S	1108	44	5.12936	21	1.8002	1.51062	0.000500255	TRUE	up
Locus_3388	condensin complex subunit 3	3758	126	4.33076	83	2.0978	1.04574	3.50743e-06	TRUE	up
Locus_33899		538	130	31.2112	40	7.06187	2.14394	1.54182e-17	TRUE	up
Locus_33907		328	122	48.0436	69	19.981	1.26572	5.53989e-08	TRUE	up
Locus_33967		1929	148	9.91013	82	4.0376	1.2954	6.19991e-10	TRUE	up
Locus_34017	similar to dimethylanaline monooxygenase-like	1708	52	3.93247	23	1.27903	1.62038	4.13783e-05	TRUE	up
Locus_3406		3649	283	10.0176	171	4.45107	1.17031	5.72007e-16	TRUE	up
Locus_34063		147	42	36.9047	11	7.10751	2.37639	1.14195e-06	TRUE	up
Locus_34297		173	281	209.802	24	13.1767	3.99297	8.54075e-69	TRUE	up
Locus_34318		198	323	210.711	160	76.7533	1.45697	2.03467e-25	TRUE	up
Locus_34347		552	76	17.7838	51	8.77553	1.01901	0.000861209	TRUE	up
Locus_34372	GTP-binding nuclear protein Ran	1628	90	7.14065	41	2.39206	1.5778	3.36593e-08	TRUE	up
Locus_34393		2979	422	18.2975	121	3.85795	2.24574	7.20917e-60	TRUE	up
Locus_34431		224	137	78.9991	82	34.7703	1.18398	4.58216e-08	TRUE	up
Locus_34481		1816	86	6.11692	40	2.09212	1.54784	1.18728e-07	TRUE	up
Locus_34572		689	180	33.7445	66	9.09844	1.89096	1.40178e-20	TRUE	up
Locus_34637		182	41	29.0979	10	5.2188	2.47913	7.9288e-07	TRUE	up
Locus_34644		150	21	18.0833	0	0	5.83582	4.16452e-06	TRUE	up
Locus_34661		1418	38	3.46144	8	0.535866	2.69143	6.39547e-07	TRUE	up
Locus_34698		1817	299	21.2552	131	6.84792	1.63408	8.13292e-28	TRUE	up
Locus_34793		1516	60	5.11213	34	2.13021	1.26293	0.00036738	TRUE	up
Locus_34911		1829	54	3.81355	16	0.830899	2.19839	9.91098e-08	TRUE	up
Locus_3502	2-alkenal reductase	1317	57	5.59035	4	0.28848	4.27639	1.15671e-14	TRUE	up
Locus_3506	temptin	1741	281	20.8477	182	9.92921	1.07013	8.96743e-14	TRUE	up
Locus_3518	similar to cis,cis-muconate transport protein MucK, putative	2264	443	25.2742	299	12.544	1.01066	1.22429e-19	TRUE	up
Locus_3523		765	132	22.2876	36	4.46975	2.31797	1.44382e-19	TRUE	up
Locus_35248		489	267	70.5265	91	17.6756	1.9964	1.11549e-32	TRUE	up
Locus_35291	STAGA complex 65 subunit gamma	1493	96	8.30541	63	4.00795	1.05119	7.34624e-05	TRUE	up
Locus_35443		908	48	6.82818	14	1.46448	2.22111	5.31753e-07	TRUE	up
Locus_35452		997	71	9.19842	29	2.76277	1.73527	1.8804e-07	TRUE	up
Locus_3547		757	32	5.46014	12	1.50566	1.85854	0.000606759	TRUE	up
Locus_35478	glucosylceramidase	2253	36	2.06391	6	0.252949	3.02847	2.33546e-07	TRUE	up
Locus_35479		233	35	19.4027	14	5.70708	1.76543	0.000522889	TRUE	up
Locus_35537		129	21	21.0271	4	2.94518	2.83582	0.000303906	TRUE	up
Locus_35569		129	109	109.141	31	22.8252	2.25749	1.05176e-15	TRUE	up
Locus_35688		1957	67	4.42215	41	1.98992	1.15204	0.000488969	TRUE	up
Locus_35804		472	20	5.47316	2	0.402467	3.76543	4.72814e-05	TRUE	up
Locus_35928		143	34	30.7109	11	7.30632	2.07153	0.000103137	TRUE	up
Locus_35934	exosome complex component RRP40	1385	78	7.27436	50	3.42896	1.08505	0.000310431	TRUE	up
Locus_35935		472	90	24.6292	39	7.8481	1.64995	1.02497e-08	TRUE	up
Locus_3595	similar to rho gtpase activating protein	3667	64	2.25434	34	0.880664	1.35604	7.47912e-05	TRUE	up
Locus_35962		1660	36	2.8012	15	0.858273	1.70654	0.000607591	TRUE	up
Locus_36029		134	43	41.4489	18	12.7588	1.69984	0.000139948	TRUE	up
Locus_361		572	184	41.5501	103	17.1034	1.28056	4.76614e-12	TRUE	up
Locus_36108		540	15	3.58796	1	0.175893	4.35039	0.000318833	TRUE	up
Locus_36116	acyl-coenzyme A amino acid N-acyltransferase 1	850	19	2.88725	0	0	5.69143	1.42956e-05	TRUE	up
Locus_36117		173	44	32.8516	4	2.19612	3.90293	7.98029e-11	TRUE	up
Locus_36204		1918	49	3.29987	2	0.0990429	5.05821	1.77716e-13	TRUE	up
Locus_36277		3579	56	2.02105	30	0.796162	1.34397	0.00029248	TRUE	up
Locus_36283		787	237	38.8977	106	12.793	1.60433	1.56984e-21	TRUE	up
Locus_36286	zinc and ring finger 3	2933	97	4.27179	54	1.74873	1.28853	1.31745e-06	TRUE	up
Locus_36496		100	21	27.125	5	4.74911	2.51389	0.000850763	TRUE	up
Locus_36528	fatty acid synthase, animal type	4752	276	7.50209	34	0.679586	3.46456	4.44627e-61	TRUE	up
Locus_36580		221	35	20.4562	11	4.72762	2.11335	6.01883e-05	TRUE	up
Locus_36593	similar to fibropellin c	1499	32	2.75739	4	0.253455	3.4435	2.52198e-07	TRUE	up
Locus_36599		1357	191	18.1804	91	6.36947	1.51314	5.35375e-16	TRUE	up
Locus_368	nematoblast specific protein	1854	321	22.3638	200	10.2462	1.12608	5.20179e-17	TRUE	up
Locus_36832		162	62	49.4341	25	14.6577	1.75384	1.18002e-06	TRUE	up
Locus_36869		1656	95	7.40991	17	0.975058	2.9259	3.40951e-18	TRUE	up
Locus_3698		811	115	18.3158	11	1.28829	3.82956	1.85467e-27	TRUE	up
Locus_3701	thiopurine S-methyltransferase	1236	1166	121.851	485	37.2705	1.70901	1.68303e-115	TRUE	up
Locus_37048		1182	70	7.64945	43	3.45536	1.14652	0.000364275	TRUE	up
Locus_3705	NADPH-ferrihemoprotein reductase	4740	1409	38.3957	810	16.2311	1.24218	1.18347e-86	TRUE	up
Locus_37094		108	67	80.1311	2	1.75893	5.50959	1.41647e-18	TRUE	up
Locus_37098	aspartate beta-hydroxylase	1091	39	4.61732	15	1.3059	1.82201	0.000141491	TRUE	up
Locus_37123	similar to sodium-bile acid cotransporter	2785	68	3.1538	11	0.375154	3.07153	1.00559e-13	TRUE	up
Locus_37183		268	425	204.835	270	95.691	1.09801	1.49164e-21	TRUE	up
Locus_3722	tumor necrosis factor receptor precursor	3040	1305	55.4481	470	14.6847	1.91682	2.14027e-151	TRUE	up
Locus_37388		2584	108	5.3986	55	2.02168	1.41703	2.21713e-08	TRUE	up
Locus_3740		486	508	135.014	218	42.6052	1.664	2.03884e-48	TRUE	up
Locus_37630		2100	41	2.52182	12	0.542755	2.21609	4.92724e-06	TRUE	up
Locus_3770		531	809	196.79	395	70.6553	1.47779	7.40746e-65	TRUE	up
Locus_37713		1760	205	15.045	30	1.61901	3.21609	1.277e-42	TRUE	up
Locus_37727		564	31	7.09958	8	1.34726	2.3977	4.27132e-05	TRUE	up
Locus_37829		565	136	31.0914	73	12.272	1.34114	1.21281e-09	TRUE	up
Locus_37838		531	775	188.52	197	35.2382	2.4195	2.74153e-120	TRUE	up
Locus_38137		164	38	29.9288	5	2.8958	3.3695	1.81102e-08	TRUE	up
Locus_38321		407	41	13.0119	3	0.700114	4.21609	1.4375e-10	TRUE	up
Locus_38427		131	151	148.887	101	73.2305	1.0237	4.42165e-07	TRUE	up
Locus_38482		762	186	31.5288	91	11.343	1.47487	5.11216e-15	TRUE	up
Locus_3855	similar to ankyrin 2,3/unc44	1834	65	4.57787	13	0.673265	2.76543	7.19532e-12	TRUE	up
Locus_386	translation initiation factor eIF-2B alpha subunit	1330	193	18.7437	120	8.56982	1.12907	2.07966e-10	TRUE	up
Locus_38660		126	68	69.7089	27	20.3533	1.77608	2.23467e-07	TRUE	up
Locus_38692		130	75	74.5191	49	35.801	1.05761	0.000598377	TRUE	up
Locus_38758		1037	94	11.7084	63	5.77037	1.02081	0.000143165	TRUE	up
Locus_3889	kinesin family member 20/23	5180	268	6.68275	169	3.09884	1.10871	6.55992e-14	TRUE	up
Locus_39026		1899	187	12.7194	110	5.50186	1.20904	3.26616e-11	TRUE	up
Locus_39080		2294	336	18.9189	96	3.97484	2.25086	8.17768e-48	TRUE	up
Locus_3917	IG-like C2-type domain-containing protein, putative	1707	51	3.8591	15	0.834641	2.20904	2.28681e-07	TRUE	up
Locus_39196		1027	42	5.28237	6	0.55491	3.25086	4.76167e-09	TRUE	up
Locus_39219		714	24	4.34173	7	0.931198	2.22111	0.000936433	TRUE	up
Locus_39408	protein midA homolog, mitochondrial	1950	71	4.70299	45	2.1919	1.1014	0.000548423	TRUE	up
Locus_39472		750	63	10.85	26	3.29272	1.72034	1.37828e-06	TRUE	up
Locus_39698		325	133	52.8589	77	22.5035	1.232	2.54769e-08	TRUE	up
Locus_39707		1833	123	8.66747	52	2.69453	1.68558	4.01009e-12	TRUE	up
Locus_39732		853	231	34.9794	58	6.45834	2.43727	3.76916e-36	TRUE	up
Locus_39778		639	101	20.416	15	2.22963	3.19482	5.65685e-21	TRUE	up
Locus_3996		1354	3902	372.236	288	20.203	4.20358	0	TRUE	up
Locus_40037		124	35	36.4583	15	11.4898	1.6659	0.000974011	TRUE	up
Locus_4011	similar to hemicentin 1	1313	8134	800.183	5185	375.082	1.09312	0	TRUE	up
Locus_40116		781	225	37.2119	96	11.6751	1.67232	1.08921e-21	TRUE	up
Locus_40124		212	205	124.902	7	3.1362	5.31563	3.10732e-56	TRUE	up
Locus_4022	acetylserotonin N-methyltransferase	2687	915	43.9849	297	10.4986	2.06681	4.25576e-117	TRUE	up
Locus_40344		349	66	24.4269	30	8.16466	1.58101	3.76416e-06	TRUE	up
Locus_40426		144	129	115.712	82	54.0871	1.09718	8.54933e-07	TRUE	up
Locus_4044		474	53	14.4427	23	4.60884	1.64786	2.59056e-05	TRUE	up
Locus_40520		103	327	410.072	161	148.467	1.46573	5.85032e-26	TRUE	up
Locus_40538		1423	72	6.53548	37	2.46967	1.40397	1.146e-05	TRUE	up
Locus_40541		666	67	12.9942	33	4.70632	1.4652	1.25727e-05	TRUE	up
Locus_40629		106	62	75.5502	29	25.9857	1.53972	1.3166e-05	TRUE	up
Locus_40747		1674	158	12.1913	98	5.56049	1.13257	1.25272e-08	TRUE	up
Locus_4075	similar to von Willebrand factor D and EGF domains	785	11342	1866.25	4911	594.213	1.65109	0	TRUE	up
Locus_4083	beta-hexosaminidase	1417	2018	183.951	1322	88.6143	1.05371	2.4243e-95	TRUE	up
Locus_40838		563	95	21.7954	60	10.1224	1.10647	3.41631e-05	TRUE	up
Locus_40946		525	94	23.127	62	11.2169	1.0439	0.000100699	TRUE	up
Locus_4104	inorganic phosphate transporter, PiT family	3154	409	16.7499	29	0.87333	4.26148	5.5447e-104	TRUE	up
Locus_4105		1501	178	15.3175	94	5.94825	1.36465	7.84566e-13	TRUE	up
Locus_41212		175	161	118.833	101	54.8183	1.11621	1.36774e-08	TRUE	up
Locus_41262		570	36	8.15788	11	1.83299	2.154	3.45406e-05	TRUE	up
Locus_41479	cationic amino acid transporter	3105	52	2.16317	8	0.244721	3.14394	8.44767e-11	TRUE	up
Locus_41595		157	13	10.6953	0	0	5.14394	0.000621749	TRUE	up
Locus_41614		734	22	3.87148	2	0.258807	3.90293	1.24261e-05	TRUE	up
Locus_41786		2267	85	4.84303	41	1.71781	1.49534	3.25065e-07	TRUE	up
Locus_41844		291	30	13.3161	9	2.93759	2.18047	0.000182174	TRUE	up
Locus_41910		1281	14	1.41166	0	0	5.25086	0.00033193	TRUE	up
Locus_41941		1067	131	15.8583	66	5.87519	1.43253	3.05968e-10	TRUE	up
Locus_42015		1170	41	4.52635	4	0.324725	3.80106	6.0826e-10	TRUE	up
Locus_42030	similar to pol polyprotein	2717	39	1.85406	15	0.524377	1.82201	0.000141491	TRUE	up
Locus_42178		230	147	82.5542	31	12.8019	2.68898	1.05335e-25	TRUE	up
Locus_42184		104	168	208.654	63	57.5373	1.85854	8.82508e-19	TRUE	up
Locus_4224		1487	82	7.12283	47	3.00213	1.24647	2.14168e-05	TRUE	up
Locus_42350	similar to TRPA1 channel protein	2379	144	7.8184	86	3.43357	1.18716	1.74165e-08	TRUE	up
Locus_4243		2272	824	46.8456	472	19.7322	1.24736	5.47424e-51	TRUE	up
Locus_42449	similar to GTPase, IMAP family member 7	1095	16	1.88736	0	0	5.4435	9.37851e-05	TRUE	up
Locus_42455		937	15	2.06777	1	0.101368	4.35039	0.000318833	TRUE	up
Locus_42630		141	360	329.787	92	61.9742	2.41179	1.28241e-55	TRUE	up
Locus_42834		458	321	90.5294	57	11.8209	2.93704	2.71167e-61	TRUE	up
Locus_42870		418	102	31.5191	61	13.861	1.18519	3.95944e-06	TRUE	up
Locus_42900		112	162	186.83	70	59.3639	1.65407	1.88864e-15	TRUE	up
Locus_4323	5-aminolevulinate synthase	2346	4073	224.252	2256	91.3384	1.29583	4.49084e-268	TRUE	up
Locus_43258		1769	70	5.11117	44	2.36247	1.11335	0.000535373	TRUE	up
Locus_43350		111	26	30.2552	0	0	6.14394	2.002e-07	TRUE	up
Locus_43417	similar to ankyrin 2,3/unc44	376	324	111.303	69	17.4302	2.67483	3.33165e-56	TRUE	up
Locus_43439	GTP-binding protein	1511	47	4.01775	12	0.754326	2.41313	1.54512e-07	TRUE	up
Locus_43521		801	43	6.93403	3	0.355738	4.28481	3.72258e-11	TRUE	up
Locus_43693		250	29	14.9833	10	3.79929	1.97956	0.000673262	TRUE	up
Locus_43772	yellow-x1d protein	2495	117	6.05711	24	0.913656	2.72891	7.80571e-21	TRUE	up
Locus_43812		150	57	49.0833	25	15.8304	1.63254	1.30435e-05	TRUE	up
Locus_43828		151	135	115.48	82	51.5797	1.16277	9.68633e-08	TRUE	up
Locus_4415		322	324	129.969	58	17.1086	2.92537	1.26529e-61	TRUE	up
Locus_44428		100	212	273.833	132	125.376	1.12703	2.32592e-11	TRUE	up
Locus_44457	kelch-like protein 20	2021	70	4.47385	36	1.69191	1.40286	1.61655e-05	TRUE	up
Locus_44458	lobe protein	2193	126	7.42133	84	3.63817	1.02847	4.99082e-06	TRUE	up
Locus_4457	similar to scabrous protein	3211	181	7.28095	59	1.74523	2.06071	3.89916e-23	TRUE	up
Locus_4461		1115	352	40.7772	238	20.2742	1.00812	1.34566e-15	TRUE	up
Locus_44703		110	206	241.894	93	80.3031	1.59084	1.6153e-18	TRUE	up
Locus_44814		188	32	21.9858	11	5.55747	1.98407	0.000298497	TRUE	up
Locus_44841		542	39	9.29427	11	1.92768	2.26947	6.38861e-06	TRUE	up
Locus_4490	cytochrome P450, family 2, subfamily ab, polypeptide 1	3439	1861	69.8979	1067	29.4696	1.24602	4.68172e-115	TRUE	up
Locus_44907		118	80	87.5705	54	43.4664	1.01054	0.000646017	TRUE	up
Locus_44922	similar to corticotropin releasing hormone binding protein	1506	52	4.45993	25	1.57673	1.50009	0.000128359	TRUE	up
Locus_45196		872	23	3.40691	0	0	5.96707	1.2295e-06	TRUE	up
Locus_4529		2202	90	5.27928	48	2.07046	1.35039	1.36682e-06	TRUE	up
Locus_45346		191	43	29.0794	11	5.47018	2.41034	6.35664e-07	TRUE	up
Locus_45376	similar to pol polyprotein	2494	49	2.53775	25	0.952107	1.41436	0.000464336	TRUE	up
Locus_45417		1190	58	6.29551	20	1.59634	1.97956	2.7353e-07	TRUE	up
Locus_45667		1118	888	102.594	514	43.668	1.23229	6.68914e-54	TRUE	up
Locus_4579	Protein lozenge	2893	555	24.7796	254	8.33926	1.57116	1.06143e-48	TRUE	up
Locus_45873		152	16	13.5965	0	0	5.4435	9.37851e-05	TRUE	up
Locus_45874		1634	13	1.02764	0	0	5.14394	0.000621749	TRUE	up
Locus_46132		307	179	75.3121	119	36.8172	1.0325	2.01174e-08	TRUE	up
Locus_46136		532	16	3.88471	0	0	5.4435	9.37851e-05	TRUE	up
Locus_46141		132	199	194.728	98	70.5171	1.46542	6.77089e-16	TRUE	up
Locus_4615	C3PO protein	2506	164	8.45303	67	2.53943	1.73497	1.0431e-16	TRUE	up
Locus_46180		728	48	8.51647	24	3.13128	1.4435	0.0004275	TRUE	up
Locus_46249		698	23	4.2562	6	0.816466	2.3821	0.000678763	TRUE	up
Locus_46266		140	61	56.2797	13	8.81977	2.6738	8.73288e-11	TRUE	up
Locus_4630	similar to sulfotransferase ST1B2	2087	252	15.5965	80	3.64091	2.09886	6.70028e-33	TRUE	up
Locus_46401	Nephrin	220	17	9.98105	0	0	5.53097	5.00261e-05	TRUE	up
Locus_46472		145	132	117.586	88	57.6444	1.02847	2.72576e-06	TRUE	up
Locus_46533		230	268	150.507	128	52.8596	1.50959	2.90404e-22	TRUE	up
Locus_46587		949	61	8.30259	35	3.50303	1.24496	0.000386057	TRUE	up
Locus_4663		2124	676	41.1095	369	16.5011	1.31691	1.6284e-45	TRUE	up
Locus_46702		143	146	131.876	89	59.1148	1.15759	2.81066e-08	TRUE	up
Locus_46751		544	36	8.54778	8	1.3968	2.61343	2.1813e-06	TRUE	up
Locus_47176		131	40	39.4401	9	6.52549	2.59551	5.35735e-07	TRUE	up
Locus_47200		165	59	46.1868	27	15.5425	1.57126	1.66737e-05	TRUE	up
Locus_47294		468	25	6.89992	6	1.21772	2.5024	0.000215408	TRUE	up
Locus_47339		1155	65	7.26911	39	3.20719	1.18047	0.000456553	TRUE	up
Locus_4770	yellow-x1c protein	1409	61	5.59202	0	0	7.37424	6.43831e-16	TRUE	up
Locus_4771	pitrilysin metalloproteinase 1	4938	365	9.54754	203	3.90469	1.28992	7.16561e-24	TRUE	up
Locus_4777		2279	282	15.9829	171	7.12679	1.1652	8.36021e-16	TRUE	up
Locus_4789		244	137	72.5238	66	25.6919	1.49714	2.15088e-11	TRUE	up
Locus_47895		154	41	34.3885	1	0.616767	5.80106	1.63305e-11	TRUE	up
Locus_47965		1222	65	6.87056	17	1.32136	2.37841	4.25643e-10	TRUE	up
Locus_4800		2437	1143	60.5816	265	10.3284	2.55226	1.10943e-188	TRUE	up
Locus_4804		2075	74	4.60642	18	0.823942	2.48303	5.1816e-12	TRUE	up
Locus_48047		253	71	36.2483	38	14.2661	1.34532	2.83904e-05	TRUE	up
Locus_48068		140	270	249.107	106	71.9151	1.7924	1.32945e-28	TRUE	up
Locus_4809	beta-glucuronidase	4153	220	6.84243	115	2.63013	1.37937	4.86907e-16	TRUE	up
Locus_48158		1858	108	7.50806	63	3.2206	1.22111	9.42024e-07	TRUE	up
Locus_4817	abnormal cell MIGration	2427	384	20.4367	181	7.08355	1.52862	2.09729e-32	TRUE	up
Locus_48177	dermal papilla derived protein, putative	1923	112	7.52296	67	3.30931	1.18477	1.11372e-06	TRUE	up
Locus_48297	thyroxine 5'-deiodinase	181	163	116.321	46	24.1391	2.26867	1.7161e-23	TRUE	up
Locus_4831		256	539	271.956	315	116.873	1.21844	3.52834e-32	TRUE	up
Locus_4834		243	369	196.142	93	36.3512	2.43182	1.4751e-57	TRUE	up
Locus_48491		699	134	24.7615	4	0.543532	5.50959	5.98385e-37	TRUE	up
Locus_48568		304	54	22.944	18	5.62394	2.02847	5.06896e-07	TRUE	up
Locus_48571		169	87	66.494	43	24.1671	1.46018	3.92765e-07	TRUE	up
Locus_4858	anaphase-promoting complex subunit 5	2688	102	4.90141	53	1.87279	1.38801	1.0408e-07	TRUE	up
Locus_4865	similar to Fumarylacetoacetate hydrolase domain-containing protein 1	1503	109	9.36736	58	3.66531	1.35371	6.43846e-08	TRUE	up
Locus_48949		1786	84	6.07502	56	2.97816	1.02847	0.000346717	TRUE	up
Locus_49119		1662	114	8.8598	56	3.20036	1.46904	2.72233e-09	TRUE	up
Locus_49151		661	18	3.51739	3	0.431084	3.02847	0.000625625	TRUE	up
Locus_492	C. briggsae CBR-LACT-4 protein	2503	13	0.670861	0	0	5.14394	0.000621749	TRUE	up
Locus_49201		302	189	80.836	56	17.6126	2.19839	3.4977e-26	TRUE	up
Locus_4946		3130	317	13.0817	140	4.2484	1.62256	3.46601e-29	TRUE	up
Locus_49465		149	35	30.3411	15	9.56196	1.6659	0.000974011	TRUE	up
Locus_4949	similar to calcium activated chloride channel 4	3815	241	8.15967	156	3.88394	1.07099	7.11016e-12	TRUE	up
Locus_49581		161	708	568.012	383	225.951	1.32991	2.14252e-48	TRUE	up
Locus_49585		201	26	16.7081	7	3.30784	2.33659	0.000305623	TRUE	up
Locus_49642		222	26	15.1276	8	3.42278	2.14394	0.000707908	TRUE	up
Locus_49727	alkaline phosphatase	1918	43	2.89581	5	0.247607	3.54784	6.4248e-10	TRUE	up
Locus_49837		225	102	58.5555	62	26.1729	1.16173	5.93189e-06	TRUE	up
Locus_49898		858	35	5.26903	14	1.54983	1.76543	0.000522889	TRUE	up
Locus_5015		235	205	112.677	55	22.2299	2.34162	1.25303e-30	TRUE	up
Locus_5026	ATP-binding cassette, subfamily B (MDR/TAP), member 1	8324	93	1.44311	14	0.159749	3.17531	3.1963e-19	TRUE	up
Locus_5036		788	150	24.5875	37	4.45982	2.46287	8.13408e-24	TRUE	up
Locus_50397		129	218	218.281	34	25.0341	3.12422	3.7131e-44	TRUE	up
Locus_50422		177	54	39.4067	15	8.04934	2.2915	4.14543e-08	TRUE	up
Locus_50477		1363	78	7.39177	20	1.39372	2.40698	3.3211e-12	TRUE	up
Locus_50495		865	40	5.97302	9	0.988254	2.59551	5.35735e-07	TRUE	up
Locus_50539		2040	95	6.01511	32	1.48992	2.01336	6.23196e-12	TRUE	up
Locus_50817		257	39	19.6011	16	5.91329	1.72891	0.000272325	TRUE	up
Locus_50871		509	90	22.8389	11	2.05266	3.47592	4.44301e-20	TRUE	up
Locus_51000		1372	61	5.74283	20	1.38458	2.05231	5.45724e-08	TRUE	up
Locus_5133		434	70	20.8333	28	6.12788	1.76543	1.60288e-07	TRUE	up
Locus_51374		165	64	50.1009	39	22.4503	1.1581	0.000652131	TRUE	up
Locus_51381		134	43	41.4489	19	13.4676	1.62184	0.00025609	TRUE	up
Locus_5161	DNA-directed RNA polymerase III subunit C1	4606	185	5.18797	118	2.43333	1.09224	1.72466e-09	TRUE	up
Locus_51642		776	30	4.99355	11	1.3464	1.89096	0.000830562	TRUE	up
Locus_51674		111	80	93.093	47	40.2177	1.21084	4.60304e-05	TRUE	up
Locus_51675		436	63	18.664	23	5.01053	1.89722	1.79831e-07	TRUE	up
Locus_51861		400	62	20.0208	13	3.08692	2.69726	4.70901e-11	TRUE	up
Locus_5221	URB1 ribosome biogenesis 1 homolog (S. cerevisiae)	6974	206	3.81536	122	1.66158	1.19927	3.6616e-12	TRUE	up
Locus_5242		3505	650	23.9538	273	7.39804	1.69504	1.40314e-63	TRUE	up
Locus_52552		127	24	24.4094	2	1.49578	4.02847	3.27138e-06	TRUE	up
Locus_52700		136	81	76.93	10	6.98398	3.46143	4.8897e-18	TRUE	up
Locus_52709		198	58	37.8366	18	8.63474	2.13156	5.65145e-08	TRUE	up
Locus_5280		1098	1835	215.866	1	0.0865047	11.2851	3.09633e-287	TRUE	up
Locus_52840		655	270	53.2442	83	12.0359	2.14528	3.20474e-36	TRUE	up
Locus_529	aminopeptidase	2627	1042	51.2339	563	20.3559	1.33165	2.22169e-71	TRUE	up
Locus_52966		102	78	98.7744	51	47.4911	1.05648	0.000444296	TRUE	up
Locus_5322		1831	1140	80.4204	692	35.8971	1.16369	3.46288e-63	TRUE	up
Locus_533	similar to ribitol kinase	2023	171	10.9182	57	2.67622	2.02847	1.92515e-21	TRUE	up
Locus_5332	chaperonin GroEL	314	502	206.502	246	74.4128	1.47253	4.89618e-40	TRUE	up
Locus_5335	ATP-binding cassette, subfamily C (CFTR/MRP), member 3	7577	3044	51.8916	1710	21.4359	1.27548	2.23723e-195	TRUE	up
Locus_5338	similar to pol polyprotein	3466	748	27.8755	202	5.5356	2.33219	3.58303e-111	TRUE	up
Locus_53488		202	92	58.8283	51	23.9806	1.29464	2.48147e-06	TRUE	up
Locus_53578		497	22	5.71763	3	0.573333	3.31797	4.8626e-05	TRUE	up
Locus_53647		113	113	129.166	70	58.8385	1.1344	2.5874e-06	TRUE	up
Locus_53672		137	85	80.1398	38	26.3454	1.60497	5.92563e-08	TRUE	up
Locus_53698		148	149	130.039	82	52.6253	1.30512	4.13575e-10	TRUE	up
Locus_53701		177	117	85.3812	62	33.2706	1.35967	1.61718e-08	TRUE	up
Locus_53711		443	100	29.1572	51	10.9347	1.41493	8.88606e-08	TRUE	up
Locus_5379		191	287	194.088	39	19.3943	3.32301	2.29041e-61	TRUE	up
Locus_53880		104	36	44.7115	10	9.1329	2.2915	1.46317e-05	TRUE	up
Locus_53888		244	53	28.0567	0	0	7.17142	4.50479e-14	TRUE	up
Locus_5399		4772	32	0.866163	12	0.238849	1.85854	0.000606759	TRUE	up
Locus_54005	similar to bone specific CMF608	1189	56	6.08354	31	2.47641	1.29666	0.000462408	TRUE	up
Locus_54026		1429	57	5.1522	0	0	7.27639	5.30943e-15	TRUE	up
Locus_5425	phytanoyl-CoA dioxygenase domain containing 1	1354	157	14.9772	65	4.55971	1.71576	9.17203e-16	TRUE	up
Locus_544	ATP-binding cassette, subfamily B (MDR/TAP), member 1	2802	2937	135.39	1835	62.2028	1.12207	8.26334e-154	TRUE	up
Locus_54547		650	24	4.76922	3	0.438379	3.4435	1.30387e-05	TRUE	up
Locus_54579		1075	177	21.2674	90	7.952	1.41926	1.58566e-13	TRUE	up
Locus_54623		109	2470	2926.98	1409	1227.8	1.25334	3.33757e-154	TRUE	up
Locus_5466	COP9 signalosome complex subunit 4	2037	448	28.4078	303	14.1284	1.00768	9.20603e-20	TRUE	up
Locus_5472	similar to ectonucleotide pyrophosphatase/phosphodiesterase 5	1758	69	5.06967	36	1.94503	1.3821	2.4745e-05	TRUE	up
Locus_54932		880	50	7.33901	20	2.15869	1.76543	1.66308e-05	TRUE	up
Locus_5501		833	413	64.0405	148	16.8756	1.92405	4.32031e-48	TRUE	up
Locus_55015		475	416	113.123	230	45.9914	1.29845	1.87083e-27	TRUE	up
Locus_55171		254	27	13.7303	5	1.86973	2.87646	2.22329e-05	TRUE	up
Locus_55263		153	165	139.297	111	68.9086	1.01541	1.33381e-07	TRUE	up
Locus_55320		150	265	228.194	143	90.5497	1.33348	2.66213e-18	TRUE	up
Locus_55519		159	24	19.4968	0	0	6.02847	6.69971e-07	TRUE	up
Locus_55520		191	14	9.4677	1	0.497289	4.25086	0.000611359	TRUE	up
Locus_55656		107	87	105.023	48	42.6088	1.30148	4.62821e-06	TRUE	up
Locus_55726		282	44	20.1536	19	6.39951	1.65501	0.000160705	TRUE	up
Locus_55807		199	26	16.876	3	1.43189	3.55898	3.49571e-06	TRUE	up
Locus_56059		148	42	36.6554	12	7.70126	2.25086	2.81197e-06	TRUE	up
Locus_56194		356	58	21.044	29	7.73731	1.4435	7.75346e-05	TRUE	up
Locus_56271		665	37	7.18671	11	1.57113	2.19353	1.9915e-05	TRUE	up
Locus_56285	DNA-directed RNA polymerase II subunit A	694	161	29.9651	95	13.0019	1.20456	1.18132e-09	TRUE	up
Locus_5629		1881	71	4.8755	16	0.807929	2.59325	4.28156e-12	TRUE	up
Locus_56634		106	81	98.7027	8	7.16847	3.78335	2.98994e-19	TRUE	up
Locus_56748		150	43	37.0277	17	10.7646	1.78231	7.3862e-05	TRUE	up
Locus_57045		611	18	3.80523	0	0	5.61343	2.6723e-05	TRUE	up
Locus_57060		106	160	194.968	80	71.6847	1.4435	1.44436e-12	TRUE	up
Locus_5708		547	160	37.7818	75	13.0231	1.53661	9.32838e-14	TRUE	up
Locus_5719	Yip1 domain family member 6-like	2818	1521	69.7169	676	22.7849	1.61343	7.21033e-139	TRUE	up
Locus_57242		668	27	5.2208	1	0.142189	5.19839	1.20112e-07	TRUE	up
Locus_57243		225	19	10.9074	1	0.422143	4.69143	2.27387e-05	TRUE	up
Locus_57354		461	161	45.1102	95	19.5733	1.20456	1.18132e-09	TRUE	up
Locus_57403		779	46	7.62729	8	0.975427	2.96707	4.1637e-09	TRUE	up
Locus_5752	similar to zinc finger protein	4560	1232	34.8976	611	12.7268	1.45526	1.3591e-96	TRUE	up
Locus_57656		164	90	70.8841	2	1.15832	5.93536	6.73127e-25	TRUE	up
Locus_5768		1050	66	8.11904	26	2.35194	1.78746	3.11919e-07	TRUE	up
Locus_5778		1603	760	61.2393	510	30.2189	1.01901	5.25818e-34	TRUE	up
Locus_57896		259	40	19.9485	19	6.9678	1.5175	0.000985549	TRUE	up
Locus_57899		142	243	221.038	140	93.6444	1.23903	5.01912e-15	TRUE	up
Locus_5816	growth arrest and DNA-damage-inducible protein	1252	103	10.6263	40	3.03457	1.80808	3.19409e-11	TRUE	up
Locus_58169		108	307	367.168	195	171.496	1.09827	1.19911e-15	TRUE	up
Locus_58180		498	36	9.33734	13	2.47945	1.91299	0.000161165	TRUE	up
Locus_58217		113	37	42.2935	4	3.3622	3.65296	9.03718e-09	TRUE	up
Locus_5824		1145	559	63.0603	317	26.2964	1.26187	2.96952e-35	TRUE	up
Locus_584		5757	1167	26.1833	673	11.1035	1.23763	2.42568e-71	TRUE	up
Locus_58536		1050	484	59.5396	97	8.77454	2.76245	6.53925e-87	TRUE	up
Locus_58753		120	16	17.2222	2	1.58304	3.4435	0.000648967	TRUE	up
Locus_5877	annexin A5	331	750	292.673	493	141.469	1.04881	3.50912e-35	TRUE	up
Locus_58845		534	56	13.5455	27	4.80247	1.49597	6.46712e-05	TRUE	up
Locus_5892	nerve growth factor receptor (TNFR superfamily, member 16)	5552	1244	28.9415	758	12.9677	1.15822	1.88721e-68	TRUE	up
Locus_58936		654	23	4.54255	2	0.290465	3.96707	6.34408e-06	TRUE	up
Locus_59210		171	132	99.7075	49	27.2171	1.87319	5.61396e-15	TRUE	up
Locus_59261		165	57	44.6212	28	16.1182	1.46904	7.10663e-05	TRUE	up
Locus_5928	ankyrin repeat protein	3683	1337	46.8899	379	9.77416	2.26223	9.92901e-192	TRUE	up
Locus_5944		1673	493	38.0628	160	9.08377	2.06702	4.88659e-63	TRUE	up
Locus_59966		136	33	31.3419	4	2.79359	3.4879	1.29688e-07	TRUE	up
Locus_60219		101	171	218.688	67	63.008	1.79527	3.05396e-18	TRUE	up
Locus_6024	heparan sulfate proteoglycan 2 (perlecan)	246	484	254.132	321	123.94	1.03594	2.59699e-22	TRUE	up
Locus_60255		114	25	28.326	7	5.83224	2.28	0.0005366	TRUE	up
Locus_60295		1023	79	9.97473	29	2.69255	1.8893	3.28671e-09	TRUE	up
Locus_60338		104	27	33.5336	5	4.56645	2.87646	2.22329e-05	TRUE	up
Locus_6039	aldehyde dehydrogenase (NAD+)	3242	317	12.6298	209	6.12316	1.04448	6.61576e-15	TRUE	up
Locus_60912		133	34	33.02	6	4.28491	2.946	8.4069e-07	TRUE	up
Locus_6111	DNA polymerase delta subunit 1	7011	1903	35.0597	1115	15.1056	1.21474	4.95167e-113	TRUE	up
Locus_6123	glutamate--cysteine ligase catalytic subunit	3763	3999	137.267	2146	54.1673	1.34149	1.18336e-277	TRUE	up
Locus_61266		226	84	48.0088	57	23.9557	1.00293	0.000486746	TRUE	up
Locus_6136	similar to Fanconi anemia complementation group D2	5044	119	3.04735	75	1.4123	1.1095	2.0837e-06	TRUE	up
Locus_61372		136	13	12.3468	0	0	5.14394	0.000621749	TRUE	up
Locus_61393		165	69	54.0151	12	6.90779	2.96707	1.77061e-13	TRUE	up
Locus_61511		108	274	327.7	159	139.835	1.22865	1.09866e-16	TRUE	up
Locus_61702	exportin 5	1466	39	3.43622	12	0.77748	2.14394	1.49733e-05	TRUE	up
Locus_61833		131	23	22.6781	0	0	5.96707	1.2295e-06	TRUE	up
Locus_6189		208	63	39.1225	39	17.8092	1.13538	0.000939908	TRUE	up
Locus_61901		119	38	41.2464	13	10.3762	1.99099	5.69069e-05	TRUE	up
Locus_61909		328	31	12.2078	12	3.47496	1.81274	0.000997137	TRUE	up
Locus_6204		1314	41	4.03031	15	1.08427	1.89416	5.12161e-05	TRUE	up
Locus_621		1545	6319	528.287	19	1.16807	8.82106	0	TRUE	up
Locus_62263		134	86	82.8979	57	40.4029	1.03688	0.00025394	TRUE	up
Locus_62273		274	58	27.3418	12	4.1598	2.71652	1.9203e-10	TRUE	up
Locus_62447		147	1389	1220.49	30	19.3841	5.97644	0	TRUE	up
Locus_62454		168	151	116.096	75	42.4028	1.45309	5.38518e-12	TRUE	up
Locus_625	acetyl-CoA acyltransferase 1	1389	209	19.4354	112	7.65875	1.34351	1.15323e-14	TRUE	up
Locus_6252		1221	885	93.6219	335	26.0598	1.84502	1.96588e-97	TRUE	up
Locus_62675	solute carrier family 6 (neurotransmitter transporter, glycine), member 5	358	25	9.02001	1	0.265313	5.08736	4.42672e-07	TRUE	up
Locus_62755		1709	108	8.16266	66	3.66812	1.154	3.27089e-06	TRUE	up
Locus_62764		183	97	68.4653	59	30.6227	1.16077	1.12059e-05	TRUE	up
Locus_62772	urease	1972	13	0.851503	0	0	5.14394	0.000621749	TRUE	up
Locus_62826		126	30	30.7539	0	0	6.35039	1.87842e-08	TRUE	up
Locus_6286	pyridoxine biosynthesis protein	2486	1462	75.962	950	36.2965	1.06545	2.61393e-70	TRUE	up
Locus_62892		221	88	51.4328	45	19.3403	1.41108	7.18229e-07	TRUE	up
Locus_62895		134	68	65.5472	17	12.05	2.4435	7.14852e-11	TRUE	up
Locus_6290		524	60	14.7901	30	5.43791	1.4435	5.49226e-05	TRUE	up
Locus_6329		3379	6627	253.325	0	0	14.1376	0	TRUE	up
Locus_63398		204	40	25.3268	17	7.91518	1.67797	0.000314334	TRUE	up
Locus_63490		327	58	22.9103	24	6.97117	1.71652	4.37868e-06	TRUE	up
Locus_63505		151	41	35.0717	0	0	6.80106	3.35139e-11	TRUE	up
Locus_63847		469	21	5.78357	3	0.607562	3.25086	9.31633e-05	TRUE	up
Locus_6385		3847	186	6.24512	50	1.2345	2.33881	9.11973e-28	TRUE	up
Locus_6397	tyrosyl-tRNA synthetase	3728	420	14.552	282	7.18481	1.0182	7.42379e-19	TRUE	up
Locus_63979		372	95	32.9861	63	16.0857	1.03608	0.000102467	TRUE	up
Locus_64099	tenascin	646	59	11.7969	11	1.61734	2.86671	3.3766e-11	TRUE	up
Locus_6410	cyclin A	3072	249	10.4695	128	3.95759	1.40351	1.37024e-18	TRUE	up
Locus_64203		1561	158	13.0739	66	4.0159	1.70289	1.06552e-15	TRUE	up
Locus_64319		173	23	17.1724	5	2.74515	2.64514	0.000260845	TRUE	up
Locus_64391		136	14	13.2966	1	0.698398	4.25086	0.000611359	TRUE	up
Locus_64398		453	36	10.2649	9	1.88706	2.4435	5.83517e-06	TRUE	up
Locus_6442	Orcokinin peptides type B precursor	916	94	13.2551	61	6.32523	1.06735	7.06576e-05	TRUE	up
Locus_64743		394	84	27.538	30	7.23214	1.92893	4.94575e-10	TRUE	up
Locus_6486	similar to peroxisomal n1-acetyl-spermine/spermidine oxidase	6179	1072	22.4092	652	10.0224	1.16086	3.43851e-59	TRUE	up
Locus_6498		1279	30	3.02971	2	0.148526	4.35039	5.7871e-08	TRUE	up
Locus_65011		1723	71	5.32259	38	2.09479	1.34532	2.83904e-05	TRUE	up
Locus_65271		133	63	61.1841	32	22.8529	1.42078	4.22122e-05	TRUE	up
Locus_6528	Rad and Gem related GTP binding protein 1	2436	121	6.41591	55	2.14451	1.58101	6.42514e-11	TRUE	up
Locus_65409		147	34	29.8752	8	5.1691	2.53097	7.21028e-06	TRUE	up
Locus_6549		1065	91	11.0368	51	4.54844	1.27887	3.68228e-06	TRUE	up
Locus_65537		333	208	80.6806	57	16.2582	2.31105	1.35529e-30	TRUE	up
Locus_65550		125	28	28.9333	9	6.83872	2.08093	0.000537911	TRUE	up
Locus_65664		184	107	75.1131	64	33.0373	1.18497	2.10825e-06	TRUE	up
Locus_65670		124	24	25	1	0.765985	5.02847	8.49207e-07	TRUE	up
Locus_65682		101	80	102.31	41	38.5571	1.40788	2.88263e-06	TRUE	up
Locus_65791	nonstructural polyprotein	570	29	6.57163	5	0.833177	2.97956	6.22219e-06	TRUE	up
Locus_65793		247	90	47.0647	42	16.1508	1.54304	5.93202e-08	TRUE	up
Locus_65796		214	169	102.005	107	47.4911	1.10292	7.79688e-09	TRUE	up
Locus_65803	ribosomal RNA adenine dimethylase domain containing 1	1947	248	16.4526	154	7.51271	1.13091	2.65082e-13	TRUE	up
Locus_65864		165	18	14.0909	3	1.72695	3.02847	0.000625625	TRUE	up
Locus_6599	similar to death associated protein 3	1678	117	9.00625	62	3.50947	1.35967	1.61718e-08	TRUE	up
Locus_66102		924	20	2.79581	1	0.102795	4.76543	1.16901e-05	TRUE	up
Locus_66404		129	60	60.0774	19	13.9896	2.10247	4.24118e-08	TRUE	up
Locus_66465		190	21	14.2763	5	2.49953	2.51389	0.000850763	TRUE	up
Locus_6650	DnaJ homolog subfamily A member 3	4739	314	8.5584	171	3.42729	1.32027	2.53744e-21	TRUE	up
Locus_66554		165	64	50.1009	5	2.87825	4.12158	4.20115e-16	TRUE	up
Locus_6665	prostaglandin-H2 D-isomerase	820	736	115.935	260	30.1163	1.9447	5.87011e-87	TRUE	up
Locus_66933		134	88	84.8258	37	26.2264	1.69348	7.73722e-09	TRUE	up
Locus_66990		372	23	7.9861	5	1.27664	2.64514	0.000260845	TRUE	up
Locus_6701		631	468	95.8002	305	45.9106	1.0612	1.93887e-22	TRUE	up
Locus_67015		112	15	17.2991	0	0	5.35039	0.000176258	TRUE	up
Locus_6702		840	51	7.84225	20	2.26148	1.794	1.01103e-05	TRUE	up
Locus_67071		175	34	25.0952	6	3.25653	2.946	8.4069e-07	TRUE	up
Locus_6728		172	86	64.5832	38	20.9844	1.62184	3.72181e-08	TRUE	up
Locus_67340		108	38	45.4475	14	12.3125	1.88408	0.000117684	TRUE	up
Locus_67446		326	13	5.15081	0	0	5.14394	0.000621749	TRUE	up
Locus_6753	similar to mKIAA0195 protein (predicted)	2634	116	5.68843	74	2.66844	1.09203	4.10615e-06	TRUE	up
Locus_6756	heme-binding protein 2	2864	105	4.7355	54	1.79086	1.40286	4.80207e-08	TRUE	up
Locus_6757	homoserine O-acetyltransferase	1753	836	61.5991	333	18.0428	1.77148	4.95425e-87	TRUE	up
Locus_67663		900	17	2.43981	0	0	5.53097	5.00261e-05	TRUE	up
Locus_67667		126	47	48.1812	17	12.8151	1.91063	9.64221e-06	TRUE	up
Locus_67671		258	44	22.0284	11	4.04963	2.4435	3.50777e-07	TRUE	up
Locus_67823		223	665	385.183	227	96.6859	1.99417	3.29465e-81	TRUE	up
Locus_67838		425	71	21.5784	34	7.59857	1.50579	3.68815e-06	TRUE	up
Locus_67989	serine/threonine-protein kinase TTK/MPS1	1330	86	8.35212	49	3.49934	1.25506	1.07783e-05	TRUE	up
Locus_68023		172	24	18.0232	0	0	6.02847	6.69971e-07	TRUE	up
Locus_68163		121	252	269.008	171	134.231	1.00293	3.60282e-11	TRUE	up
Locus_6823		3208	80	3.22111	16	0.473727	2.76543	1.56407e-14	TRUE	up
Locus_68263		218	74	43.8455	46	20.0421	1.12939	0.000279936	TRUE	up
Locus_68787		145	63	56.1206	38	24.8919	1.17286	0.000632068	TRUE	up
Locus_68907		491	62	16.3102	32	6.19028	1.3977	6.46828e-05	TRUE	up
Locus_68933		103	16	20.0647	2	1.84431	3.4435	0.000648967	TRUE	up
Locus_6900		2253	164	9.40227	105	4.4266	1.08681	2.15468e-08	TRUE	up
Locus_69003		140	152	140.238	53	35.9575	1.96351	2.69764e-18	TRUE	up
Locus_6908	similar to Adipose differentiation-related protein	2368	788	42.9828	432	17.3278	1.31067	1.16402e-52	TRUE	up
Locus_6915	similar to ankyrin 2,3/unc44	1410	772	70.7209	285	19.1985	1.88114	3.02226e-87	TRUE	up
Locus_69154		402	71	22.813	8	1.89019	3.59325	2.65932e-16	TRUE	up
Locus_69161		114	18	20.3947	3	2.49953	3.02847	0.000625625	TRUE	up
Locus_6940	cathepsin C	2932	1043	45.9484	517	16.7482	1.45601	8.01437e-82	TRUE	up
Locus_69786		122	22	23.2923	5	3.89271	2.58101	0.000471915	TRUE	up
Locus_69924		408	24	7.59803	4	0.931198	3.02847	4.6227e-05	TRUE	up
Locus_6998	glyceronephosphate O-acyltransferase	2373	289	15.7308	166	6.64435	1.24339	6.49287e-18	TRUE	up
Locus_70055		200	125	80.7291	59	28.0197	1.52664	1.00306e-10	TRUE	up
Locus_7008		293	358	157.821	199	64.5101	1.29069	1.93996e-23	TRUE	up
Locus_70309		279	30	13.8889	0	0	6.35039	1.87842e-08	TRUE	up
Locus_70418		112	24	27.6785	0	0	6.02847	6.69971e-07	TRUE	up
Locus_70503		254	50	25.4265	23	8.60075	1.5638	0.000103853	TRUE	up
Locus_70805		121	567	605.268	322	252.762	1.25979	1.1688e-35	TRUE	up
Locus_7084		3053	2233	94.4739	411	12.7867	2.88528	0	TRUE	up
Locus_70878		185	14	9.77476	1	0.513417	4.25086	0.000611359	TRUE	up
Locus_70885		1200	69	7.42707	42	3.32438	1.15971	0.00035244	TRUE	up
Locus_7133	similar to sdk-P1	2085	146	9.04475	67	3.05218	1.56724	6.1385e-13	TRUE	up
Locus_71350		154	17	14.2586	2	1.23353	3.53097	0.000340724	TRUE	up
Locus_71417		276	30	14.0398	11	3.78552	1.89096	0.000830562	TRUE	up
Locus_715		5506	206	4.8326	109	1.88032	1.36182	9.37776e-15	TRUE	up
Locus_71569		167	44	34.0319	3	1.70627	4.31797	1.89186e-11	TRUE	up
Locus_71808		107	163	196.768	47	41.7211	2.23764	4.1781e-23	TRUE	up
Locus_72311		109	29	34.3654	10	8.71396	1.97956	0.000673262	TRUE	up
Locus_7233		321	367	147.676	196	57.9953	1.34843	1.10974e-25	TRUE	up
Locus_72391		121	312	333.057	187	146.791	1.18201	7.46075e-18	TRUE	up
Locus_7247		417	86	26.6387	40	9.111	1.54784	1.18728e-07	TRUE	up
Locus_7280		782	2826	466.783	1273	154.619	1.59403	8.98343e-254	TRUE	up
Locus_72997		205	309	194.695	180	83.399	1.22311	1.19422e-18	TRUE	up
Locus_73004		184	108	75.8151	19	9.80794	2.95046	8.0703e-21	TRUE	up
Locus_73132		235	28	15.3901	3	1.21254	3.6659	9.24089e-07	TRUE	up
Locus_73153		203	160	101.806	86	40.2388	1.33917	2.99897e-11	TRUE	up
Locus_73181		212	2990	1821.73	66	29.5699	5.94504	0	TRUE	up
Locus_73247		140	153	141.161	90	61.06	1.20904	3.0293e-09	TRUE	up
Locus_7326	alanine--glyoxylate transaminase / (R)-3-amino-2-methylpropionate-pyruvate transaminase	5162	103	2.57732	66	1.21442	1.08561	1.96653e-05	TRUE	up
Locus_73285		155	37	30.8333	2	1.22558	4.65296	5.27871e-10	TRUE	up
Locus_73520		318	19	7.71749	3	0.896058	3.10647	0.000334751	TRUE	up
Locus_73642		177	83	60.5696	4	2.14649	4.81854	2.58693e-22	TRUE	up
Locus_7382		643	165	33.1454	96	14.1809	1.22486	3.87564e-10	TRUE	up
Locus_7400	glutamine synthetase	493	1608	421.298	895	172.432	1.28881	8.85527e-105	TRUE	up
Locus_74226		120	56	60.2777	30	23.7455	1.34397	0.00029248	TRUE	up
Locus_74284		303	73	31.1193	35	10.9715	1.50404	2.61818e-06	TRUE	up
Locus_74326		130	160	158.974	106	77.447	1.03751	1.23397e-07	TRUE	up
Locus_74385		108	31	37.0756	12	10.5536	1.81274	0.000997137	TRUE	up
Locus_7446		2849	353	16.0041	201	6.70109	1.25598	3.63717e-22	TRUE	up
Locus_74745		445	69	20.0281	7	1.4941	3.74467	2.51736e-16	TRUE	up
Locus_74815		445	51	14.8034	27	5.76296	1.36104	0.000537798	TRUE	up
Locus_74889		104	230	285.657	140	127.861	1.15971	7.42346e-13	TRUE	up
Locus_7515	similar to mannose receptor, C type 1-like 1	3934	40	1.31333	8	0.193151	2.76543	1.84445e-07	TRUE	up
Locus_75219		260	118	58.6217	77	28.1293	1.05936	6.17326e-06	TRUE	up
Locus_7527	hemicentin 1	6734	378	7.25051	39	0.55009	3.72034	2.49224e-88	TRUE	up
Locus_7546	cytochrome c oxidase subunit XVII assembly protein	780	76	12.5855	28	3.40962	1.88408	7.63944e-09	TRUE	up
Locus_75463		119	69	74.8949	27	21.5506	1.79714	1.35521e-07	TRUE	up
Locus_75579		125	29	29.9666	0	0	6.30148	3.3696e-08	TRUE	up
Locus_7569		288	299	134.1	133	43.8633	1.61222	2.73886e-27	TRUE	up
Locus_7578	sphingolipid delta-4 desaturase	3630	613	21.8124	345	9.02723	1.27279	3.78544e-39	TRUE	up
Locus_75794		601	35	7.52218	13	2.05452	1.87235	0.000268796	TRUE	up
Locus_75804		164	26	20.4776	3	1.73748	3.55898	3.49571e-06	TRUE	up
Locus_7586	similar to conserved hypothetical protein	2538	226	11.5018	135	5.05224	1.18687	4.20877e-13	TRUE	up
Locus_7596	acyl-CoA dehydrogenase	2402	181	9.7332	121	4.7847	1.02449	2.07389e-08	TRUE	up
Locus_75983		137	20	18.8564	0	0	5.76543	7.68349e-06	TRUE	up
Locus_7606	similar to transmembrane protein	3424	48	1.81075	22	0.610283	1.56903	0.000146392	TRUE	up
Locus_761	sulfide quinone reductase-like (yeast)	1861	565	39.215	336	17.1488	1.19329	1.22928e-32	TRUE	up
Locus_76252	similar to SLC6A14 protein	1196	24	2.59197	4	0.317666	3.02847	4.6227e-05	TRUE	up
Locus_7629		822	36	5.65693	8	0.924401	2.61343	2.1813e-06	TRUE	up
Locus_76307		1547	60	5.00969	23	1.41215	1.82683	8.39356e-07	TRUE	up
Locus_7652		211	14	8.57029	1	0.450152	4.25086	0.000611359	TRUE	up
Locus_76534		199	321	208.354	170	81.1405	1.36054	8.39954e-23	TRUE	up
Locus_7664		223	40	23.1689	18	7.66672	1.59551	0.000564554	TRUE	up
Locus_7665		5332	403	9.76258	272	4.8453	1.01068	6.83957e-18	TRUE	up
Locus_76680		156	97	80.3151	64	38.967	1.04342	7.47731e-05	TRUE	up
Locus_7675		885	146	21.3088	71	7.62004	1.48358	5.79974e-12	TRUE	up
Locus_76767		141	69	63.2091	5	3.36816	4.2301	1.383e-17	TRUE	up
Locus_76803		145	21	18.7069	4	2.6202	2.83582	0.000303906	TRUE	up
Locus_76868		144	87	78.0381	41	27.0435	1.52889	1.32307e-07	TRUE	up
Locus_77		2605	74	3.66922	47	1.71369	1.09837	0.000407401	TRUE	up
Locus_77029		393	23	7.55936	1	0.241685	4.96707	1.63504e-06	TRUE	up
Locus_7717		199	184	119.43	62	29.5924	2.01287	8.10052e-23	TRUE	up
Locus_77254		158	240	196.202	47	28.2542	2.79581	1.27122e-43	TRUE	up
Locus_77297		152	117	99.4242	60	37.493	1.40698	5.93819e-09	TRUE	up
Locus_7733		3627	62	2.20797	33	0.864188	1.35331	0.000104866	TRUE	up
Locus_77361		353	85	31.1024	41	11.0319	1.49534	3.25065e-07	TRUE	up
Locus_7771	biliverdin reductase	3038	122	5.18707	74	2.31359	1.16479	4.70301e-07	TRUE	up
Locus_778		1315	275	27.012	113	8.16197	1.72661	1.15474e-27	TRUE	up
Locus_7791		208	929	576.902	424	193.617	1.57512	7.70989e-82	TRUE	up
Locus_78068		790	163	26.6508	0	0	8.79223	1.08341e-36	TRUE	up
Locus_7819	secreted protein, putative	1736	160	11.9047	35	1.91496	2.63615	2.23662e-27	TRUE	up
Locus_78334		130	271	269.262	182	132.975	1.01786	2.85872e-12	TRUE	up
Locus_78409		164	11827	9314.95	257	148.844	5.96768	0	TRUE	up
Locus_7844		1766	73	5.33927	12	0.645405	3.04837	1.31773e-14	TRUE	up
Locus_786		1352	25	2.38843	0	0	6.08736	3.65741e-07	TRUE	up
Locus_78620	potassium voltage-gated channel, KQT-like subfamily, member 1	411	51	16.028	5	1.1555	3.794	2.93764e-12	TRUE	up
Locus_7871		2181	337	19.9583	94	4.09368	2.28552	7.52924e-49	TRUE	up
Locus_78771		1076	31	3.72134	10	0.882734	2.07577	0.000237313	TRUE	up
Locus_7895		3229	109	4.36022	60	1.76492	1.3048	1.66103e-07	TRUE	up
Locus_7896		3949	1116	36.5029	686	16.4998	1.14556	2.54681e-60	TRUE	up
Locus_79	sterol regulatory element-binding transcription factor 1	1235	3027	316.589	1586	121.977	1.376	2.10854e-218	TRUE	up
Locus_7902	bile acid-CoA:amino acid N-acyltransferase	1676	335	25.8179	183	10.371	1.31582	1.32026e-22	TRUE	up
Locus_79250		451	15	4.296	0	0	5.35039	0.000176258	TRUE	up
Locus_79286		162	53	42.2582	23	13.4851	1.64786	2.59056e-05	TRUE	up
Locus_7938	similar to echinonectin	685	16	3.01703	2	0.27732	3.4435	0.000648967	TRUE	up
Locus_79385		133	67	65.0688	33	23.567	1.4652	1.25727e-05	TRUE	up
Locus_79779		106	74	90.1728	48	43.0108	1.06799	0.000586671	TRUE	up
Locus_7985	DNA-directed RNA polymerase III subunit C2	3691	150	5.24925	94	2.41894	1.11773	4.71223e-08	TRUE	up
Locus_7991	dehydrogenase/reductase (SDR family) member 11	841	57	8.75445	28	3.16231	1.46904	7.10663e-05	TRUE	up
Locus_80204		169	45	34.3934	17	9.55442	1.84789	2.69739e-05	TRUE	up
Locus_80511		197	17	11.1463	2	0.964286	3.53097	0.000340724	TRUE	up
Locus_8055	sulfotransferase-like protein	902	143	20.4776	7	0.737112	4.79602	2.98936e-38	TRUE	up
Locus_80695		489	101	26.6786	51	9.90612	1.42929	5.77621e-08	TRUE	up
Locus_80709	glutamine synthetase	480	1114	299.774	714	141.286	1.08526	3.42647e-55	TRUE	up
Locus_80717		376	41	14.0846	12	3.03135	2.21609	4.92724e-06	TRUE	up
Locus_8076	ubiquitin-protein ligase E3 C	4154	368	11.4428	245	5.60198	1.03043	7.00932e-17	TRUE	up
Locus_80913		123	66	69.3088	21	16.2165	2.09558	7.88014e-09	TRUE	up
Locus_8095		4212	781	23.9504	482	10.8693	1.13979	6.93452e-42	TRUE	up
Locus_8098		878	363	53.4025	242	26.1796	1.02847	1.32654e-16	TRUE	up
Locus_8104		1256	709	72.9133	450	34.0302	1.09936	6.75732e-36	TRUE	up
Locus_81106		210	160	98.4126	15	6.78444	3.85854	2.45267e-38	TRUE	up
Locus_8123	growth arrest and DNA-damage-inducible protein	4047	126	4.02149	62	1.45513	1.46659	3.32181e-10	TRUE	up
Locus_82144		128	35	35.319	1	0.742048	5.57279	7.08853e-10	TRUE	up
Locus_82337		157	74	60.881	42	25.4092	1.26064	5.36347e-05	TRUE	up
Locus_8254		1713	473	35.6659	206	11.4223	1.6427	2.91592e-44	TRUE	up
Locus_82593		142	25	22.7406	7	4.68222	2.28	0.0005366	TRUE	up
Locus_8265		1669	4266	330.152	2640	150.241	1.13585	5.5412e-228	TRUE	up
Locus_82763		632	17	3.47442	2	0.300576	3.53097	0.000340724	TRUE	up
Locus_82963		522	90	22.2701	51	9.27987	1.26293	5.45988e-06	TRUE	up
Locus_83145		149	93	80.6207	61	38.8853	1.05192	9.88593e-05	TRUE	up
Locus_83227		182	238	168.91	136	70.9757	1.25086	6.09587e-15	TRUE	up
Locus_8375	trimethyllysine dioxygenase	2876	103	4.62592	67	2.21273	1.06391	2.83244e-05	TRUE	up
Locus_8398	nucleoredoxin	2020	159	10.1671	90	4.23188	1.26453	2.89059e-10	TRUE	up
Locus_83982		993	38	4.94293	5	0.478259	3.3695	1.81102e-08	TRUE	up
Locus_84012		134	62	59.7636	27	19.1382	1.64281	4.13622e-06	TRUE	up
Locus_84261		119	24	26.0504	6	4.78902	2.4435	0.000384619	TRUE	up
Locus_84342		181	20	14.2725	4	2.09905	2.76543	0.000559309	TRUE	up
Locus_84583		550	59	13.856	5	0.863474	4.00422	1.26364e-14	TRUE	up
Locus_8473		201	395	253.835	171	80.8057	1.65136	2.9155e-37	TRUE	up
Locus_8475	heat shock 70kDa protein 1/8	2546	120	6.08797	43	1.60418	1.92413	3.89899e-14	TRUE	up
Locus_85086		199	14	9.08709	0	0	5.25086	0.00033193	TRUE	up
Locus_85109		571	111	25.1094	0	0	8.23792	1.28234e-26	TRUE	up
Locus_85252		130	173	171.891	78	56.9893	1.59273	1.26413e-15	TRUE	up
Locus_85256		112	16	18.4524	0	0	5.4435	9.37851e-05	TRUE	up
Locus_85335		170	17	12.9166	2	1.11744	3.53097	0.000340724	TRUE	up
Locus_85441		418	16	4.94417	0	0	5.4435	9.37851e-05	TRUE	up
Locus_8567	alpha-L-fucosidase	542	574	136.793	318	55.7275	1.29553	1.06766e-37	TRUE	up
Locus_85735		116	387	430.926	0	0	10.0397	1.09947e-73	TRUE	up
Locus_85800		119	37	40.161	1	0.798169	5.65296	1.99076e-10	TRUE	up
Locus_85838		143	79	71.3577	45	29.8895	1.25543	2.8512e-05	TRUE	up
Locus_8616		178	58	42.088	7	3.73525	3.49413	4.23347e-13	TRUE	up
Locus_8621	EMG1 nucleolar protein homolog	1947	7478	496.1	1587	77.42	2.67985	0	TRUE	up
Locus_86250		234	34	18.7678	5	2.02953	3.20904	2.48821e-07	TRUE	up
Locus_86566		734	29	5.10331	6	0.776421	2.71652	1.92669e-05	TRUE	up
Locus_8690		383	87	29.3407	57	14.1357	1.05356	0.000181234	TRUE	up
Locus_870	Ras homolog gene family, member Q	1014	158	20.1265	91	8.52404	1.23949	6.69584e-10	TRUE	up
Locus_87044		113	27	30.8628	3	2.52165	3.61343	1.79999e-06	TRUE	up
Locus_8734		263	178	87.4207	97	35.0314	1.31932	3.36363e-12	TRUE	up
Locus_87378		115	96	107.826	59	48.73	1.14582	1.61377e-05	TRUE	up
Locus_87383		193	50	33.4628	13	6.39776	2.38692	6.7825e-08	TRUE	up
Locus_87430		128	42	42.3828	17	12.6148	1.74836	0.000120541	TRUE	up
Locus_87437		117	88	97.1509	5	4.05907	4.58101	3.30881e-23	TRUE	up
Locus_87482		164	47	37.0172	23	13.3207	1.47453	0.000391982	TRUE	up
Locus_8802	DNA (cytosine-5-)-methyltransferase	2114	68	4.15484	40	1.7972	1.20904	0.000226889	TRUE	up
Locus_8808	similar to cysteine-rich secretory protein 3	3875	3800	126.666	1287	31.5463	2.00549	0	TRUE	up
Locus_88310		597	78	16.876	5	0.795496	4.40698	2.97819e-20	TRUE	up
Locus_8833		1573	130	10.6749	63	3.80412	1.48859	9.58361e-11	TRUE	up
Locus_8842		150	251	216.139	139	88.0168	1.29611	1.28437e-16	TRUE	up
Locus_88867		495	14	3.65319	0	0	5.25086	0.00033193	TRUE	up
Locus_89203		124	155	161.458	105	80.4284	1.00538	4.68077e-07	TRUE	up
Locus_89285		738	37	6.47583	11	1.41572	2.19353	1.9915e-05	TRUE	up
Locus_89479		204	213	134.865	5	2.32799	5.85628	8.51878e-59	TRUE	up
Locus_89766		768	27	4.54101	9	1.11307	2.02847	0.00091482	TRUE	up
Locus_8983		531	57	13.8653	25	4.47185	1.63254	1.30435e-05	TRUE	up
Locus_90143		166	44	34.2369	14	8.01054	2.09558	4.8918e-06	TRUE	up
Locus_9022	sialate O-acetylesterase	1423	799	72.5257	539	35.9771	1.01141	2.62746e-35	TRUE	up
Locus_90551		342	58	21.9054	24	6.66542	1.71652	4.37868e-06	TRUE	up
Locus_9058	solute carrier family 39 (zinc transporter), member 12	1937	1866	124.432	945	46.3387	1.42507	7.06165e-142	TRUE	up
Locus_90718		354	745	271.833	285	76.4687	1.82978	4.33691e-81	TRUE	up
Locus_90819		117	14	15.4558	0	0	5.25086	0.00033193	TRUE	up
Locus_90906		115	22	24.7101	5	4.12966	2.58101	0.000471915	TRUE	up
Locus_91006		134	51	49.1604	28	19.847	1.30857	0.000855149	TRUE	up
Locus_91326	similar to piggyBac transposable element derived 5	421	23	7.0566	4	0.902443	2.96707	8.73676e-05	TRUE	up
Locus_91395		153	69	58.2516	16	9.93278	2.55203	1.4629e-11	TRUE	up
Locus_9141	TNF receptor-associated protein 1	4533	1262	35.9603	839	17.58	1.03247	1.24014e-57	TRUE	up
Locus_9146	protein SCO1 homolog, mitochondrial-like	1576	114	9.34326	66	3.97768	1.232	3.38641e-07	TRUE	up
Locus_9147		437	1051	310.65	707	153.667	1.01548	1.04277e-46	TRUE	up
Locus_9167		1698	76	5.7813	51	2.85282	1.01901	0.000861209	TRUE	up
Locus_91814		145	39	34.7413	18	11.7909	1.55898	0.000887532	TRUE	up
Locus_91929		132	288	281.818	133	95.7017	1.55815	4.96991e-25	TRUE	up
Locus_91934		335	15	5.78357	0	0	5.35039	0.000176258	TRUE	up
Locus_9201	sterile alpha motif domain containing 8	1631	86	6.81074	24	1.39765	2.28481	1.22328e-12	TRUE	up
Locus_921	Kallmann syndrome 1 sequence	12540	32857	338.439	15172	114.918	1.55829	0	TRUE	up
Locus_92171		192	26	17.4913	4	1.9788	3.14394	1.27716e-05	TRUE	up
Locus_9222	similar to Leucine carboxyl methyltransferase 2	3275	136	5.36386	76	2.20417	1.28304	4.98571e-09	TRUE	up
Locus_92319		173	123	91.8351	78	42.8243	1.10062	1.57431e-06	TRUE	up
Locus_92595		166	51	39.6837	17	9.72709	2.02847	1.17289e-06	TRUE	up
Locus_927	Oxoglutarate/malate carrier protein	1692	151	11.5273	72	4.04179	1.51198	1.0604e-12	TRUE	up
Locus_92809		172	43	32.2916	19	10.4922	1.62184	0.00025609	TRUE	up
Locus_92984		140	20	18.4524	0	0	5.76543	7.68349e-06	TRUE	up
Locus_93181		140	88	81.1904	54	36.636	1.14805	4.11167e-05	TRUE	up
Locus_934	mitochondrial import receptor subunit TOM40	3087	211	8.82868	130	3.9999	1.14223	1.51818e-11	TRUE	up
Locus_93423		192	62	41.71	24	11.8728	1.81274	6.06568e-07	TRUE	up
Locus_9384	E1A/CREB-binding protein	993	314	40.8442	203	19.4173	1.07279	2.07686e-15	TRUE	up
Locus_9391		1018	46	5.8366	8	0.746422	2.96707	4.1637e-09	TRUE	up
Locus_9392		459	389	109.468	263	54.4233	1.00821	3.28207e-17	TRUE	up
Locus_93938		176	63	46.2357	23	12.4124	1.89722	1.79831e-07	TRUE	up
Locus_9399	similar to fibropellin Ia	1968	71	4.65997	43	2.07532	1.16699	0.000254312	TRUE	up
Locus_93990		120	23	24.7569	4	3.16607	2.96707	8.73676e-05	TRUE	up
Locus_94121		107	1334	1610.36	0	0	11.825	4.74412e-190	TRUE	up
Locus_94328		128	135	136.23	61	45.2649	1.58958	3.14112e-12	TRUE	up
Locus_94378		121	18	19.2148	3	2.35493	3.02847	0.000625625	TRUE	up
Locus_94483		109	27	31.9954	8	6.97117	2.19839	0.000412612	TRUE	up
Locus_94570		112	18	20.7589	0	0	5.61343	2.6723e-05	TRUE	up
Locus_94727		202	28	17.9043	8	3.76167	2.25086	0.000238347	TRUE	up
Locus_9491	C. briggsae CBR-DEL-4 protein	2829	439	20.0439	185	6.21128	1.6902	8.89361e-43	TRUE	up
Locus_95001		347	91	33.8736	1	0.273724	6.9513	2.73233e-24	TRUE	up
Locus_95097		117	47	51.8874	22	17.8599	1.53866	0.000229781	TRUE	up
Locus_9514		199	93	60.3642	61	29.1151	1.05192	9.88593e-05	TRUE	up
Locus_9516		645	45	9.01162	17	2.50341	1.84789	2.69739e-05	TRUE	up
Locus_9527		1784	891	64.5108	60	3.19447	4.33589	8.45456e-229	TRUE	up
Locus_95416		107	14	16.9003	0	0	5.25086	0.00033193	TRUE	up
Locus_9560	ornithine decarboxylase	2902	48	2.13645	20	0.654598	1.70654	4.42331e-05	TRUE	up
Locus_95616		151	286	244.646	87	54.7248	2.16043	1.07504e-38	TRUE	up
Locus_95827		105	90	110.714	13	11.7597	3.23492	6.45994e-19	TRUE	up
Locus_96037		134	45	43.3768	22	15.5941	1.47592	0.000550179	TRUE	up
Locus_9614		1211	232	24.7454	155	12.1571	1.02536	1.10204e-10	TRUE	up
Locus_9616		1876	159	10.9475	96	4.86049	1.17142	3.84743e-09	TRUE	up
Locus_9618		252	55	28.1911	13	4.89987	2.52442	3.46556e-09	TRUE	up
Locus_96304		124	160	166.666	73	55.9169	1.57561	2.95315e-14	TRUE	up
Locus_965	krueppel-like factor 5	909	323	45.8974	104	10.867	2.07845	1.32218e-41	TRUE	up
Locus_96514		273	59	27.9151	21	7.30632	1.93383	3.39416e-07	TRUE	up
Locus_96640		118	14	15.3248	1	0.804934	4.25086	0.000611359	TRUE	up
Locus_96723	Contactin-5, putative	623	68	14.0984	3	0.457378	4.946	1.79923e-18	TRUE	up
Locus_97025		143	24	21.6783	6	3.98527	2.4435	0.000384619	TRUE	up
Locus_9739	glucose dehydrogenase	3574	527	19.0461	289	7.68043	1.31024	3.0809e-35	TRUE	up
Locus_9755	DNA polymerase epsilon subunit 1	7057	252	4.61244	130	1.74971	1.39842	1.0414e-18	TRUE	up
Locus_97861		210	24	14.7619	7	3.16607	2.22111	0.000936433	TRUE	up
Locus_98025		170	18	13.6765	2	1.11744	3.61343	0.000177327	TRUE	up
Locus_9815	Niemann-Pick C2 protein	515	110	27.589	57	10.5126	1.39197	2.60056e-08	TRUE	up
Locus_98231		112	98	113.021	59	50.0352	1.17557	7.70889e-06	TRUE	up
Locus_9876		354	54	19.7034	16	4.29298	2.19839	9.91098e-08	TRUE	up
Locus_98827		203	131	83.3537	0	0	8.47693	1.35631e-30	TRUE	up
Locus_98829		134	211	203.389	103	73.0087	1.4781	4.74307e-17	TRUE	up
Locus_989		3144	102	4.19052	61	1.84285	1.18519	3.95944e-06	TRUE	up
Locus_98914		100	209	269.958	39	37.043	2.86546	5.89555e-39	TRUE	up
Locus_9905	similar to scavenger receptor class F, member 1	20677	5060	31.6092	1268	5.8247	2.44009	0	TRUE	up
Locus_99052		412	33	10.3459	1	0.230539	5.4879	2.5425e-09	TRUE	up
Locus_99067		143	194	175.233	126	83.6906	1.06614	1.45023e-09	TRUE	up
Locus_9918		2685	104	5.0031	53	1.87488	1.41602	4.42751e-08	TRUE	up
Locus_99261		202	29	18.5437	0	0	6.30148	3.3696e-08	TRUE	up
Locus_9932		1174	136	14.9631	17	1.37538	3.4435	5.34523e-30	TRUE	up
Locus_994	myeloid differentiation primary response gene 88	2085	214	13.2574	108	4.91994	1.43008	1.80879e-16	TRUE	up
Locus_9957		286	35	15.8071	8	2.65684	2.57279	3.97608e-06	TRUE	up
Locus_99891		170	53	40.2696	8	4.46975	3.17142	4.40504e-11	TRUE	up
Locus_99960		116	217	241.63	34	27.8396	3.11759	7.21186e-44	TRUE	up
Locus_100135		201	11	7.06881	140	66.1567	-3.22635	1.47892e-21	TRUE	down
Locus_100197		102	39	49.3872	163	151.785	-1.61982	3.44005e-11	TRUE	down
Locus_100311		157	0	0	19	11.4947	-4.80442	0.00040707	TRUE	down
Locus_10042		3403	65	2.46718	181	5.05195	-1.03397	2.16854e-06	TRUE	down
Locus_10043	hemicentin 1	4713	156	4.2754	619	12.4748	-1.54489	5.64217e-39	TRUE	down
Locus_100544		135	0	0	27	18.9964	-5.31138	9.11757e-06	TRUE	down
Locus_100862		506	2	0.510539	58	10.8873	-4.41448	3.17664e-11	TRUE	down
Locus_100863		196	8	5.2721	53	25.684	-2.28442	5.84402e-06	TRUE	down
Locus_10134	serotonin receptor, putative	3008	37	1.58882	119	3.75761	-1.24186	1.06758e-05	TRUE	down
Locus_10163		427	11	3.32747	52	11.5669	-1.7975	0.000201093	TRUE	down
Locus_10211		205	77	48.5162	321	148.728	-1.61614	1.14027e-21	TRUE	down
Locus_10219	similar to sterile alpha motif domain containing 9-like	5945	15	0.325904	288	4.60132	-3.81953	2.19509e-50	TRUE	down
Locus_10278		180	14	10.0463	70	36.9375	-1.87842	4.11998e-06	TRUE	down
Locus_10296	ankyrin repeat-containing protein, putative	741	3	0.522941	47	6.02451	-3.52612	5.122e-08	TRUE	down
Locus_102979		139	0	0	65	44.4161	-6.57886	3.8866e-13	TRUE	down
Locus_103153		109	0	0	23	20.0421	-5.08006	6.0995e-05	TRUE	down
Locus_10337		1204	115	12.3373	889	70.1322	-2.50705	1.16022e-105	TRUE	down
Locus_103618		188	36	24.734	100	50.5224	-1.03043	0.000961073	TRUE	down
Locus_10376		1431	0	0	31	2.05762	-5.51069	1.41417e-06	TRUE	down
Locus_1038	lupus brain antigen 1	2841	66	3.0007	185	6.18504	-1.04348	1.29347e-06	TRUE	down
Locus_10410		3409	11	0.416788	51	1.42097	-1.76949	0.000288338	TRUE	down
Locus_10426	ribonuclease H2 subunit A	1971	37	2.42474	103	4.96355	-1.03354	0.000737539	TRUE	down
Locus_10428		1533	64	5.39247	220	13.6308	-1.33786	2.3531e-11	TRUE	down
Locus_10446	dynein light chain LC8-type	869	48	7.13463	141	15.4114	-1.11109	1.16909e-05	TRUE	down
Locus_104549		108	2	2.39197	28	24.625	-3.36385	8.5003e-05	TRUE	down
Locus_104563		114	5	5.6652	47	39.1593	-2.78916	1.46635e-06	TRUE	down
Locus_104658		107	5	6.03582	44	39.0581	-2.694	5.72185e-06	TRUE	down
Locus_10467		1166	208	23.0417	786	64.0274	-1.47444	3.45437e-46	TRUE	down
Locus_10491	alphaP integrin	2220	44	2.56006	120	5.13417	-1.00396	0.000320902	TRUE	down
Locus_10496		1248	21	2.17347	77	5.86028	-1.43097	0.000111379	TRUE	down
Locus_10498		725	59	10.5115	210	27.5121	-1.3881	1.83543e-11	TRUE	down
Locus_105133		176	33	24.2187	277	149.489	-2.62584	1.12608e-34	TRUE	down
Locus_10522		517	49	12.2421	149	27.374	-1.16096	2.37909e-06	TRUE	down
Locus_10524		210	119	73.1943	529	239.265	-1.7088	1.65905e-38	TRUE	down
Locus_105577	tripartite motif-containing protein 2/3	323	139	55.5856	454	133.504	-1.2641	3.433e-21	TRUE	down
Locus_10560		9277	292	4.0656	1001	10.2487	-1.3339	1.50532e-50	TRUE	down
Locus_106096		265	3	1.46226	59	21.147	-3.85418	1.35968e-10	TRUE	down
Locus_10638		931	15	2.08109	206	21.0165	-3.33611	1.52379e-32	TRUE	down
Locus_106551		177	23	16.7843	76	40.7833	-1.28086	0.000546881	TRUE	down
Locus_106739		240	45	24.2187	256	101.314	-2.06464	4.1236e-24	TRUE	down
Locus_10679	threonine dehydrogenase, putative	1179	163	17.8576	650	52.3651	-1.55206	3.34452e-41	TRUE	down
Locus_1068		4603	2020	56.684	5542	114.358	-1.01255	1.40646e-180	TRUE	down
Locus_106815		236	24	13.1356	193	77.6761	-2.56399	1.39043e-23	TRUE	down
Locus_107411		109	0	0	37	32.2417	-5.76595	8.86593e-08	TRUE	down
Locus_10756	similar to PPAR-alpha interacting complex protein 285	7780	202	3.35368	630	7.69136	-1.19749	6.19653e-27	TRUE	down
Locus_10760		1143	4	0.452026	43	3.57326	-2.98276	1.98898e-06	TRUE	down
Locus_107606		120	0	0	21	16.6219	-4.94881	0.000157659	TRUE	down
Locus_107820		140	0	0	22	14.9258	-5.01593	9.77391e-05	TRUE	down
Locus_107920		169	2	1.5286	24	13.4886	-3.14146	0.000560404	TRUE	down
Locus_10806	similar to Dscam family member AbsCAM-Ig7A	2409	98	5.25459	272	10.7244	-1.02925	2.55597e-09	TRUE	down
Locus_108140		102	33	41.7892	300	279.359	-2.74092	2.81468e-39	TRUE	down
Locus_10882	similar to collagen type VI alpha 6	3106	31	1.28917	184	5.62676	-2.12586	4.70703e-18	TRUE	down
Locus_109015		136	27	25.6433	150	104.76	-2.03043	5.99603e-14	TRUE	down
Locus_109024		550	5	1.17424	119	20.5507	-4.12939	6.06322e-22	TRUE	down
Locus_109089		439	0	0	28	6.05809	-5.36385	5.72565e-06	TRUE	down
Locus_10919		210	79	48.5912	247	111.717	-1.20108	8.53276e-11	TRUE	down
Locus_109263		775	0	0	42	5.14742	-5.94881	9.21813e-09	TRUE	down
Locus_109270		912	87	12.3218	237	24.6829	-1.0023	7.62959e-08	TRUE	down
Locus_10930		3553	42	1.52688	144	3.84954	-1.3341	1.52196e-07	TRUE	down
Locus_10931	ankyrin repeat-containing protein	1967	137	8.99634	424	20.474	-1.18639	6.04838e-18	TRUE	down
Locus_109620		113	36	41.1504	101	84.8956	-1.04478	0.000748594	TRUE	down
Locus_10972		1519	37	3.14625	148	9.25435	-1.5565	1.2042e-09	TRUE	down
Locus_11043	sulfatase modifying factor 2	6819	245	4.64083	697	9.70855	-1.06487	1.09187e-24	TRUE	down
Locus_11058		1315	55	5.4024	163	11.7735	-1.12387	1.409e-06	TRUE	down
Locus_110587		453	0	0	19	3.9838	-4.80442	0.00040707	TRUE	down
Locus_111552		102	21	26.5931	76	70.771	-1.41211	0.000152151	TRUE	down
Locus_11174		2366	269	14.6855	746	29.9479	-1.02807	6.07314e-25	TRUE	down
Locus_112000		108	25	29.8997	84	73.875	-1.30496	0.000183799	TRUE	down
Locus_112144		253	8	4.08432	43	16.1432	-1.98276	0.000332749	TRUE	down
Locus_11227		2960	52	2.26914	163	5.23044	-1.20479	2.67977e-07	TRUE	down
Locus_11263		2168	284	16.9203	893	39.1232	-1.20927	1.052e-38	TRUE	down
Locus_112813		149	0	0	23	14.6617	-5.08006	6.0995e-05	TRUE	down
Locus_112817		170	2	1.51961	110	61.459	-5.33786	2.72637e-22	TRUE	down
Locus_112885		121	183	195.351	823	646.036	-1.72555	1.06093e-60	TRUE	down
Locus_11290		1703	82	6.21941	229	12.7721	-1.03815	5.09224e-08	TRUE	down
Locus_112915		772	4	0.669256	36	4.42922	-2.72642	4.99843e-05	TRUE	down
Locus_11317	similar to Btbd2 protein	1970	58	3.80287	163	7.85893	-1.04724	6.42031e-06	TRUE	down
Locus_113333		207	1	0.623993	49	22.4837	-5.17121	4.71264e-10	TRUE	down
Locus_113652		127	21	21.3582	76	56.8397	-1.41211	0.000152151	TRUE	down
Locus_11387		2926	245	10.8154	770	24.9953	-1.20857	2.26185e-33	TRUE	down
Locus_114033		130	2	1.98718	43	31.4172	-3.98276	5.46615e-08	TRUE	down
Locus_11414		2378	14	0.760442	103	4.11403	-2.43564	5.03536e-12	TRUE	down
Locus_114349		129	2	2.00258	59	43.4415	-4.43914	1.92593e-11	TRUE	down
Locus_114448		139	116	107.794	995	679.908	-2.65707	3.82005e-126	TRUE	down
Locus_114903		298	28	12.1364	142	45.26	-1.89889	3.94673e-12	TRUE	down
Locus_115220		128	4	4.03645	38	28.1978	-2.80442	2.01487e-05	TRUE	down
Locus_115798		124	48	49.9999	181	138.643	-1.47138	8.26572e-11	TRUE	down
Locus_116063		121	31	33.0922	381	299.076	-3.17595	1.3619e-57	TRUE	down
Locus_11655	similar to tricarboxylate carrier protein	5024	65	1.67114	196	3.70551	-1.14884	4.37214e-08	TRUE	down
Locus_11712	zinc finger, C2H2 type, putative	1331	5	0.485223	37	2.64038	-2.44402	0.000126913	TRUE	down
Locus_11715	similar to endonuclease-reverse transcriptase	1876	57	3.92457	159	8.05019	-1.03649	1.07539e-05	TRUE	down
Locus_11717		1622	116	9.23755	376	22.0181	-1.2531	2.34494e-17	TRUE	down
Locus_117532		198	42	27.399	133	63.8012	-1.21946	3.80116e-06	TRUE	down
Locus_117643		110	38	44.6212	128	110.525	-1.30857	1.43648e-06	TRUE	down
Locus_11765		233	24	13.3047	134	54.6249	-2.03762	1.495e-12	TRUE	down
Locus_11803	similar to cubilin (intrinsic factor-cobalamin receptor)	3950	57	1.86392	163	3.91952	-1.07233	3.94179e-06	TRUE	down
Locus_118182		160	3	2.42187	27	16.0282	-2.72642	0.000660164	TRUE	down
Locus_118219		157	2	1.64543	60	36.2989	-4.46339	1.17737e-11	TRUE	down
Locus_11834	transposase	2589	40	1.99562	141	5.17284	-1.37412	1.02183e-07	TRUE	down
Locus_118601		116	129	143.642	562	460.172	-1.6797	6.44623e-40	TRUE	down
Locus_11895		3519	0	0	42	1.13363	-5.94881	9.21813e-09	TRUE	down
Locus_118975		152	101	85.8277	318	198.713	-1.21117	5.6255e-14	TRUE	down
Locus_11918		414	12	3.74396	50	11.4713	-1.61539	0.000938092	TRUE	down
Locus_119226		147	12	10.5442	51	32.953	-1.64396	0.00066321	TRUE	down
Locus_119244		105	113	139.008	316	285.851	-1.0401	6.04717e-11	TRUE	down
Locus_11933		1412	10	0.914777	49	3.29612	-1.84928	0.000241674	TRUE	down
Locus_11943		223	80	46.3378	243	103.501	-1.15938	4.59257e-10	TRUE	down
Locus_119609		791	4	0.653181	46	5.52362	-3.08006	4.83162e-07	TRUE	down
Locus_11986		1179	4	0.438224	39	3.1419	-2.8419	1.26651e-05	TRUE	down
Locus_119977		114	43	48.7207	584	486.575	-3.32006	8.07681e-92	TRUE	down
Locus_120215		114	35	39.6564	252	209.961	-2.40449	1.41369e-28	TRUE	down
Locus_120414		152	60	50.9868	185	115.603	-1.18099	5.56536e-08	TRUE	down
Locus_12074	similar to Collagen alpha-2(IV) chain	2840	45	2.04665	191	6.38789	-1.64207	2.64138e-13	TRUE	down
Locus_1211		1355	151	14.3942	1054	73.8828	-2.35975	8.17091e-117	TRUE	down
Locus_121120		153	0	0	22	13.6576	-5.01593	9.77391e-05	TRUE	down
Locus_12149		2004	1	0.0644543	29	1.37449	-4.41448	7.8307e-06	TRUE	down
Locus_121526	similar to polyprotein	565	0	0	18	3.02598	-4.72642	0.000652406	TRUE	down
Locus_12178		406	1	0.318144	23	5.38076	-4.08006	0.000149216	TRUE	down
Locus_121972		217	101	60.119	502	219.728	-1.86983	2.28484e-41	TRUE	down
Locus_122056		121	8	8.53993	43	33.754	-1.98276	0.000332749	TRUE	down
Locus_122827		118	0	0	18	14.4888	-4.72642	0.000652406	TRUE	down
Locus_122935		114	1	1.13304	20	16.6635	-3.87842	0.000634519	TRUE	down
Locus_123009		100	13	16.7916	140	132.975	-2.98534	4.41557e-20	TRUE	down
Locus_123095		425	0	0	23	5.14021	-5.08006	6.0995e-05	TRUE	down
Locus_12339		248	83	43.2291	233	89.2373	-1.04564	3.05279e-08	TRUE	down
Locus_123421		151	2	1.71081	24	15.0965	-3.14146	0.000560404	TRUE	down
Locus_12362	calcium-dependent protein kinase	1866	67	4.63781	235	11.9618	-1.36692	1.68658e-12	TRUE	down
Locus_124159		112	28	32.2916	118	100.07	-1.63178	2.71509e-08	TRUE	down
Locus_124300		128	33	33.3007	99	73.4628	-1.14146	0.000278149	TRUE	down
Locus_124587		144	242	217.071	860	567.255	-1.38583	4.88472e-46	TRUE	down
Locus_12475		1319	22	2.15441	91	6.55298	-1.60486	2.35933e-06	TRUE	down
Locus_124964		675	2	0.382716	24	3.37714	-3.14146	0.000560404	TRUE	down
Locus_125162		134	0	0	57	40.4029	-6.38939	1.21814e-11	TRUE	down
Locus_125337		168	25	19.2212	108	61.06	-1.66753	7.42632e-08	TRUE	down
Locus_12541		2112	575	35.1661	1878	84.4586	-1.26406	2.80392e-87	TRUE	down
Locus_125543		268	0	0	36	12.7588	-5.72642	1.40017e-07	TRUE	down
Locus_125587		265	49	23.8836	462	165.592	-2.79354	1.11995e-61	TRUE	down
Locus_12565	cytochrome P450 family 4	838	14	2.15791	68	7.70738	-1.8366	8.67516e-06	TRUE	down
Locus_126109		526	0	0	35	6.32011	-5.68578	2.21891e-07	TRUE	down
Locus_126266		190	79	53.7061	435	217.459	-2.01759	1.18812e-39	TRUE	down
Locus_126358		372	8	2.77777	43	10.9791	-1.98276	0.000332749	TRUE	down
Locus_126489		753	5	0.857679	125	15.7673	-4.20035	2.98066e-23	TRUE	down
Locus_126638		634	2	0.407465	39	5.84275	-3.8419	3.95183e-07	TRUE	down
Locus_12686		256	73	36.8326	240	89.0458	-1.27356	1.79012e-11	TRUE	down
Locus_127319		311	0	0	23	7.0244	-5.08006	6.0995e-05	TRUE	down
Locus_127747		193	2	1.33851	24	11.8113	-3.14146	0.000560404	TRUE	down
Locus_127862		167	46	35.5788	152	86.4508	-1.28086	1.76301e-07	TRUE	down
Locus_12803		217	36	21.4285	124	54.2755	-1.34077	1.32635e-06	TRUE	down
Locus_128363		403	1	0.320512	26	6.12788	-4.25694	3.42605e-05	TRUE	down
Locus_128669		213	4	2.42566	59	26.3096	-3.43914	9.03991e-10	TRUE	down
Locus_12875	polyductin-L	2208	0	0	28	1.20448	-5.36385	5.72565e-06	TRUE	down
Locus_129337		133	8	7.76941	118	84.2699	-3.43914	3.35935e-19	TRUE	down
Locus_12939		2302	309	17.3382	1057	43.6126	-1.33079	3.54274e-53	TRUE	down
Locus_129749		127	1	1.01706	20	14.9578	-3.87842	0.000634519	TRUE	down
Locus_129914		102	62	78.513	236	219.763	-1.48494	3.55143e-14	TRUE	down
Locus_13024		3258	42	1.66513	130	3.78996	-1.18655	8.71762e-06	TRUE	down
Locus_130302		152	6	5.09868	68	42.492	-3.059	3.78901e-10	TRUE	down
Locus_13038		211	0	0	134	60.3204	-7.62259	4.7239e-25	TRUE	down
Locus_130438		1062	0	0	33	2.95142	-5.60089	5.6021e-07	TRUE	down
Locus_13044		131	0	0	18	13.051	-4.72642	0.000652406	TRUE	down
Locus_131134		223	0	0	48	20.4446	-6.14146	6.26483e-10	TRUE	down
Locus_13123		1179	21	2.30068	79	6.36437	-1.46796	5.92513e-05	TRUE	down
Locus_13126		231	196	109.596	1255	516.029	-2.23526	2.41277e-130	TRUE	down
Locus_131364		100	16	20.6666	143	135.825	-2.71637	1.1777e-18	TRUE	down
Locus_13170		1355	127	12.1064	519	36.3806	-1.5874	4.99595e-34	TRUE	down
Locus_131767		106	6	7.31131	43	38.5305	-2.3978	3.44649e-05	TRUE	down
Locus_13181	protein FRA10AC1	3746	368	12.6891	1948	49.3928	-1.96071	2.76213e-171	TRUE	down
Locus_13182		4640	44	1.22485	134	2.74302	-1.16315	8.8718e-06	TRUE	down
Locus_131875		112	1	1.15327	26	22.0494	-4.25694	3.42605e-05	TRUE	down
Locus_131961		146	13	11.5011	64	41.636	-1.85606	1.50919e-05	TRUE	down
Locus_132276		104	36	44.7115	104	94.9822	-1.08701	0.000356687	TRUE	down
Locus_132491		143	8	7.2261	47	31.2179	-2.11109	6.94429e-05	TRUE	down
Locus_13250		2050	14	0.882113	63	2.91896	-1.72642	5.41629e-05	TRUE	down
Locus_132554		364	0	0	18	4.69692	-4.72642	0.000652406	TRUE	down
Locus_13346	activating transcription factor 3	3873	388	12.94	1089	26.7068	-1.04537	2.39069e-37	TRUE	down
Locus_13354	similar to endonuclease/exonuclease/phosphatase family and RNA-directed DNA polymerase (4O953)	2953	301	13.166	2134	68.6393	-2.38222	1.91032e-239	TRUE	down
Locus_133715		112	0	0	53	44.9469	-6.28442	6.89479e-11	TRUE	down
Locus_13377		590	24	5.25423	84	13.5229	-1.36385	9.70413e-05	TRUE	down
Locus_13436		1883	75	5.14471	278	14.0229	-1.44662	5.14693e-16	TRUE	down
Locus_1348		722	5	0.894505	48	6.3146	-2.81953	9.25149e-07	TRUE	down
Locus_135023		376	2	0.687056	25	6.3153	-3.20035	0.000351585	TRUE	down
Locus_135316		127	12	12.2047	58	43.3777	-1.82952	5.56179e-05	TRUE	down
Locus_135468		823	1	0.156946	29	3.34688	-4.41448	7.8307e-06	TRUE	down
Locus_13566		2576	71	3.5601	207	7.6325	-1.10024	5.68459e-08	TRUE	down
Locus_13587		3291	12	0.470981	137	3.95398	-3.06957	3.56149e-20	TRUE	down
Locus_13603		599	37	7.97856	210	33.2993	-2.06129	8.77061e-20	TRUE	down
Locus_13612		163	259	205.24	1294	754.03	-1.87731	2.79962e-107	TRUE	down
Locus_136338	ankyrin repeat-containing protein, putative	685	0	0	66	9.15157	-6.60089	2.54353e-13	TRUE	down
Locus_136710		135	1	0.956789	49	34.475	-5.17121	4.71264e-10	TRUE	down
Locus_136916		103	7	8.77831	47	43.3414	-2.30373	2.19035e-05	TRUE	down
Locus_137		6426	183	3.67841	764	11.2926	-1.61823	1.89317e-51	TRUE	down
Locus_137210		127	34	34.58	411	307.383	-3.15203	1.0828e-61	TRUE	down
Locus_13745		1530	44	3.71459	252	15.6441	-2.07435	7.02722e-24	TRUE	down
Locus_13752		2686	258	12.4069	800	28.2896	-1.18913	8.6112e-34	TRUE	down
Locus_13768	similar to Mediator of RNA polymerase II transcription, subunit 28	799	29	4.68815	106	12.6009	-1.42644	3.13154e-06	TRUE	down
Locus_1379		4549	1966	55.8235	6406	133.756	-1.26066	4.5973e-297	TRUE	down
Locus_137924		180	0	0	24	12.6643	-5.14146	3.77691e-05	TRUE	down
Locus_138024		469	1	0.275408	28	5.67058	-4.36385	1.28193e-05	TRUE	down
Locus_13811	brain-specific angiogenesis inhibitor 1	6095	51	1.0808	139	2.16612	-1.00301	8.47576e-05	TRUE	down
Locus_1383		463	274	76.4398	1270	260.534	-1.76908	4.78289e-97	TRUE	down
Locus_138325		127	7	7.11941	78	58.3355	-3.03454	1.69413e-11	TRUE	down
Locus_13889	similar to GTPase, IMAP family member 8	2205	120	7.02947	435	18.738	-1.41448	4.32817e-24	TRUE	down
Locus_139222		106	2	2.4371	26	23.2975	-3.25694	0.000220442	TRUE	down
Locus_139229		116	14	15.5891	70	57.3168	-1.87842	4.11998e-06	TRUE	down
Locus_139259		125	2	2.06666	55	41.7922	-4.33786	1.40365e-10	TRUE	down
Locus_139297		140	24	22.1428	144	97.6959	-2.14146	2.52701e-14	TRUE	down
Locus_13952	trafficking protein particle complex 10	2057	73	4.58393	212	9.78912	-1.09459	4.33327e-08	TRUE	down
Locus_139525		493	1	0.262001	45	8.66977	-5.04835	3.24454e-09	TRUE	down
Locus_13969		3715	44	1.52983	140	3.57941	-1.22635	1.69018e-06	TRUE	down
Locus_14021		4328	341	10.1769	2011	44.1334	-2.11657	2.98585e-195	TRUE	down
Locus_14036	amino acid transporter, putative	3391	58	2.20928	204	5.71406	-1.37094	6.03896e-11	TRUE	down
Locus_14042	pol-like protein	2379	51	2.76902	156	6.22834	-1.16947	1.06246e-06	TRUE	down
Locus_140852		579	0	0	21	3.44495	-4.94881	0.000157659	TRUE	down
Locus_14087	chitinase	2514	354	18.1881	1407	53.1583	-1.5473	8.12412e-89	TRUE	down
Locus_14088		1409	15	1.37509	61	4.11207	-1.58034	0.000245641	TRUE	down
Locus_141190		110	5	5.8712	35	30.2216	-2.36385	0.000296245	TRUE	down
Locus_141376		404	0	0	21	4.93719	-4.94881	0.000157659	TRUE	down
Locus_14147		2028	14	0.891682	65	3.0443	-1.77151	2.63173e-05	TRUE	down
Locus_141530		113	1	1.14307	35	29.4193	-4.68578	4.17657e-07	TRUE	down
Locus_141698		158	47	38.4229	349	209.802	-2.44899	2.3345e-40	TRUE	down
Locus_14207		4670	42	1.16167	136	2.76608	-1.25164	1.62019e-06	TRUE	down
Locus_14218		1069	13	1.57078	177	15.7267	-3.32366	6.86791e-28	TRUE	down
Locus_14254		321	22	8.85253	135	39.9458	-2.17388	1.0659e-13	TRUE	down
Locus_1426	polyductin-L	6309	28	0.573254	128	1.92704	-1.74914	7.58683e-10	TRUE	down
Locus_14274		239	82	44.3165	310	123.199	-1.47507	2.42985e-18	TRUE	down
Locus_14299		370	20	6.98197	75	19.2531	-1.46339	0.000103736	TRUE	down
Locus_143167		118	30	32.8389	99	79.6884	-1.27896	5.02434e-05	TRUE	down
Locus_143938		136	1	0.949754	22	15.3648	-4.01593	0.000243134	TRUE	down
Locus_14402	similar to PR/SET domain containing protein 8a	4970	40	1.03957	588	11.2373	-3.43424	4.45558e-95	TRUE	down
Locus_14414		698	18	3.33094	69	9.38935	-1.4951	0.000168633	TRUE	down
Locus_14440		2650	48	2.33962	146	5.23298	-1.16136	3.09747e-06	TRUE	down
Locus_144468		124	22	22.9166	85	65.1087	-1.50646	1.7497e-05	TRUE	down
Locus_14449	protein neuralized	3137	16	0.658803	69	2.08918	-1.66502	3.54403e-05	TRUE	down
Locus_14468		720	89	15.9664	763	100.655	-2.6563	1.18495e-96	TRUE	down
Locus_14473		1687	18	1.37818	67	3.77226	-1.45266	0.000319346	TRUE	down
Locus_14498	phospholipase A2	2143	156	9.40269	576	25.5295	-1.44102	9.65911e-33	TRUE	down
Locus_145117		168	0	0	19	10.742	-4.80442	0.00040707	TRUE	down
Locus_145272		103	8748	10970.4	33090	30514.2	-1.47587	0	TRUE	down
Locus_14531		102	1	1.26634	30	27.9359	-4.46339	4.82026e-06	TRUE	down
Locus_14538		5488	54	1.27095	147	2.54417	-1.00128	4.92554e-05	TRUE	down
Locus_1456		255	22	11.1438	77	28.6809	-1.36385	0.000218786	TRUE	down
Locus_145622		101	23	29.4142	106	99.6843	-1.76086	2.70199e-08	TRUE	down
Locus_14565		1471	30	2.63426	101	6.52155	-1.30782	2.79323e-05	TRUE	down
Locus_145785		110	65	76.3257	186	160.606	-1.07329	6.13222e-07	TRUE	down
Locus_145895		200	46	29.7083	138	65.5377	-1.14146	8.94975e-06	TRUE	down
Locus_146	similar to zinc finger protein	3848	2709	90.9335	8484	209.415	-1.20348	0	TRUE	down
Locus_14606		2130	306	18.5563	1821	81.2031	-2.12962	3.69788e-178	TRUE	down
Locus_14618		1225	67	7.06462	232	17.9885	-1.34839	4.27327e-12	TRUE	down
Locus_14627		1670	68	5.25947	204	11.6026	-1.14146	2.59129e-08	TRUE	down
Locus_14641		206	95	59.5671	281	129.563	-1.12107	5.42926e-11	TRUE	down
Locus_147		2614	1022	50.5004	3356	121.943	-1.27184	1.21767e-157	TRUE	down
Locus_14771		1043	0	0	56	5.09971	-6.36385	1.87476e-11	TRUE	down
Locus_14774		202	175	111.902	573	269.43	-1.26768	8.57331e-27	TRUE	down
Locus_147954		118	55	60.2047	150	120.74	-1.00396	3.78206e-05	TRUE	down
Locus_148035		130	6	5.96153	35	25.5721	-2.10082	0.000935258	TRUE	down
Locus_1482	UPF0632 protein A precursor	5108	94	2.37699	307	5.7086	-1.264	2.02769e-14	TRUE	down
Locus_14832	glutathione S-transferase	828	4	0.623993	74	8.48874	-3.76595	5.39368e-13	TRUE	down
Locus_14834		717	136	24.5002	1848	244.808	-3.32078	4.22654e-291	TRUE	down
Locus_148384		101	44	56.2706	152	142.943	-1.34499	4.94421e-08	TRUE	down
Locus_14839	cytochrome P450, family 2, subfamily J	3362	0	0	37	1.04531	-5.76595	8.86593e-08	TRUE	down
Locus_14880		3138	42	1.72881	128	3.87435	-1.16418	1.50835e-05	TRUE	down
Locus_1489		1677	270	20.796	778	44.0645	-1.08331	2.60622e-28	TRUE	down
Locus_148954		129	1	1.00129	56	41.2326	-5.36385	1.66777e-11	TRUE	down
Locus_14928		551	90	21.098	430	74.124	-1.81284	5.25897e-34	TRUE	down
Locus_15022		2319	47	2.61786	219	8.96986	-1.77669	5.89823e-17	TRUE	down
Locus_15067		1837	62	4.35946	306	15.8217	-1.85969	4.31834e-25	TRUE	down
Locus_15093		670	96	18.5074	300	42.5293	-1.20035	5.06292e-13	TRUE	down
Locus_151		8418	691	10.6028	5208	58.763	-2.47047	0	TRUE	down
Locus_15118	retinol dehydrogenase, retinaldehyde reductase	3237	40	1.59613	316	9.27228	-2.53835	4.4505e-38	TRUE	down
Locus_151779		177	27	19.7034	100	53.6622	-1.44547	5.13926e-06	TRUE	down
Locus_15187		2326	29	1.61042	128	5.22688	-1.69852	1.82654e-09	TRUE	down
Locus_152042		135	2	1.91358	24	16.8857	-3.14146	0.000560404	TRUE	down
Locus_152043		156	24	19.8718	117	71.2366	-1.8419	1.1365e-09	TRUE	down
Locus_15221		501	12	3.09381	57	10.8064	-1.80442	8.03658e-05	TRUE	down
Locus_15239	similar to 52 kDa repressor of the inhibitor of the protein kinase	5252	184	4.52525	631	11.4116	-1.33443	6.43564e-32	TRUE	down
Locus_15349		3764	53	1.81876	197	4.97117	-1.45063	1.72269e-11	TRUE	down
Locus_15353		1518	181	15.4013	1077	67.3885	-2.12945	2.89575e-105	TRUE	down
Locus_15354		866	81	12.0814	244	26.7617	-1.14738	6.04312e-10	TRUE	down
Locus_15357		3647	13	0.460423	74	1.92725	-2.06551	3.12832e-07	TRUE	down
Locus_153570		250	112	57.8666	314	119.298	-1.04376	6.13478e-11	TRUE	down
Locus_15471		1584	838	68.3343	4226	253.406	-1.89077	0	TRUE	down
Locus_15478		3430	134	5.04615	446	12.3505	-1.29131	1.62904e-21	TRUE	down
Locus_15493		1215	0	0	26	2.03254	-5.25694	1.46226e-05	TRUE	down
Locus_1551		367	107	37.6589	398	103.005	-1.45165	6.27769e-23	TRUE	down
Locus_15536		1751	2	0.147535	27	1.4646	-3.31138	0.000136995	TRUE	down
Locus_155393		146	71	62.8138	215	139.871	-1.15494	6.73878e-09	TRUE	down
Locus_15566		1631	35	2.77181	501	29.176	-3.39588	2.93459e-80	TRUE	down
Locus_156016		119	886	961.693	2596	2072.05	-1.10741	8.87861e-98	TRUE	down
Locus_157365		100	6	7.74999	70	66.4875	-3.10082	1.45276e-10	TRUE	down
Locus_15807		3274	46	1.8148	127	3.6844	-1.02162	0.000150201	TRUE	down
Locus_158249		134	3	2.89179	38	26.9352	-3.21946	4.02018e-06	TRUE	down
Locus_15825		1491	43	3.72512	204	12.9955	-1.80266	3.9707e-16	TRUE	down
Locus_15842		1404	316	29.0717	1271	85.9846	-1.56446	1.57132e-81	TRUE	down
Locus_15865	belonging to T4-LIKE GC: 726	2536	15	0.763997	92	3.44573	-2.17317	1.90095e-09	TRUE	down
Locus_15866	chaperone protein DNAj	982	39	5.12983	112	10.833	-1.07845	0.000210968	TRUE	down
Locus_1587		744	76	13.1944	529	67.5344	-2.35569	1.87735e-58	TRUE	down
Locus_15894	peptidoglycan recognition protein S1 precursor	458	284	80.0945	964	199.919	-1.31964	6.98779e-48	TRUE	down
Locus_15919		220	128	75.1514	477	205.939	-1.45434	1.63505e-27	TRUE	down
Locus_159622		181	5	3.56814	70	36.7334	-3.36385	2.55515e-11	TRUE	down
Locus_15966		544	167	39.6522	510	89.0458	-1.16715	5.47081e-21	TRUE	down
Locus_16030		1950	3	0.198718	225	10.9595	-5.78532	1.08569e-45	TRUE	down
Locus_16081	SCO-spondin	500	150	38.7499	893	169.638	-2.13019	2.73781e-87	TRUE	down
Locus_16088		213	11	6.67057	56	24.9718	-1.90442	4.54058e-05	TRUE	down
Locus_16091		4050	49	1.56276	134	3.14262	-1.00788	0.00011173	TRUE	down
Locus_160928		103	0	0	20	18.4431	-4.87842	0.000254239	TRUE	down
Locus_16134		3001	146	6.28401	487	15.4136	-1.29445	1.49608e-23	TRUE	down
Locus_16142		1449	56	4.99194	185	12.1268	-1.28052	5.25897e-09	TRUE	down
Locus_16152		1049	58	7.14171	219	19.8295	-1.4733	4.99457e-13	TRUE	down
Locus_16180	similar to scavenger receptor class F, member 2	4485	47	1.35358	161	3.40962	-1.33282	2.27581e-08	TRUE	down
Locus_16194		438	36	10.6164	145	31.4439	-1.56648	1.52509e-09	TRUE	down
Locus_162045		128	0	0	22	16.3251	-5.01593	9.77391e-05	TRUE	down
Locus_162141		105	41	50.4364	114	103.123	-1.03183	0.000337066	TRUE	down
Locus_162209		374	10	3.45365	46	11.6823	-1.75813	0.000708095	TRUE	down
Locus_16242		610	93	19.6926	262	40.7956	-1.05076	2.74738e-09	TRUE	down
Locus_16247		3843	60	2.01665	187	4.62182	-1.1965	3.20286e-08	TRUE	down
Locus_16252	KRAB domain-containing zinc finger protein	2334	38	2.10297	105	4.27298	-1.02281	0.000725583	TRUE	down
Locus_16288		1663	49	3.80587	174	9.938	-1.38473	1.56883e-09	TRUE	down
Locus_162931		132	57	55.7764	234	168.377	-1.59397	1.46804e-15	TRUE	down
Locus_163014		105	1	1.23016	24	21.7102	-4.14146	9.16917e-05	TRUE	down
Locus_163184		208	5	3.10496	59	26.9421	-3.11721	5.26085e-09	TRUE	down
Locus_16353	rab-related GTP-binding protein	1409	15	1.37509	76	5.12324	-1.89753	1.11673e-06	TRUE	down
Locus_163780		106	4	4.87421	31	27.7778	-2.51069	0.000454917	TRUE	down
Locus_16407		210	35	21.5277	145	65.5829	-1.60712	6.86509e-10	TRUE	down
Locus_164194		144	0	0	31	20.4476	-5.51069	1.41417e-06	TRUE	down
Locus_16447		1746	42	3.1071	249	13.5456	-2.12418	2.58187e-24	TRUE	down
Locus_164809		140	1869	1724.37	7474	5070.69	-1.55611	0	TRUE	down
Locus_165008		102	8	10.1307	71	66.115	-2.70624	2.11606e-09	TRUE	down
Locus_165060		100	19	24.5416	79	75.0359	-1.61235	1.28858e-05	TRUE	down
Locus_165358		533	21	5.08911	123	21.919	-2.10669	4.87096e-12	TRUE	down
Locus_165641		112	0	0	19	16.113	-4.80442	0.00040707	TRUE	down
Locus_166125		115	7	7.86231	41	33.8632	-2.10669	0.000256115	TRUE	down
Locus_16621		1140	12	1.35965	64	5.33233	-1.97153	5.68341e-06	TRUE	down
Locus_16659		1273	41	4.16011	146	10.8935	-1.38877	4.25288e-08	TRUE	down
Locus_166741		177	2	1.45951	24	12.8789	-3.14146	0.000560404	TRUE	down
Locus_166921		150	6	5.16666	38	24.0621	-2.21946	0.000281068	TRUE	down
Locus_167423		124	7	7.29166	45	34.4693	-2.24099	5.03097e-05	TRUE	down
Locus_168062		199	19	12.3325	99	47.2524	-1.93793	8.46814e-09	TRUE	down
Locus_16844	similar to Chain A, Solution Structure Of Hypothetical Protein C330018d20rik From Mus Musculus	3007	28	1.20275	103	3.25346	-1.43564	4.01177e-06	TRUE	down
Locus_168449		111	0	0	29	24.8152	-5.41448	3.59135e-06	TRUE	down
Locus_168571		102	8	10.1307	85	79.1518	-2.96589	3.10939e-12	TRUE	down
Locus_168995		166	1	0.778111	21	12.0158	-3.94881	0.000393049	TRUE	down
Locus_16928		188	11	7.55761	63	31.8291	-2.07435	2.96528e-06	TRUE	down
Locus_16966	Ci-META1	5118	133	3.35661	375	6.95942	-1.05196	3.70729e-13	TRUE	down
Locus_16987	similar to GTPase, IMAP family member 8	6151	76	1.59594	538	8.30766	-2.38003	3.6068e-60	TRUE	down
Locus_170251		629	4	0.821409	47	7.09724	-3.11109	2.99261e-07	TRUE	down
Locus_17091	similar to SV2 related protein	3396	266	10.1173	1099	30.7378	-1.60319	4.92741e-73	TRUE	down
Locus_1710		2114	760	46.4364	2334	104.867	-1.17523	1.05087e-96	TRUE	down
Locus_171527		175	0	0	47	25.5095	-6.11109	9.78687e-10	TRUE	down
Locus_17172		435	26	7.7203	98	21.3983	-1.47077	4.77777e-06	TRUE	down
Locus_17198		216	2	1.19599	29	12.7522	-3.41448	5.24082e-05	TRUE	down
Locus_172127		117	30	33.1196	101	81.9932	-1.30782	2.79323e-05	TRUE	down
Locus_17252		968	56	7.47244	206	20.2131	-1.43564	8.05366e-12	TRUE	down
Locus_17264		1210	17	1.81474	79	6.20132	-1.77281	2.37717e-06	TRUE	down
Locus_1728		752	10	1.71764	136	17.1776	-3.32203	1.76501e-21	TRUE	down
Locus_17287		404	3	0.959157	30	7.05313	-2.87842	0.000172107	TRUE	down
Locus_17292		2849	106	4.80577	299	9.96829	-1.05258	1.42069e-10	TRUE	down
Locus_173		7422	67	1.16601	220	2.81542	-1.27177	1.57427e-10	TRUE	down
Locus_173029		120	3	3.22916	29	22.954	-2.82952	0.00027211	TRUE	down
Locus_17357	cytochrome P450, family 4, subfamily F (leukotriene-B4 20-monooxygenase)	1140	16	1.81286	101	8.41509	-2.21471	1.43211e-10	TRUE	down
Locus_173653		211	0	0	28	12.6043	-5.36385	5.72565e-06	TRUE	down
Locus_17378		137	13	12.2567	112	77.6497	-2.66341	2.21617e-14	TRUE	down
Locus_173841		207	0	0	20	9.17702	-4.87842	0.000254239	TRUE	down
Locus_17406	similar to endonuclease/reverse transcriptase	4741	492	13.4043	1602	32.0948	-1.25964	4.96768e-74	TRUE	down
Locus_17412		4102	230	7.24239	707	16.3706	-1.17657	2.2453e-29	TRUE	down
Locus_174183		135	9	8.6111	129	90.7607	-3.3978	9.03171e-21	TRUE	down
Locus_174626		115	28	31.4492	89	73.5079	-1.22488	0.000265183	TRUE	down
Locus_17465	camp-dependent protein kinase regulatory chain	3362	155	5.95503	532	15.0299	-1.33565	5.67701e-27	TRUE	down
Locus_17510		1112	63	7.31789	382	32.6288	-2.15665	6.25439e-38	TRUE	down
Locus_17513		4040	102	3.26113	344	8.08759	-1.31034	5.00543e-17	TRUE	down
Locus_17526	protein-tyrosine phosphatase	2193	35	2.06148	98	4.24453	-1.04192	0.000974788	TRUE	down
Locus_17540		1215	111	11.8004	375	29.3155	-1.31283	1.37447e-18	TRUE	down
Locus_175702		171	3	2.26608	109	60.5442	-4.73972	1.92595e-21	TRUE	down
[truncated: 1,003 more rows]
