# Supplementary material for: De Novo Characterization of Japanese Scallop Mizuhopecten yessoensis Transcriptome and Analysis of Its Gene Expression following Cadmium Exposure
Source: PLoS One. 2013 May 31;8(5):e64485. doi: 10.1371/journal.pone.0064485 (PMC3669299; doi:10.1371/journal.pone.0064485)
Supplement: Table S4 — The top 20 differentially expressed genes between CG and TG or CD and TD. The top 20 differentially expressed genes after Cd exposure in the gill and digestive gland were analyzed. (XLSX) [file pone.0064485.s004.xlsx]

## Sheet: TG VS.CG
Gene ID	RPKM CG	RPKM TG	log2 Ratio(TG/CG)	Up/Down-Regulation	Annotation
Locus_195939	681.361	0	-10.5605	down	no hit
Locus_22146	431.149	0.29433	-10.5165	down	yellow-x1c protein
Locus_3749	6831.7	6.55508	-10.0254	down	no hit
Locus_18689	578.045	0.739529	-9.61036	down	cell wall-associated hydrolase
Locus_66649	591.77	0.824539	-9.48723	down	no hit
Locus_11918	415.406	0.738898	-9.13493	down	no hit
Locus_5870	2758.77	5.02115	-9.10179	down	no hit
Locus_27880	32.8999	0	-8.93789	down	no hit
Locus_3143	4746.58	12.4859	-8.57045	down	no hit
Locus_19990	1270.9	3.4243	-8.53583	down	no hit
Locus_81816	138.603	0	-8.3617	down	no hit
Locus_106739	4606.92	14.0206	-8.36011	down	no hit
Locus_115750	307.152	0.992389	-8.27383	down	no hit
Locus_50648	22.2478	0	-8.25277	down	no hit
Locus_74258	41.7031	0	-8.1195	down	no hit
Locus_84735	131.74	0	-8.05608	down	no hit
Locus_146367	32.6706	0	-8.02329	down	no hit
Locus_124913	245.081	0.952971	-8.00661	down	no hit
Locus_159118	88.268	0	-7.84713	down	no hit
Locus_2965	35.0864	0.153875	-7.83301	down	similar to hemicentin 1
Locus_16046	0	626.225	13.5539	up	no hit
Locus_19282	0	753.267	12.6732	up	no hit
Locus_16037	0	189.6	11.9393	up	no hit
Locus_24925	0	435.831	11.4695	up	no hit
Locus_148045	0	336.383	11.4613	up	no hit
Locus_5280	0.27771	453.562	10.6735	up	no hit
Locus_621	1.0855	1248.1	10.1672	up	no hit
Locus_23553	0.115546	81.7598	9.46678	up	no hit
Locus_17903	0	205.32	9.21732	up	no hit
Locus_12712	0	235.394	9.18121	up	no hit
Locus_6329	0.541449	309.042	9.15676	up	no hit
Locus_30521	0	32.7405	9.07071	up	no hit
Locus_3698	0	41.1141	8.7728	up	no hit
Locus_21401	0	16.2728	8.45858	up	no hit
Locus_10359	2.4928	805.149	8.33534	up	secreted salivary gland peptide, putative
Locus_20492	0.763078	201.894	8.04756	up	crystallin, alpha B, b
Locus_97409	0	57.0898	7.96655	up	no hit
Locus_48491	0	26.6955	7.93536	up	no hit
Locus_4770	0.865652	207.192	7.90297	up	yellow-x1c protein
Locus_35962	0.367381	84.1543	7.83962	up	no hit

## Sheet: TD VS.CD
Gene ID	RPKM CD	RPKM TD	log2 Ratio(TD/CD)	Up/Down-Regulation	Annotation
Locus_6329	0	253.325	14.1376	up	no hit
Locus_94121	0	1610.36	11.825	up	no hit
Locus_19282	0.143695	434.593	11.5624	up	no hit
Locus_5280	0.0865047	215.866	11.2851	up	no hit
Locus_24925	0	202.083	11.0434	up	no hit
Locus_17903	0	257.749	10.2281	up	no hit
Locus_16037	0.18046	216.123	10.226	up	no hit
Locus_85735	0	430.926	10.0397	up	no hit
Locus_16046	0.259514	231.335	9.79996	up	no hit
Locus_621	1.16807	528.287	8.82106	up	no hit
Locus_78068	0	26.6508	8.79223	up	no hit
Locus_98827	0	83.3537	8.47693	up	no hit
Locus_156736	0	139.735	8.33832	up	no hit
Locus_85109	0	25.1094	8.23792	up	no hit
Locus_140934	0	118.403	8.22486	up	no hit
Locus_16064	0	4.28514	8.05821	up	no hit
Locus_14261	0	56.2881	8.01336	up	no hit
Locus_125200	0	32.9042	7.99809	up	no hit
Locus_135583	0	92.5693	7.86977	up	no hit
Locus_101020	0	62.9273	7.69143	up	no hit
Locus_34737	63.3941	0	-8.74137	down	no hit
Locus_66407	214.28	0	-8.69605	down	no hit
Locus_71768	101.59	0	-8.49901	down	no hit
Locus_50648	30.0301	0	-8.3444	down	no hit
Locus_98925	201.139	0	-8.31138	down	no hit
Locus_13038	60.3204	0	-7.62259	down	no hit
Locus_21812	9.4079	0	-7.52228	down	no hit
Locus_224095	110.508	0	-7.47536	down	no hit
Locus_7246	24.2899	0.161921	-7.22892	down	similar to poly (ADP-ribose) polymerase family, member 14
Locus_88304	55.1509	0	-7.04835	down	no hit
Locus_32654	57.6444	0	-7.01593	down	no hit
Locus_25098	3.28672	0	-6.86028	down	no hit
Locus_195939	64.7224	0	-6.82328	down	no hit
Locus_205976	402.795	3.58796	-6.81074	down	no hit
Locus_81816	54.1634	0	-6.66502	down	no hit
Locus_224722	48.1999	0	-6.64396	down	no hit
Locus_136338	9.15157	0	-6.60089	down	ankyrin repeat-containing protein, putative
Locus_56639	45.4263	0	-6.60089	down	no hit
Locus_102979	44.4161	0	-6.57886	down	no hit
Locus_74646	17.2937	0	-6.57886	down	no hit
