# Supplementary material for: De Novo Characterization of Japanese Scallop Mizuhopecten yessoensis Transcriptome and Analysis of Its Gene Expression following Cadmium Exposure
Source: PLoS One. 2013 May 31;8(5):e64485. doi: 10.1371/journal.pone.0064485 (PMC3669299; doi:10.1371/journal.pone.0064485)
Supplement: Table S5 — Different expressed genes between CG and TG or CD and TD. A list of different expressed genes based on negative binomial distribution. (XLSX) [file pone.0064485.s005.xlsx]

## Sheet: TG VS.CG
Gene ID	Annotation	length (bp)	Reads (CG)	Reads (TG)	baseMeanA-CG	baseMeanB-TG	log2FoldChange	Pvalue	FDR	UP/DOWN (FDR<0.05, |foldChange|>2)
Locus_621	hypothetical protein	1545	11	18911	12.4728	16677.9	10.3849	6.27006e-09	3.60828e-05	Up
Locus_3502	2-alkenal reductase	1317	17	4916	19.2762	4335.5	7.81324	1.11436e-08	5.49127e-05	Up
Locus_3698	hypothetical protein	811	0	327	0	288.387	Inf	1.08795e-07	0.000329918	Up
Locus_3996	hypothetical protein	1354	20	1391	22.6779	1226.75	5.75741	1.32885e-06	0.0028064	Up
Locus_4583	hypothetical protein	2215	6	448	6.80336	395.099	5.85982	4.96703e-06	0.00827366	Up
Locus_4770	yellow-x1c protein	1409	8	2863	9.07115	2524.93	8.12074	2.46868e-09	1.82476e-05	Up
Locus_5280	hypothetical protein	1098	2	4884	2.26779	4307.28	10.8913	1.83189e-11	3.61084e-07	Up
Locus_6329	hypothetical protein	3379	12	10241	13.6067	9031.71	9.37454	2.25694e-09	1.77946e-05	Up
Locus_6823	hypothetical protein	3208	21	1248	23.8118	1100.63	5.53051	2.6572e-06	0.0049882	Up
Locus_8475	heat shock 70kDa protein 1/8	2546	31	1421	35.1507	1253.2	5.15592	7.56919e-06	0.0116257	Up
Locus_9527	hypothetical protein	1784	11	1048	12.4728	924.249	6.21142	4.68088e-07	0.00110718	Up
Locus_10011	hypothetical protein	4878	14	1625	15.8745	1433.12	6.4963	1.59017e-07	0.000458691	Up
Locus_10359	secreted salivary gland peptide, putative	1896	31	14971	35.1507	13203.2	8.55312	7.54289e-08	0.000241099	Up
Locus_10598	hypothetical protein	1119	8	508	9.07115	448.014	5.62611	6.35999e-06	0.0100289	Up
Locus_10606	similar to aldo-keto reductase	1367	12	3450	13.6067	3042.61	7.80485	6.40707e-09	3.60828e-05	Up
Locus_12331	hypothetical protein	2467	28	1602	31.749	1412.83	5.47573	2.92565e-06	0.00529892	Up
Locus_12712	hypothetical protein	188	0	434	0	382.752	Inf	1.98184e-08	8.37087e-05	Up
Locus_13103	L-amino acid transporter, LAT family	2759	5	1243	5.66947	1096.22	7.59511	1.32563e-08	6.27106e-05	Up
Locus_16037	hypothetical protein	1579	0	2936	0	2589.31	Inf	2.45617e-12	9.68271e-08	Up
Locus_16046	hypothetical protein	1464	0	8991	0	7929.32	Inf	1.29711e-12	7.6702e-08	Up
Locus_17557	hsp70-interacting protein	1669	43	1305	48.7574	1150.9	4.561	4.41326e-05	0.0449947	Up
Locus_17865	prostaglandin-H2 D-isomerase	1174	6	469	6.80336	413.619	5.92591	3.86961e-06	0.00673004	Up
Locus_17903	hypothetical protein	221	0	445	0	392.453	Inf	1.70718e-08	7.47783e-05	Up
Locus_18286	conserved hypothetical protein	685	0	169	0	149.044	Inf	5.21941e-06	0.00857332	Up
Locus_18869	hypothetical protein	276	60	2306	68.0336	2033.7	4.90172	1.78266e-05	0.0234253	Up
Locus_19037	hypothetical protein	1150	11	2317	12.4728	2043.4	7.35604	1.55865e-08	7.08984e-05	Up
Locus_19282	hypothetical protein	661	0	4883	0	4306.4	Inf	1.06809e-12	7.6702e-08	Up
Locus_19871	hypothetical protein	1036	17	700	19.2762	617.342	5.00118	1.864e-05	0.0240189	Up
Locus_20269	heat shock 70kDa protein 1/8	3491	48	3621	54.4269	3193.42	5.87464	1.49351e-06	0.0030988	Up
Locus_20492	crystallin, alpha B, b	999	5	1978	5.66947	1744.43	8.26533	1.8091e-09	1.52825e-05	Up
Locus_20792	hypothetical protein	604	6	1243	6.80336	1096.22	7.33208	2.38359e-08	9.3966e-05	Up
Locus_21401	conserved hypothetical protein	1648	0	263	0	231.944	Inf	4.03448e-07	0.0010152	Up
Locus_21844	similar to Matrix metalloproteinase 1 CG4859-PA, isoform A	2147	85	20578	96.3809	18148.1	7.55685	2.74741e-06	0.00507696	Up
Locus_21963	similar to slit protein	2663	8	1056	9.07115	931.304	6.68182	1.40433e-07	0.000415212	Up
Locus_22165	hypothetical protein	1386	8	394	9.07115	347.475	5.25948	2.45994e-05	0.0285223	Up
Locus_22933	hypothetical protein	1150	13	2185	14.7406	1926.99	7.03041	3.65225e-08	0.00012704	Up
Locus_23553	conserved hypothetical protein	2639	2	2116	2.26779	1866.14	9.68455	1.27423e-10	1.88372e-06	Up
Locus_24925	hypothetical protein	496	0	2120	0	1869.66	Inf	6.48154e-12	1.56357e-07	Up
Locus_26322	hypothetical protein	1011	0	132	0	116.413	Inf	1.97242e-05	0.024805	Up
Locus_27716	myo-inositol-1-phosphate synthase	3013	46	1444	52.1591	1273.49	4.60972	3.7872e-05	0.0403511	Up
Locus_30521	hypothetical protein	1252	0	402	0	354.531	Inf	3.1325e-08	0.000112263	Up
Locus_32397	similar to collagen type VI alpha 6	1561	4	254	4.53557	224.007	5.62611	3.52512e-05	0.0389628	Up
Locus_35962	hypothetical protein	1660	4	1370	4.53557	1208.23	8.05739	4.30411e-09	2.71679e-05	Up
Locus_35969	hypothetical protein	484	3	490	3.40168	432.139	6.98911	4.36032e-07	0.00106983	Up
Locus_37223	hypothetical protein	1165	0	117	0	103.184	Inf	3.65076e-05	0.0397378	Up
Locus_39098	sushi, von Willebrand factor type A, EGF and pentraxin domain containing 1	1524	30	1191	34.0168	1050.36	4.9485	1.4533e-05	0.0199856	Up
Locus_41584	solute carrier family 6 (neurotransmitter transporter, glycine), member 9	913	0	149	0	131.406	Inf	1.03913e-05	0.015172	Up
Locus_42970	Limulus clotting factor C, putative	1348	10	806	11.3389	710.825	5.97014	1.22576e-06	0.00273618	Up
Locus_43772	yellow-x1d protein	2495	12	598	13.6067	527.386	5.27647	1.11801e-05	0.0159305	Up
Locus_45944	hypothetical protein	630	1	217	1.13389	191.376	7.39898	6.18704e-06	0.00988807	Up
Locus_46702	hypothetical protein	143	10	437	11.3389	385.398	5.08699	2.99798e-05	0.0340922	Up
Locus_47151	hypothetical protein	786	6	574	6.80336	506.22	6.21737	1.287e-06	0.0028064	Up
Locus_48491	hypothetical protein	699	0	183	0	161.391	Inf	3.34225e-06	0.00589961	Up
Locus_49727	alkaline phosphatase	1918	20	769	22.6779	678.194	4.90234	2.21035e-05	0.0262776	Up
Locus_54809	hypothetical protein	452	5	1109	5.66947	978.046	7.43055	2.29642e-08	9.36514e-05	Up
Locus_62856	hypothetical protein	915	0	129	0	113.767	Inf	2.22191e-05	0.0262776	Up
Locus_70309	hypothetical protein	279	0	135	0	119.059	Inf	1.75426e-05	0.0234253	Up
Locus_76252	similar to SLC6A14 protein	1196	0	131	0	115.531	Inf	2.05187e-05	0.0250172	Up
Locus_85441	hypothetical protein	418	1	154	1.13389	135.815	6.90422	4.00054e-05	0.0415025	Up
Locus_85719	hypothetical protein	738	0	131	0	115.531	Inf	2.05187e-05	0.0250172	Up
Locus_88310	hypothetical protein	597	3	241	3.40168	212.542	5.96536	2.36035e-05	0.0276385	Up
Locus_88698	hypothetical protein	109	13	573	14.7406	505.339	5.09938	1.86845e-05	0.0240189	Up
Locus_94121	hypothetical protein	107	3	805	3.40168	709.943	7.70531	2.78753e-08	0.000103022	Up
Locus_97409	hypothetical protein	334	0	187	0	164.918	Inf	2.95714e-06	0.00529892	Up
Locus_123882	hypothetical protein	307	17	4950	19.2762	4365.49	7.82318	1.10131e-08	5.49127e-05	Up
Locus_140173	hypothetical protein	147	2	308	2.26779	271.63	6.90422	2.531e-06	0.00482792	Up
Locus_148045	hypothetical protein	639	0	2108	0	1859.08	Inf	6.6104e-12	1.56357e-07	Up
Locus_162080	hypothetical protein	110	34	1049	38.5524	925.131	4.58477	4.38505e-05	0.0449947	Up
Locus_209925	similar to 40S ribosomal protein S25	119	7	324	7.93725	285.741	5.16993	4.55889e-05	0.0460822	Up
Locus_22146	yellow-x1c protein	2072	8761	4	7726.48	4.53557	-10.7343	8.37612e-11	1.41516e-06	Down
Locus_250	hypothetical protein	6410	950	51	1077.2	44.9778	-4.58193	3.98066e-05	0.0415025	Down
Locus_2640	conserved hypothetical protein	3552	2029	22	2300.67	19.4022	-6.88969	5.07034e-08	0.000166569	Down
Locus_2965	similar to hemicentin 1	3976	915	6	1037.51	5.2915	-7.61524	9.4158e-09	5.06168e-05	Down
Locus_3143	hypothetical protein	294	9153	36	10378.5	31.749	-8.35267	3.89629e-08	0.000131657	Down
Locus_3749	hypothetical protein	560	25093	36	28452.8	31.749	-9.80764	4.43251e-07	0.00106983	Down
Locus_5870	conserved hypothetical protein	264	4777	13	5416.61	11.4649	-8.88402	1.09094e-09	1.0606e-05	Down
Locus_6780	hypothetical protein	663	125	2	141.737	1.76383	-6.32835	3.66244e-05	0.0397378	Down
Locus_9335	similar to titin isoform N2-A	4584	1179	42	1336.86	37.0405	-5.1736	6.65195e-06	0.0103513	Down
Locus_10337	hypothetical protein	1204	531	7	602.097	6.17342	-6.60778	2.65038e-07	0.000728954	Down
Locus_11918	conserved hypothetical protein	414	1128	3	1279.03	2.64575	-8.91716	4.56172e-10	5.39496e-06	Down
Locus_12321	hypothetical protein	611	678	21	768.78	18.5203	-5.37539	4.66783e-06	0.00800066	Down
Locus_18062	nephrosis 1, congenital, Finnish type (nephrin)	4125	291	8	329.963	7.05534	-5.54745	1.13293e-05	0.0159508	Down
Locus_18689	cell wall-associated hydrolase	2344	8887	17	10076.9	14.9926	-9.39259	3.06557e-09	2.13266e-05	Down
Locus_19990	conserved hypothetical protein	268	2234	9	2533.12	7.93725	-8.31806	1.16583e-09	1.0606e-05	Down
Locus_20753	hypothetical protein	364	238	3	269.867	2.64575	-6.67243	2.22563e-06	0.00432769	Down
Locus_20964	hypothetical protein	1366	180	4	204.101	3.52767	-5.85442	2.20576e-05	0.0262776	Down
Locus_21558	conserved hypothetical protein	1569	330	9	374.185	7.93725	-5.55897	8.42061e-06	0.012606	Down
Locus_25702	hypothetical protein	260	333	6	377.587	5.2915	-6.15699	2.14856e-06	0.00430682	Down
Locus_25756	conserved hypothetical protein	1423	968	17	1097.61	14.9926	-6.19397	3.51559e-07	0.000923943	Down
Locus_27880	hypothetical protein	760	164	0	185.959	0	-Inf	5.57782e-07	0.00129346	Down
Locus_29708	hypothetical protein	583	156	2	176.887	1.76383	-6.64797	1.08306e-05	0.0156206	Down
Locus_29771	hypothetical protein	133	359	15	407.068	13.2288	-4.94352	3.27623e-05	0.0365534	Down
Locus_37518	conserved hypothetical protein	503	464	9	526.127	7.93725	-6.05063	1.31356e-06	0.0028064	Down
Locus_38131	hypothetical protein	1181	76	0	86.1759	0	-Inf	3.94922e-05	0.0415025	Down
Locus_43437	conserved hypothetical protein	157	689	10	781.253	8.81917	-6.469	2.35921e-07	0.000664319	Down
Locus_45934	conserved hypothetical protein	180	569	8	645.185	7.05534	-6.51485	2.88646e-07	0.000775841	Down
Locus_50648	hypothetical protein	699	102	0	115.657	0	-Inf	8.57201e-06	0.0126722	Down
Locus_59344	conserved hypothetical protein	216	116	1	131.532	0.881917	-7.22055	1.94832e-05	0.0247764	Down
Locus_66407	hypothetical protein	125	235	4	266.465	3.52767	-6.23909	4.89996e-06	0.00827366	Down
Locus_66649	hypothetical protein	371	1440	3	1632.81	2.64575	-9.26946	1.65077e-10	2.16923e-06	Down
Locus_74258	hypothetical protein	340	93	0	105.452	0	-Inf	1.40592e-05	0.0195615	Down
Locus_80141	hypothetical protein	126	436	8	494.378	7.05534	-6.13075	1.2262e-06	0.00273618	Down
Locus_81816	hypothetical protein	121	110	0	124.728	0	-Inf	5.6647e-06	0.00917729	Down
Locus_84735	hypothetical protein	103	89	0	100.917	0	-Inf	1.77071e-05	0.0234253	Down
Locus_99047	hypothetical protein	225	286	7	324.294	6.17342	-5.71509	8.13411e-06	0.0123332	Down
Locus_106739	hypothetical protein	240	7252	33	8223	29.1033	-8.14234	2.62921e-08	0.000100305	Down
Locus_115750	hypothetical protein	411	828	4	938.864	3.52767	-8.05606	4.36465e-09	2.71679e-05	Down
Locus_122935	hypothetical protein	114	459	4	520.457	3.52767	-7.20492	1.04923e-07	0.000326547	Down
Locus_124913	hypothetical protein	107	172	1	195.03	0.881917	-7.78883	2.08632e-06	0.00425416	Down
Locus_138143		116	208	6	235.85	5.2915	-5.47805	2.96752e-05	0.0340735	Down
Locus_146367	hypothetical protein	406	87	0	98.6487	0	-Inf	1.99252e-05	0.024805	Down
Locus_150518	hypothetical protein	166	391	8	443.352	7.05534	-5.97359	2.23216e-06	0.00432769	Down
Locus_159118	hypothetical protein	133	77	0	87.3098	0	-Inf	3.7014e-05	0.0397954	Down
Locus_179521	hypothetical protein	192	500	7	566.947	6.17342	-6.521	3.68012e-07	0.000946158	Down
Locus_179733	hypothetical protein	134	166	3	188.226	2.64575	-6.15265	1.74992e-05	0.0234253	Down
Locus_192640	hypothetical protein	102	890	45	1009.17	39.6863	-4.66838	3.12666e-05	0.0352169	Down
Locus_195939	hypothetical protein	113	505	0	572.616	0	-Inf	5.79471e-10	6.23016e-06	Down

## Sheet: TD VS.CD
Gene ID	Annotation	length(bp)	Reads(CD)	Reads(TD)	baseMean-CD	baseMean-TD	log2 Fold Change	Pvalue	FDR	UP/DOWN (FDR<0.05, |foldChange|>2)
Locus_621	hypothetical protein	1545	19	6319	16.4545	7296.55	8.79259	2.92738e-20	5.06904e-16	Up
Locus_1100	nephrosis 1, congenital, Finnish type (nephrin)	2465	4	356	3.4641	411.073	6.89077	2.81424e-11	1.79537e-07	Up
Locus_3996	hypothetical protein	1354	288	3902	249.415	4505.64	4.17511	4.48373e-08	0.000120774	Up
Locus_4104	inorganic phosphate transporter, PiT family	3154	29	409	25.1147	472.273	4.23301	4.51674e-07	0.000927937	Up
Locus_4770	yellow-x1c protein	1409	0	61	0	70.4367	Inf	5.33734e-06	0.00808687	Up
Locus_5280	hypothetical protein	1098	1	1835	0.866025	2118.88	11.2566	7.88744e-21	2.39013e-16	Up
Locus_6329	hypothetical protein	3379	0	6627	0	7652.2	Inf	1.25675e-27	1.52334e-22	Up
Locus_7527	hemicentin 1	6734	39	378	33.775	436.477	3.69188	6.29708e-06	0.00919617	Up
Locus_8055	sulfotransferase-like protein	902	7	143	6.06218	165.122	4.76755	2.89901e-06	0.00488049	Up
Locus_9527	hypothetical protein	1784	60	891	51.9615	1028.84	4.30743	6.88011e-08	0.000177437	Up
Locus_10011	hypothetical protein	4878	57	713	49.3634	823.301	4.05991	3.4964e-07	0.000730699	Up
Locus_10359	secreted salivary gland peptide, putative	1896	71	571	61.4878	659.334	3.42264	1.1398e-05	0.0147739	Up
Locus_10598	hypothetical protein	1119	76	740	65.8179	854.478	3.69849	2.10625e-06	0.00359582	Up
Locus_11141	hypothetical protein	1247	18	233	15.5885	269.045	4.1093	3.76811e-06	0.00600974	Up
Locus_11284	Nephrin precursor, putative	3194	339	3755	293.583	4335.9	3.88449	2.49278e-07	0.000559545	Up
Locus_12236	arylsulfatase B	238	47	388	40.7032	448.024	3.46036	1.69749e-05	0.0201721	Up
Locus_13103	L-amino acid transporter, LAT family	2759	1	59	0.866025	68.1273	6.29768	3.68334e-05	0.0375181	Up
Locus_14261	hypothetical protein	218	0	95	0	109.697	Inf	9.30237e-08	0.000234908	Up
Locus_15605	hypothetical protein	118	8	967	6.9282	1116.6	7.33241	1.94799e-14	2.14654e-10	Up
Locus_15856	ankyrin repeat protein	4276	2	89	1.73205	102.768	5.89077	3.93039e-06	0.00610782	Up
Locus_16037	hypothetical protein	1579	3	2642	2.59808	3050.72	10.1975	4.11949e-21	1.66444e-16	Up
Locus_16046	hypothetical protein	1464	4	2622	3.4641	3027.62	9.77149	1.50794e-20	3.65561e-16	Up
Locus_16064	hypothetical protein	2954	0	98	0	113.161	Inf	6.8551e-08	0.000177437	Up
Locus_16273	hypothetical protein	810	6	104	5.19615	120.089	4.53051	2.50451e-05	0.0278511	Up
Locus_17147	hypothetical protein	1601	312	8690	270.2	10034.3	5.21478	5.88918e-11	3.56919e-07	Up
Locus_17358	yellow-x1	3056	120	1112	103.923	1284.03	3.62709	2.0189e-06	0.00349593	Up
Locus_17460	hypothetical protein	592	9	138	7.79423	159.349	4.35364	1.14572e-05	0.0147739	Up
Locus_17903	hypothetical protein	221	0	441	0	509.223	Inf	4.88824e-15	6.58348e-11	Up
Locus_18833	conserved hypothetical protein	392	113	1105	97.8609	1275.94	3.70469	1.34402e-06	0.00239575	Up
Locus_18869	hypothetical protein	276	71	1484	61.4878	1713.58	4.80057	2.30402e-09	9.30915e-06	Up
Locus_18883	B(0,+)-type amino acid transporter 1-like	4928	11	131	9.52628	151.266	3.98903	4.22316e-05	0.0419394	Up
Locus_19282	hypothetical protein	661	1	2224	0.866025	2568.05	11.534	1.03711e-21	6.28553e-17	Up
Locus_20492	crystallin, alpha B, b	999	7	204	6.06218	235.559	5.28011	1.03129e-07	0.000245159	Up
Locus_20722	hypothetical protein	371	19	287	16.4545	331.399	4.33202	7.98199e-07	0.00148848	Up
Locus_20792	hypothetical protein	604	3	96	2.59808	110.851	5.41504	5.51923e-06	0.00825921	Up
Locus_20890	hypothetical protein	1892	8	274	6.9282	316.388	5.51307	1.04486e-08	3.42296e-05	Up
Locus_21963	similar to slit protein	2663	49	955	42.4352	1102.74	4.69968	7.57543e-09	2.62352e-05	Up
Locus_22933	hypothetical protein	1150	10	401	8.66025	463.035	5.74057	7.14689e-10	3.20848e-06	Up
Locus_24497	mono-ADP-ribosyltransferase sirtuin 6	1957	19	195	16.4545	225.167	3.77444	2.29893e-05	0.0262885	Up
Locus_24925	hypothetical protein	496	0	776	0	896.048	Inf	8.64841e-18	1.31036e-13	Up
Locus_29734	fatty acid synthase, animal type	5034	41	374	35.507	431.858	3.60438	9.51668e-06	0.0126762	Up
Locus_30521	hypothetical protein	1252	3	252	2.59808	290.985	6.80735	3.91868e-10	1.89997e-06	Up
Locus_30862	glyoxylate reductase/hydroxypyruvate reductase	1933	39	475	33.775	548.483	4.02142	8.67321e-07	0.00159288	Up
Locus_32888	tubulin alpha	1454	4	105	3.4641	121.244	5.12928	5.88229e-06	0.00869517	Up
Locus_34297	hypothetical protein	173	24	281	20.7846	324.471	3.9645	3.87193e-06	0.00609512	Up
Locus_36528	fatty acid synthase, animal type	4752	34	276	29.4449	318.697	3.4361	3.59837e-05	0.0369632	Up
Locus_37094	hypothetical protein	108	2	67	1.73205	77.3649	5.48113	4.2558e-05	0.0419394	Up
Locus_40124	hypothetical protein	212	7	205	6.06218	236.714	5.28716	9.83223e-08	0.000243221	Up
Locus_48491	hypothetical protein	699	4	134	3.4641	154.73	5.48113	6.38376e-07	0.00126851	Up
Locus_53888	hypothetical protein	244	0	53	0	61.1991	Inf	1.69194e-05	0.0201721	Up
Locus_54026	hypothetical protein	1429	0	57	0	65.8179	Inf	9.39166e-06	0.0126487	Up
Locus_57656	hypothetical protein	164	2	90	1.73205	103.923	5.90689	3.55971e-06	0.00575307	Up
Locus_62447	hypothetical protein	147	30	1389	25.9808	1603.88	5.94798	4.27594e-12	3.23935e-08	Up
Locus_73181	hypothetical protein	212	66	2990	57.1577	3452.55	5.91657	1.48523e-12	1.20019e-08	Up
Locus_73642	hypothetical protein	177	4	83	3.4641	95.8401	4.79008	4.23717e-05	0.0419394	Up
Locus_78068	hypothetical protein	790	0	163	0	188.216	Inf	3.44326e-10	1.73902e-06	Up
Locus_78409	hypothetical protein	164	257	11827	222.569	13656.6	5.93921	5.32082e-13	4.60677e-09	Up
Locus_81106	hypothetical protein	210	15	160	12.9904	184.752	3.83007	3.49793e-05	0.0362386	Up
Locus_85109	hypothetical protein	571	0	111	0	128.172	Inf	1.97012e-08	5.97006e-05	Up
Locus_85735	hypothetical protein	116	0	387	0	446.869	Inf	2.14539e-14	2.16706e-10	Up
Locus_89479	hypothetical protein	204	5	213	4.33013	245.951	5.82782	1.55939e-08	4.97414e-05	Up
Locus_94121	hypothetical protein	107	0	1334	0	1540.37	Inf	2.30067e-20	4.64781e-16	Up
Locus_95001	hypothetical protein	347	1	91	0.866025	105.078	6.92283	8.9165e-07	0.00161311	Up
Locus_98827	hypothetical protein	203	0	131	0	151.266	Inf	3.55712e-09	1.30656e-05	Up
Locus_101020	hypothetical protein	156	0	76	0	87.7572	Inf	7.70209e-07	0.00148188	Up
Locus_125200	hypothetical protein	369	0	94	0	108.542	Inf	1.03151e-07	0.000245159	Up
Locus_128410	hypothetical protein	208	43	944	37.2391	1090.04	4.87142	3.08043e-09	1.16683e-05	Up
Locus_135583	hypothetical protein	120	0	86	0	99.3042	Inf	2.42977e-07	0.000555693	Up
Locus_140934	hypothetical protein	120	0	110	0	127.017	Inf	2.15958e-08	6.38456e-05	Up
Locus_148045	hypothetical protein	639	112	1625	96.9948	1876.39	4.27391	4.18438e-08	0.000115272	Up
Locus_150946		118	3	191	2.59808	220.548	6.4075	7.2471e-09	2.58364e-05	Up
Locus_152766	hypothetical protein	114	6	103	5.19615	118.934	4.51658	2.71222e-05	0.029353	Up
Locus_156736	hypothetical protein	110	0	119	0	137.409	Inf	9.66537e-09	3.25433e-05	Up
Locus_160490	hypothetical protein	192	28	317	24.2487	366.04	3.91602	3.47388e-06	0.00569022	Up
Locus_162080	hypothetical protein	110	14	1367	12.1244	1578.48	7.02448	1.82478e-14	2.14654e-10	Up
Locus_162639	hypothetical protein	126	1	79	0.866025	91.2213	6.71882	3.20945e-06	0.00532909	Up
Locus_164871	hypothetical protein	105	0	52	0	60.0444	Inf	1.96782e-05	0.0229349	Up
Locus_172312	hypothetical protein	176	12	160	10.3923	184.752	4.152	1.1964e-05	0.0152651	Up
Locus_172711	hypothetical protein	122	0	47	0	54.2709	Inf	4.29333e-05	0.041968	Up
Locus_180746	hypothetical protein	123	42	1069	36.3731	1234.37	5.08477	7.78486e-10	3.37007e-06	Up
Locus_186074	hypothetical protein	129	4	131	3.4641	151.266	5.44846	7.89757e-07	0.00148848	Up
Locus_2640	conserved hypothetical protein	3552	1156	13	1001.13	15.0111	-6.05945	1.49657e-11	1.00779e-07	Down
Locus_2965	similar to hemicentin 1	3976	1741	20	1507.75	23.094	-6.02873	4.81228e-12	3.43121e-08	Down
Locus_3489	similar to zonadhesin	6646	3738	282	3237.2	325.626	-3.31346	6.85017e-06	0.0097685	Down
Locus_3749	hypothetical protein	560	685	54	593.227	62.3538	-3.25004	3.24716e-05	0.0339305	Down
Locus_5432	hypothetical protein	475	114	1	98.7269	1.1547	-6.41785	6.62336e-06	0.0095575	Down
Locus_6948	hypothetical protein	1341	1446	123	1252.27	142.028	-3.1403	2.66914e-05	0.029147	Down
Locus_7246	similar to poly (ADP-ribose) polymerase family, member 14	5584	1428	7	1236.68	8.0829	-7.25739	4.06525e-14	3.79044e-10	Down
Locus_10219	similar to sterile alpha motif domain containing 9-like	5945	288	15	249.415	17.3205	-3.848	1.715e-05	0.0201824	Down
Locus_13038	hypothetical protein	211	134	0	116.047	0	-Inf	2.57682e-07	0.000567893	Down
Locus_14402	similar to endonuclease-reverse transcriptase	4970	588	40	509.223	46.188	-3.46271	1.55603e-05	0.018861	Down
Locus_14834	hypothetical protein	717	1848	136	1600.41	157.039	-3.34925	7.8186e-06	0.0110199	Down
Locus_15566	hypothetical protein	1631	501	35	433.879	40.4145	-3.42435	2.43504e-05	0.027574	Down
Locus_16030	hypothetical protein	1950	225	3	194.856	3.4641	-5.81378	1.64884e-07	0.000384346	Down
Locus_18689	cell wall-associated hydrolase	2344	264	14	228.631	16.1658	-3.822	2.45685e-05	0.027574	Down
Locus_19343	hypothetical protein	664	1064	80	921.451	92.376	-3.31832	1.41784e-05	0.0177175	Down
Locus_20540	GTPase, IMAP family member 1	1944	172	3	148.956	3.4641	-5.42626	1.95515e-06	0.00343461	Down
Locus_21812	hypothetical protein	1262	125	0	108.253	0	-Inf	4.86541e-07	0.000982911	Down
Locus_22395	hypothetical protein	1513	186	2	161.081	2.3094	-6.12412	3.20995e-07	0.000682604	Down
Locus_25098	hypothetical protein	2283	79	0	68.416	0	-Inf	2.27373e-05	0.0262479	Down
Locus_26322	hypothetical protein	1011	1087	33	941.37	38.1051	-4.6267	1.83827e-08	5.71335e-05	Down
Locus_32654	hypothetical protein	145	88	0	76.2102	0	-Inf	9.76335e-06	0.0128634	Down
Locus_32709	hypothetical protein	2550	451	26	390.577	30.0222	-3.70151	9.2536e-06	0.0126028	Down
Locus_33927	hypothetical protein	1104	193	9	167.143	10.3923	-4.00749	3.95838e-05	0.0399836	Down
Locus_34737	hypothetical protein	436	291	0	252.013	0	-Inf	1.08045e-10	6.23637e-07	Down
Locus_35411	hypothetical protein	634	118	1	102.191	1.1547	-6.46761	4.9534e-06	0.00760015	Down
Locus_36369	hypothetical protein	124	613	16	530.874	18.4752	-4.84471	2.91504e-08	8.41281e-05	Down
Locus_46270	hypothetical protein	746	288	13	249.415	15.0111	-4.05445	8.22281e-06	0.0113262	Down
Locus_50648	hypothetical protein	699	221	0	191.392	0	-Inf	1.92011e-09	8.02554e-06	Down
Locus_54309	hypothetical protein	111	1025	45	887.676	51.9615	-4.09452	3.03866e-07	0.000657718	Down
Locus_57970	hypothetical protein	144	138	3	119.512	3.4641	-5.10852	1.29581e-05	0.0163613	Down
Locus_62739	hypothetical protein	110	152	5	131.636	5.7735	-4.51096	2.83181e-05	0.0301096	Down
Locus_66407	hypothetical protein	125	282	0	244.219	0	-Inf	1.50771e-10	7.94579e-07	Down
Locus_71768	hypothetical protein	230	246	0	213.042	0	-Inf	6.33434e-10	2.95307e-06	Down
Locus_88304	hypothetical protein	155	90	0	77.9423	0	-Inf	8.14839e-06	0.0113262	Down
Locus_88409	hypothetical protein	131	120	2	103.923	2.3094	-5.49185	1.50899e-05	0.0185937	Down
Locus_98925		102	216	0	187.061	0	-Inf	2.42772e-09	9.49253e-06	Down
Locus_112817	hypothetical protein	170	110	2	95.2628	2.3094	-5.36632	3.03414e-05	0.0319803	Down
Locus_119977	hypothetical protein	114	584	43	505.759	49.6521	-3.34852	2.62005e-05	0.0288711	Down
Locus_192640	hypothetical protein	102	996	32	862.561	36.9504	-4.54496	3.31369e-08	9.34091e-05	Down
Locus_195939	hypothetical protein	113	77	0	66.684	0	-Inf	2.76414e-05	0.0296502	Down
Locus_205976	hypothetical protein	108	458	3	396.64	3.4641	-6.8392	1.30191e-10	7.17303e-07	Down
Locus_224095	hypothetical protein	104	121	0	104.789	0	-Inf	6.52114e-07	0.0012749	Down
Locus_230012	hypothetical protein	111	150	4	129.904	4.6188	-4.81378	1.51864e-05	0.0185937	Down
