# Supplementary material for: De Novo Characterization of Japanese Scallop Mizuhopecten yessoensis Transcriptome and Analysis of Its Gene Expression following Cadmium Exposure
Source: PLoS One. 2013 May 31;8(5):e64485. doi: 10.1371/journal.pone.0064485 (PMC3669299; doi:10.1371/journal.pone.0064485)
Supplement: Table S6 — Pathway enrichment analysis of different expressed genes. A list of pathway enrichment analysis of different expressed genes between TG and CG or TD and CD. (XLSX) [file pone.0064485.s006.xlsx]

## Sheet: TG VS.CG
Pathway/Gene ID	Enzyme annotation	UP/DOWN
Metabolism
Carbohydrate Metabolism
Glycolysis / Gluconeogenesis
Locus_2301	HK; hexokinase [EC:2.7.1.1]	down
Locus_13608	ALDO, fbaB; fructose-bisphosphate aldolase, class I [EC:4.1.2.13]	up
Locus_2832	DLD, lpd, pdhD; dihydrolipoamide dehydrogenase [EC:1.8.1.4]	up
Locus_4691	E1.1.1.2, adh; alcohol dehydrogenase (NADP+) [EC:1.1.1.2]	up
Locus_9933	E1.1.1.2, adh; alcohol dehydrogenase (NADP+) [EC:1.1.1.2]	up
Locus_10606	E1.1.1.2, adh; alcohol dehydrogenase (NADP+) [EC:1.1.1.2]	up
Locus_1806	ACSS, acs; acetyl-CoA synthetase [EC:6.2.1.1]	down
Citrate cycle (TCA cycle)
Locus_675	CS, gltA; citrate synthase [EC:2.3.3.1]	up
Locus_26454	PC, pyc; pyruvate carboxylase [EC:6.4.1.1]	up
Pentose phosphate pathway
Locus_3994	E1.1.1.44, PGD, gnd; 6-phosphogluconate dehydrogenase [EC:1.1.1.44]	up
Pentose and glucuronate interconversions
Locus_29154	UGT; glucuronosyltransferase [EC:2.4.1.17]	down
Locus_19624	E1.1.1.21, AKR1; aldehyde reductase [EC:1.1.1.21]	up
Fructose and mannose metabolism
Locus_15430	E5.4.2.8, manB; phosphomannomutase [EC:5.4.2.8]	up
Galactose metabolism
Locus_7863	GLA; alpha-galactosidase [EC:3.2.1.22]	up
Locus_2413	MGAM; maltase-glucoamylase [EC:3.2.1.20 3.2.1.3]	up
Ascorbate and aldarate metabolism
Locus_11309	MIOX; inositol oxygenase [EC:1.13.99.1]	down
Starch and sucrose metabolism
Locus_33448	bglX; beta-glucosidase [EC:3.2.1.21]	down
Locus_17490	AGL; glycogen debranching enzyme [EC:2.4.1.25 3.2.1.33]	down
Amino sugar and nucleotide sugar metabolism
Locus_33448	E3.2.1.52, nagZ; beta-N-acetylhexosaminidase [EC:3.2.1.52]	down
Pyruvate metabolism
Locus_2936	E4.4.1.5, GLO1, gloA; lactoylglutathione lyase [EC:4.4.1.5]	up
Locus_17371	ghrA; gyoxylate/hydroxypyruvate reductase A [EC:1.1.1.79 1.1.1.81]	up
Glyoxylate and dicarboxylate metabolism
Locus_25407	E2.7.1.31, glxK; glycerate kinase [EC:2.7.1.31]	down
Locus_30862	E1.1.1.26; glyoxylate reductase [EC:1.1.1.26]	up
Propanoate metabolism
Locus_7596	E1.3.99.3, ACADM, acd; acyl-CoA dehydrogenase [EC:1.3.99.3]	up
Locus_14052	E4.2.1.17, paaG; enoyl-CoA hydratase [EC:4.2.1.17]	down
Butanoate metabolism
Locus_2625	E4.1.1.15, gadB, gadA, GAD; glutamate decarboxylase [EC:4.1.1.15]	down
Locus_19055	E4.1.1.15, gadB, gadA, GAD; glutamate decarboxylase [EC:4.1.1.15]	down
Locus_1023	E1.1.1.30, bdh; 3-hydroxybutyrate dehydrogenase [EC:1.1.1.30]	up
C5-Branched dibasic acid metabolism
Inositol phosphate metabolism
Locus_19720	PIP5KL1; phosphatidylinositol-4-phosphate 5-kinase-like protein 1 [EC:2.7.1.68]	down
Locus_14451	E3.1.3.36; phosphatidylinositol-bisphosphatase [EC:3.1.3.36]	down
Energy Metabolism
Oxidative phosphorylation
Locus_6484	NDUFA7; NADH dehydrogenase (ubiquinone) 1 alpha subcomplex 7 [EC:1.6.5.3 1.6.99.3]	up
Locus_22038	COX15; cytochrome c oxidase assembly protein subunit 15	up
Locus_7546	COX17; cytochrome c oxidase assembly protein subunit 17	up
Locus_5961	ATPeVF, ATP6S14; V-type H+-transporting ATPase subunit F [EC:3.6.3.14]	up
Locus_276	ATPeVPF, ATP6F; V-type H+-transporting ATPase 21kDa proteolipid subunit [EC:3.6.3.14]	up
Locus_567	ATPeVD, ATP6M; V-type H+-transporting ATPase subunit D [EC:3.6.3.14]	up
Carbon fixation in photosynthetic organisms
Locus_49763	GPT, ALT; alanine transaminase [EC:2.6.1.2]	down
Methane metabolism
Locus_2359	E1.2.99.2L, cutL, coxL; carbon-monoxide dehydrogenase large subunit [EC:1.2.99.2]	up
Locus_2325	E1.14.13.8; dimethylaniline monooxygenase (N-oxide forming) [EC:1.14.13.8]	up
Nitrogen metabolism
Locus_2592	E4.2.1.1; carbonic anhydrase [EC:4.2.1.1]	down
Locus_5220	E4.2.1.1; carbonic anhydrase [EC:4.2.1.1]	up
Locus_16398	E4.2.1.1; carbonic anhydrase [EC:4.2.1.1]	up
Locus_17821	cynT, can; carbonic anhydrase [EC:4.2.1.1]	up
Locus_2170	cah; carbonic anhydrase [EC:4.2.1.1]	down
Locus_5220	cah; carbonic anhydrase [EC:4.2.1.1]	up
Locus_16398	cah; carbonic anhydrase [EC:4.2.1.1]	up
Sulfur metabolism
Locus_16383	CHST11; chondroitin 4-sulfotransferase 11 [EC:2.8.2.5]	down
Locus_6757	E2.3.1.31, metX; homoserine O-acetyltransferase [EC:2.3.1.31]	up
Lipid Metabolism
Fatty acid biosynthesis
Locus_36528	FASN; fatty acid synthase, animal type [EC:2.3.1.85]	up
Fatty acid elongation
Locus_1788	HADHB; acetyl-CoA acyltransferase [EC:2.3.1.16]	up
Locus_8208	PHS1; 3-hydroxy acyl-CoA dehydratase [EC:4.2.1.-]	up
Locus_28811	E3.1.2.2; palmitoyl-CoA hydrolase [EC:3.1.2.2]	up
Fatty acid metabolism
Locus_625	ACAA1; acetyl-CoA acyltransferase 1 [EC:2.3.1.16]	up
Locus_7189	E1.14.14.1; unspecific monooxygenase [EC:1.14.14.1]	up
Steroid biosynthesis
Locus_24448	DHCR24; delta24-sterol reductase [EC:1.3.1.72]	down
Locus_14705	E2.3.1.26, SOAT; sterol O-acyltransferase [EC:2.3.1.26]	up
Locus_5694	CYP27B; cytochrome P450, family 27, subfamily B (25-hydroxyvitamin D3 1alpha-hydroxylase) [EC:1.14.13.13]	up
Primary bile acid biosynthesis
Locus_20227	CYP8B; cytochrome P450, family 8, subfamily B (sterol 12-alpha-hydroxylase) [EC:1.14.13.95]	up
Locus_11230	ACOX2; 3alpha,7alpha,12alpha-trihydroxy-5beta-cholestanoyl-CoA 24-hydroxylase [EC:1.17.99.3]	up
Locus_7902	BAAT; bile acid-CoA:amino acid N-acyltransferase [EC:2.3.1.65 3.1.2.2]	up
Steroid hormone biosynthesis
Locus_1840	CYP17; cytochrome P450, family 17, subfamily A (steroid 17alpha-monooxygenase) [EC:1.14.99.9]	up
Locus_18163	STS; steryl-sulfatase [EC:3.1.6.2]	down
Locus_6190	E1.1.1.146, HSD11B; 11beta-hydroxysteroid dehydrogenase [EC:1.1.1.146]	down
Locus_32540	E1.1.1.146, HSD11B; 11beta-hydroxysteroid dehydrogenase [EC:1.1.1.146]	up
Locus_1840	CYP1A1; cytochrome P450, family 1, subfamily A, polypeptide 1 [EC:1.14.14.1]	up
Glycerolipid metabolism
Locus_15400	E3.1.3.4, PPAP2; phosphatidate phosphatase [EC:3.1.3.4]	up
Locus_24174	DGAT1; diacylglycerol O-acyltransferase 1 [EC:2.3.1.20 2.3.1.75 2.3.1.76]	up
Glycerophospholipid metabolism
Locus_9857	E1.1.1.8, GPD1; glycerol-3-phosphate dehydrogenase (NAD+) [EC:1.1.1.8]	down
Locus_3163	E3.1.4.4, PLD; phospholipase D [EC:3.1.4.4]	up
Locus_24546	PLA2G; phospholipase A2 [EC:3.1.1.4]	up
Locus_4903	EPT1; ethanolaminephosphotransferase [EC:2.7.8.1]	up
Locus_56997	E2.1.1.17, PEMT; phosphatidylethanolamine N-methyltransferase [EC:2.1.1.17]	up
Locus_15655	E4.1.1.65, psd; phosphatidylserine decarboxylase [EC:4.1.1.65]	up
Ether lipid metabolism
Locus_21593	E3.1.1.47, PAFAH; 1-alkyl-2-acetylglycerophosphocholine esterase [EC:3.1.1.47]	down
Sphingolipid metabolism
Locus_7578	DEGS; sphingolipid delta-4 desaturase [EC:1.14.-.-]	up
Locus_3327	SMPD1, ASM; sphingomyelin phosphodiesterase [EC:3.1.4.12]	up
Locus_35478	E3.2.1.45, GBA, srfJ; glucosylceramidase [EC:3.2.1.45]	up
Arachidonic acid metabolism
Locus_16910	E1.11.1.9; glutathione peroxidase [EC:1.11.1.9]	up
Locus_10432	CYP2J; cytochrome P450, family 2, subfamily J [EC:1.14.14.1]	up
Locus_6503	ALOX5; arachidonate 5-lipoxygenase [EC:1.13.11.34]	up
Locus_17865	E5.3.99.2, PTGDS; prostaglandin-H2 D-isomerase [EC:5.3.99.2]	up
Biosynthesis of unsaturated fatty acids
Locus_7107	SCD, desC; stearoyl-CoA desaturase (delta-9 desaturase) [EC:1.14.19.1]	up
Nucleotide Metabolism
Purine metabolism
Locus_18087	GART; phosphoribosylamine--glycine ligase / phosphoribosylglycinamide formyltransferase / phosphoribosylformylglycinamidine cyclo-ligase [EC:6.3.4.13 2.1.2.2 6.3.3.1]	up
Locus_18087	purM; phosphoribosylformylglycinamidine cyclo-ligase [EC:6.3.3.1]	up
Locus_6443	E3.1.3.5; 5'-nucleotidase [EC:3.1.3.5]	up
Locus_17441	E3.1.3.5; 5'-nucleotidase [EC:3.1.3.5]	up
Locus_2277	E3.5.4.3, guaD; guanine deaminase [EC:3.5.4.3]	down
Locus_16129	RPA1, POLR1A; DNA-directed RNA polymerase I subunit RPA1 [EC:2.7.7.6]	up
Locus_16266	RPA2, POLR1B; DNA-directed RNA polymerase I subunit RPA2 [EC:2.7.7.6]	up
Locus_8959	RPA12, ZNRD1; DNA-directed RNA polymerase I subunit RPA12	up
Locus_8329	RPA43; DNA-directed RNA polymerase I subunit RPA43	up
Locus_18684	RPA49, POLR1E; DNA-directed RNA polymerase I subunit RPA49	up
Locus_8577	RPB6, POLR2F; DNA-directed RNA polymerases I, II, and III subunit RPABC2	up
Locus_17706	RPB10, POLR2L; DNA-directed RNA polymerases I, II, and III subunit RPABC5	up
Locus_5161	RPC1, POLR3A; DNA-directed RNA polymerase III subunit RPC1 [EC:2.7.7.6]	up
Locus_7985	RPC2, POLR3B; DNA-directed RNA polymerase III subunit RPC2 [EC:2.7.7.6]	up
Locus_4317	RPC37, POLR3E; DNA-directed RNA polymerase III subunit RPC5	up
Locus_37368	RPC40, POLR1C; DNA-directed RNA polymerases I and III subunit RPAC1	up
Locus_24734	RPC11, POLR3K; DNA-directed RNA polymerase III subunit RPC10	up
Locus_4103	RPC34, POLR3F; DNA-directed RNA polymerase III subunit RPC6	up
Locus_38403	POLA2; DNA polymerase alpha subunit B	down
Locus_6255	E4.6.1.1; adenylate cyclase [EC:4.6.1.1]	down
Locus_6685	ADCY9; adenylate cyclase 9 [EC:4.6.1.1]	down
Locus_7007	E3.1.4.17, PDE; 3',5'-cyclic-nucleotide phosphodiesterase [EC:3.1.4.17]	up
Locus_15230	E3.5.3.4, ALLC, alc; allantoicase [EC:3.5.3.4]	down
Locus_42102	URE; urease [EC:3.5.1.5]	up
Locus_62772	ureC; urease subunit alpha [EC:3.5.1.5]	up
Pyrimidine metabolism
Locus_15701	DHODH; dihydroorotate dehydrogenase [EC:1.3.5.2]	up
Locus_13237	CMPK2; UMP-CMP kinase 2, mitochondrial [EC:2.7.4.14]	down
Locus_22204	upp, UPRT; uracil phosphoribosyltransferase [EC:2.4.2.9]	up
Amino Acid Metabolism
Alanine, aspartate and glutamate metabolism
Locus_7626	DDO; D-aspartate oxidase [EC:1.4.3.1]	up
Locus_7326	AGXT2; alanine-glyoxylate transaminase / (R)-3-amino-2-methylpropionate-pyruvate transaminase [EC:2.6.1.44 2.6.1.40]	up
Locus_19325	E6.3.4.5, argG; argininosuccinate synthase [EC:6.3.4.5]	down
Locus_545	E1.5.1.12; 1-pyrroline-5-carboxylate dehydrogenase [EC:1.5.1.12]	down
Glycine, serine and threonine metabolism
Locus_10679	E1.1.1.103, tdh; threonine 3-dehydrogenase [EC:1.1.1.103]	down
Locus_4323	E2.3.1.37, ALAS; 5-aminolevulinate synthase [EC:2.3.1.37]	up
Locus_19609	E1.4.3.21, AOC2, AOC3, tynA; primary-amine oxidase [EC:1.4.3.21]	up
Locus_7336	GLDC, gcvP; glycine dehydrogenase [EC:1.4.4.2]	down
Locus_7810	E4.3.1.17, sdaA; L-serine dehydratase [EC:4.3.1.17]	down
Locus_22889	SRR; serine racemase [EC:5.1.1.18]	up
Cysteine and methionine metabolism
Locus_12313	E2.5.1.16, SRM, speE; spermidine synthase [EC:2.5.1.16]	up
Locus_3663	SMS; spermine synthase [EC:2.5.1.22]	down
Locus_15905	mtnK; 5-methylthioribose kinase [EC:2.7.1.100]	up
Locus_11947	mtnB; methylthioribulose-1-phosphate dehydratase [EC:4.2.1.109]	up
Locus_13420	E2.1.1.37, DNMT, dcm; DNA (cytosine-5-)-methyltransferase [EC:2.1.1.37]	down
Locus_4422	E3.3.1.1, ahcY; adenosylhomocysteinase [EC:3.3.1.1]	up
Valine, leucine and isoleucine degradation
Locus_28927	E2.6.1.42, ilvE; branched-chain amino acid aminotransferase [EC:2.6.1.42]	down
Locus_21163	ACAD8; isobutyryl-CoA dehydrogenase [EC:1.3.99.-]	up
Lysine biosynthesis
Locus_9560	lysA; diaminopimelate decarboxylase [EC:4.1.1.20]	down
Locus_12592	LYS2; L-aminoadipate-semialdehyde dehydrogenase [EC:1.2.1.31]	down
Arginine and proline metabolism
Locus_5513	E4.1.1.17, ODC1, speC, speF; ornithine decarboxylase [EC:4.1.1.17]	up
Locus_9560	E4.1.1.17, ODC1, speC, speF; ornithine decarboxylase [EC:4.1.1.17]	down
Locus_4644	ABP1, AOC1; diamine oxidase [EC:1.4.3.22]	down
Locus_12507	CRNS1, ATPGD1; carnosine synthase [EC:6.3.2.11]	up
Locus_23922	LAP3; cytosol aminopeptidase [EC:3.4.11.1 3.4.11.5]	up
Locus_20206	E1.14.11.2; prolyl 4-hydroxylase [EC:1.14.11.2]	down
Locus_14984	PRODH2; hydroxyproline oxidase [EC:1.5.-.-]	down
Tyrosine metabolism
Locus_333	HPD, hppD; 4-hydroxyphenylpyruvate dioxygenase [EC:1.13.11.27]	down
Locus_8681	E5.2.1.2, maiA; maleylacetoacetate isomerase [EC:5.2.1.2]	up
Tryptophan metabolism
Locus_515	E1.14.13.9; kynurenine 3-monooxygenase [EC:1.14.13.9]	down
Metabolism of Other Amino Acids
beta-Alanine metabolism
Locus_26784	FMS1, AtPAO3; non-specific polyamine oxidase [EC:1.5.3.17]	up
Selenocompound metabolism
Locus_15457	SCLY; selenocysteine lyase [EC:4.4.1.16]	down
Locus_8488	MARS, metG; methionyl-tRNA synthetase [EC:6.1.1.10]	up
Locus_15050	MARS, metG; methionyl-tRNA synthetase [EC:6.1.1.10]	up
Glutathione metabolism
Locus_23922	CARP, pepA; leucyl aminopeptidase [EC:3.4.11.1]	up
Locus_5421	ANPEP; aminopeptidase N [EC:3.4.11.2]	up
Glycan Biosynthesis and Metabolism
N-Glycan biosynthesis
Locus_36	ALG5; dolichyl-phosphate beta-glucosyltransferase [EC:2.4.1.117]	up
Locus_15103	DPM2; dolichyl-phosphate mannosyltransferase polypeptide 2, regulatory subunit	down
Locus_348	ALG3; alpha-1,3-mannosyltransferase [EC:2.4.1.258]	up
Locus_5563	OST2, DAD1; oligosaccharyltransferase complex subunit epsilon	up
Locus_8500	WBP1; oligosaccharyltransferase complex subunit beta	up
Locus_3246	B4GALT3; beta-1,4-galactosyltransferase 3 [EC:2.4.1.90 2.4.1.38 2.4.1.-]	down
Locus_36367	MGAT4A_B; alpha-1,3-mannosylglycoprotein beta-1,4-N-acetylglucosaminyltransferase A/B [EC:2.4.1.145]	down
Various types of N-glycan biosynthesis
Locus_25175	E2.4.2.38; glycoprotein 2-beta-D-xylosyltransferase [EC:2.4.2.38]	down
Locus_13258	HEX; hexosaminidase [EC:3.2.1.52]	down
Other types of O-glycan biosynthesis
Locus_14056	FNG; fringe [EC:2.4.1.222]	down
Glycosaminoglycan biosynthesis - chondroitin sulfate
Locus_12454	E2.4.1.174; N-acetylgalactosaminyltransferase I [EC:2.4.1.174]	up
Locus_1747	CHST15; N-acetylgalactosamine 4-sulfate 6-O-sulfotransferase [EC:2.8.2.33]	up
Glycosaminoglycan biosynthesis - heparan sulfate
Locus_29420	HS3ST3; [heparan sulfate]-glucosamine 3-sulfotransferase 3 [EC:2.8.2.30]	up
Glycosaminoglycan biosynthesis - keratan sulfate
Locus_25380	CHST2; carbohydrate 6-sulfotransferase 2 [EC:2.8.2.-]	down
Glycosaminoglycan degradation
Locus_15585	GALNS; N-acetylgalactosamine-6-sulfatase [EC:3.1.6.4]	up
Glycosylphosphatidylinositol(GPI)-anchor biosynthesis
Locus_39430	PIGZ, SMP3; phosphatidylinositol glycan, class Z [EC:2.4.1.-]	up
Glycosphingolipid biosynthesis - lacto and neolacto series
Locus_11704	FUT1_2; galactoside 2-L-fucosyltransferase 1/2 [EC:2.4.1.69]	down
Other glycan degradation
Locus_1444	MAN2B1, LAMAN; lysosomal alpha-mannosidase [EC:3.2.1.24]	up
Locus_6555	MAN2B1, LAMAN; lysosomal alpha-mannosidase [EC:3.2.1.24]	up
Locus_20011	E3.2.1.25, MANBA, manB; beta-mannosidase [EC:3.2.1.25]	up
Metabolism of Cofactors and Vitamins
Thiamine metabolism
Locus_131	iscS, NFS1; cysteine desulfurase [EC:2.8.1.7]	up
Riboflavin metabolism
Locus_24162	ACP; acid phosphatase [EC:3.1.3.2]	down
Vitamin B6 metabolism
Locus_1023	pdxK, pdxY; pyridoxine kinase [EC:2.7.1.35]	up
Locus_6286	pdxS, pdx1; pyridoxine biosynthesis protein [EC:4.-.-.-]	up
Nicotinate and nicotinamide metabolism
Locus_14760	E6.3.5.1, NADSYN1, QNS1, nadE; NAD+ synthase (glutamine-hydrolysing) [EC:6.3.5.1]	down
Pantothenate and CoA biosynthesis
Locus_11915	COASY; phosphopantetheine adenylyltransferase / dephospho-CoA kinase [EC:2.7.7.3 2.7.1.24]	down
Biotin metabolism
Locus_62	HLCS; biotin--protein ligase [EC:6.3.4.9 6.3.4.10 6.3.4.11 6.3.4.15]	up
Lipoic acid metabolism
Locus_15603	lipA; lipoic acid synthetase [EC:2.8.1.8]	up
Folate biosynthesis
Locus_4056	E3.1.3.1, phoA, phoB; alkaline phosphatase [EC:3.1.3.1]	down
Locus_34005	E3.1.3.1, phoA, phoB; alkaline phosphatase [EC:3.1.3.1]	up
Locus_49727	E3.1.3.1, phoA, phoB; alkaline phosphatase [EC:3.1.3.1]	up
One carbon pool by folate
Locus_11967	MTHFD2; methylenetetrahydrofolate dehydrogenase(NAD+) / 5,10-methenyltetrahydrofolate cyclohydrolase [EC:1.5.1.15 3.5.4.9]	down
Locus_17726	MTFMT, fmt; methionyl-tRNA formyltransferase [EC:2.1.2.9]	up
Retinol metabolism
Locus_9875	BCMO1, BCDO1; beta-carotene 15,15'-monooxygenase [EC:1.14.99.36]	up
Locus_15457	DHRS3; dehydrogenase/reductase SDR family member 3 [EC:1.1.-.-]	down
Locus_5663	LRAT; phosphatidylcholine-retinol O-acyltransferase [EC:2.3.1.135]	down
Locus_15118	RDH5; retinol dehydrogenase [EC:1.1.1.-]	down
Locus_14502	CYP26A; cytochrome P450, family 26, subfamily A	up
Locus_29316	RETSAT; all-trans-retinol 13,14-reductase [EC:1.3.99.23]	up
Porphyrin and chlorophyll metabolism
Locus_35771	EARS, gltX; glutamyl-tRNA synthetase [EC:6.1.1.17]	up
Locus_29320	hemC, HMBS; hydroxymethylbilane synthase [EC:2.5.1.61]	up
Locus_3479	hemD, UROS; uroporphyrinogen-III synthase [EC:4.2.1.75]	up
Locus_2451	hemE, UROD; uroporphyrinogen decarboxylase [EC:4.1.1.37]	up
Locus_7771	BLVRA, bvdR; biliverdin reductase [EC:1.3.1.24]	up
Ubiquinone and other terpenoid-quinone biosynthesis
Locus_11052	COQ7; ubiquinone biosynthesis monooxygenase Coq7 [EC:1.14.13.-]	up
Metabolism of Terpenoids and Polyketides
Terpenoid backbone biosynthesis
Locus_14410	E1.1.1.34; hydroxymethylglutaryl-CoA reductase (NADPH) [EC:1.1.1.34]	up
Carotenoid biosynthesis
Locus_13308	crtB; phytoene synthase [EC:2.5.1.32]	up
Zeatin biosynthesis
Locus_11836	miaA, TRIT1; tRNA dimethylallyltransferase [EC:2.5.1.75]	up
Limonene and pinene degradation
Locus_14839	E1.14.-.-; [EC:1.14.-.-]	down
Geraniol degradation
Locus_3102	atuD; citronellyl-CoA dehydrogenase [EC:1.3.99.-]	up
Biosynthesis of Other Secondary Metabolites
Xenobiotics Biodegradation and Metabolism
Aminobenzoate degradation
Locus_5976	PON; arylesterase / paraoxonase [EC:3.1.1.2 3.1.8.1]	up
Locus_23764	E3.1.3.41; 4-nitrophenyl phosphatase [EC:3.1.3.41]	up
Metabolism of xenobiotics by cytochrome P450
Locus_1919	SULT2A1; bile-salt sulfotransferase [EC:2.8.2.14]	up
Drug metabolism - other enzymes
Locus_3701	E2.1.1.67, tpmT; thiopurine S-methyltransferase [EC:2.1.1.67]	up
Locus_12404	E2.1.1.67, tpmT; thiopurine S-methyltransferase [EC:2.1.1.67]	up
Genetic Information Processing
Transcription
Basal transcription factors
Locus_6011	TFIIB, GTF2B, SUA7, tfb; transcription initiation factor TFIIB	up
Locus_18981	TAF5; transcription initiation factor TFIID subunit 5	up
Locus_7000	TAF9, FAP7; transcription initiation factor TFIID subunit 9 / adenylate kinase [EC:2.7.4.3]	up
Locus_4356	TFIIF1, GTF2F1, TFG1; transcription initiation factor TFIIF subunit alpha	up
Locus_13261	TFIIH3, GTF2H3, TFB4; transcription initiation factor TFIIH subunit 3	up
Locus_16909	TFIIH4, GTF2H4, TFB2; transcription initiation factor TFIIH subunit 4	up
Spliceosome
Locus_8605	SNRPB, SMB; small nuclear ribonucleoprotein B and B'	up
Locus_8773	SNRPE, SME; small nuclear ribonucleoprotein E	up
Locus_8588	DDX5, DBP2; ATP-dependent RNA helicase DDX5/DBP2 [EC:3.6.4.13]	up
Locus_7063	SF3A2, SAP62; splicing factor 3A subunit 2	up
Locus_2976	SF3B2, SAP145, CUS1; splicing factor 3B subunit 2	up
Locus_28658	RBM17, SPF45; splicing factor 45	up
Locus_15826	CHERP; calcium homeostasis endoplasmic reticulum protein	up
Locus_2864	PRPF38B; pre-mRNA-splicing factor 38B	down
Locus_8997	CWC15; protein CWC15	up
Locus_3281	HSPA1_8; heat shock 70kDa protein 1/8	up
Locus_8475	HSPA1_8; heat shock 70kDa protein 1/8	up
Locus_20269	HSPA1_8; heat shock 70kDa protein 1/8	up
Locus_10029	MAGOH; protein mago nashi	up
Translation
Ribosome
Locus_26240	RP-S11, rpsK; small subunit ribosomal protein S11	up
Locus_92436	RP-L4e, RPL4; large subunit ribosomal protein L4e	up
Aminoacyl-tRNA biosynthesis
Locus_694	AARS, alaS; alanyl-tRNA synthetase [EC:6.1.1.7]	up
Locus_11570	GARS, glyS1; glycyl-tRNA synthetase [EC:6.1.1.14]	up
Locus_9692	SARS, serS; seryl-tRNA synthetase [EC:6.1.1.11]	up
Locus_22795	CARS, cysS; cysteinyl-tRNA synthetase [EC:6.1.1.16]	up
Locus_18711	KARS, lysS; lysyl-tRNA synthetase, class II [EC:6.1.1.6]	up
Locus_16856	RARS, argS; arginyl-tRNA synthetase [EC:6.1.1.19]	up
Locus_12248	PARS, proS; prolyl-tRNA synthetase [EC:6.1.1.15]	up
Locus_16043	FARSA, pheS; phenylalanyl-tRNA synthetase alpha chain [EC:6.1.1.20]	up
Locus_6185	FARSB, pheT; phenylalanyl-tRNA synthetase beta chain [EC:6.1.1.20]	up
Locus_6397	YARS, tyrS; tyrosyl-tRNA synthetase [EC:6.1.1.1]	up
Locus_7676	YARS, tyrS; tyrosyl-tRNA synthetase [EC:6.1.1.1]	up
RNA transport
Locus_10751	RPP20, POP7; ribonuclease P/MRP protein subunit RPP20 [EC:3.1.26.5]	up
Locus_20459	rnz; ribonuclease Z [EC:3.1.26.11]	up
Locus_21084	cca; tRNA nucleotidyltransferase (CCA-adding enzyme) [EC:2.7.7.72 3.1.3.- 3.1.4.-]	up
Locus_34372	RAN; GTP-binding nuclear protein Ran	up
Locus_23124	XPOT; exportin-T	up
Locus_15656	XPO5; exportin-5	up
Locus_61702	XPO5; exportin-5	up
Locus_26010	PRMT5, HSL7; protein arginine N-methyltransferase 5 [EC:2.1.1.125]	up
Locus_35359	TGS1; trimethylguanosine synthase [EC:2.1.1.-]	up
Locus_182	KPNB1; importin subunit beta-1	up
Locus_3195	NMD3; nonsense-mediated mRNA decay protein 3	up
Locus_20180	WIBG, PYM; partner of Y14 and mago	up
Locus_4736	EIF3F; translation initiation factor 3 subunit F	up
Locus_8222	EIF3E, INT6; translation initiation factor 3 subunit E	up
Locus_16702	EIF3D; translation initiation factor 3 subunit D	up
Locus_8043	EIF3B; translation initiation factor 3 subunit B	up
Locus_13326	EIF5; translation initiation factor 5	up
Locus_2255	EIF2S1; translation initiation factor 2 subunit 1	up
Locus_4570	EIF2S2; translation initiation factor 2 subunit 2	up
Locus_9962	EIF2S3; translation initiation factor 2 subunit 3	up
Locus_386	EIF2B1; translation initiation factor eIF-2B subunit alpha	up
Locus_34220	EIF2B3; translation initiation factor eIF-2B subunit gamma	up
Locus_16177	EIF2B5; translation initiation factor eIF-2B subunit epsilon	up
mRNA surveillance pathway
Locus_2261	ETF1, ERF1; peptide chain release factor subunit 1	up
Locus_1789	ERF3, GSPT; peptide chain release factor subunit 3	up
Locus_10312	PPP2R2; protein phosphatase 2 (formerly 2A), regulatory subunit B	up
Locus_1261	PELO, DOM34, pelA; protein pelota	up
Ribosome biogenesis in eukaryotes
Locus_5083	UTP22, NOL6; U3 small nucleolar RNA-associated protein 22	up
Locus_30304	RRP7; ribosomal RNA-processing protein 7	up
Locus_5408	UTP4, CIRH1A; U3 small nucleolar RNA-associated protein 4	up
Locus_21089	UTP10, HEATR1; U3 small nucleolar RNA-associated protein 10	up
Locus_17135	NAN1, UTP17, WDR75; NET1-associated nuclear protein 1 (U3 small nucleolar RNA-associated protein 17)	up
Locus_9646	UTP21, WDR36; U3 small nucleolar RNA-associated protein 21	up
Locus_11093	UTP13, TBL3; U3 small nucleolar RNA-associated protein 13	up
Locus_15042	DIP2, UTP12, WDR3; U3 small nucleolar RNA-associated protein 12	up
Locus_18494	PWP2, UTP1; periodic tryptophan protein 2	up
Locus_882	IMP3; U3 small nucleolar ribonucleoprotein protein IMP3	up
Locus_3592	NOP1, FBL; rRNA 2'-O-methyltransferase fibrillarin [EC:2.1.1.-]	up
Locus_5930	NOP56; nucleolar protein 56	up
Locus_7745	NOP58; nucleolar protein 58	up
Locus_16790	BMS1; ribosome biogenesis protein BMS1	up
Locus_25245	RCL1; RNA 3'-terminal phosphate cyclase-like protein	up
Locus_2256	XRN2, RAT1; 5'-3' exoribonuclease 2 [EC:3.1.13.-]	up
Locus_12703	NUG2, GNL2; nuclear GTP-binding protein	up
Locus_7962	NUG1, GNL3; nuclear GTP-binding protein	up
Locus_3483	NOP4, RBM28; nucleolar protein 4	up
Locus_11707	NOB1; RNA-binding protein NOB1	up
Locus_9446	LSG1; large subunit GTPase 1 [EC:3.6.1.-]	up
Locus_1977	RIOK1; RIO kinase 1 [EC:2.7.11.1]	up
Locus_4783	RIOK2; RIO kinase 2 [EC:2.7.11.1]	up
Folding, Sorting and Degradation
Protein export
Locus_8190	yidC, spoIIIJ, OXA1; preprotein translocase subunit YidC	up
Locus_11843	SEC62; translocation protein SEC62	up
Locus_9142	SPCS2, SPC2; signal peptidase complex subunit 2 [EC:3.4.-.-]	up
Protein processing in endoplasmic reticulum
Locus_10694	SIL1, SLS1; nucleotide exchange factor SIL1	up
Locus_2005	DNAJC3; DnaJ homolog subfamily C member 3	up
Locus_12442	PRKCSH; protein kinase C substrate 80K-H	up
Locus_41707	SAR1; GTP-binding protein SAR1 [EC:3.6.5.-]	up
Locus_3236	SEC23; protein transport protein SEC23	up
Locus_7104	SEC24; protein transport protein SEC24	up
Locus_10688	SSR1; translocon-associated protein subunit alpha	up
Locus_982	SSR3; translocon-associated protein subunit gamma	up
Locus_9340	SHP1, UBX1, NSFL1C; UBX domain-containing protein 1	up
Locus_19367	NPLOC4, NPL4; nuclear protein localization protein 4 homolog	up
Locus_22082	UFD1; ubiquitin fusion degradation protein 1	up
Locus_17546	DNAJA1; DnaJ homolog subfamily A member 1	up
Locus_15559	HSP110; heat shock protein 110kDa	up
Locus_17557	HSPBP1; hsp70-interacting protein	up
Locus_3865	CRYAB; crystallin, alpha B	up
Locus_2248	PLAA, DOA1, UFD3; phospholipase A-2-activating protein	up
Locus_7585	RAD23, HR23; UV excision repair protein RAD23	up
Locus_6621	UBQLN, DSK2; ubiquilin	up
Locus_10068	UBE2G2, UBC7; ubiquitin-conjugating enzyme E2 G2 [EC:6.3.2.19]	up
SNARE interactions in vesicular transport
Locus_11190	STX16; syntaxin 16	down
Locus_6344	STX18; syntaxin 18	up
Locus_548	VTI1; vesicle transport through interaction with t-SNAREs 1	up
Locus_12447	YKT6; synaptobrevin homolog YKT6	up
SNAREs [BR:ko04131]
Ubiquitin mediated proteolysis
Locus_11117	UBE2M, UBC12; ubiquitin-conjugating enzyme E2 M [EC:6.3.2.19]	up
Locus_15756	UBE2S, E2EPF; ubiquitin-conjugating enzyme E2 S [EC:6.3.2.19]	up
Locus_8076	UBE3C; ubiquitin-protein ligase E3 C [EC:6.3.2.19]	up
Locus_10367	PPIL2, CYC4, CHP60; peptidyl-prolyl cis-trans isomerase-like 2 [EC:5.2.1.8]	up
Locus_11161	BIRC2_3_4; baculoviral IAP repeat-containing protein 2/3/4	down
Locus_18414	VHL; von Hippel-Lindau disease tumor supressor	up
Locus_15990	APC11; anaphase-promoting complex subunit 11	up
Locus_9055	APC2; anaphase-promoting complex subunit 2	up
Locus_8905	APC7; anaphase-promoting complex subunit 7	down
Ubiquitin system [BR:ko04121]
Sulfur relay system
Locus_24158	URM1; ubiquitin related modifier 1	up
Locus_18993	MOCS3, UBA4, moeB; adenylyltransferase and sulfurtransferase	up
Locus_8361	CTU1, NCS6; cytoplasmic tRNA 2-thiolation protein 1 [EC:2.7.7.-]	up
Proteasome
Locus_282	PSMD3, RPN3; 26S proteasome regulatory subunit N3	up
Locus_13517	PSMD6, RPN7; 26S proteasome regulatory subunit N7	up
Locus_5286	PSMD13, RPN9; 26S proteasome regulatory subunit N9	up
Locus_14034	PSMD14, RPN11, POH1; 26S proteasome regulatory subunit N11	up
Locus_11856	PSMD8, RPN12; 26S proteasome regulatory subunit N12	up
Locus_6929	PSMD4, RPN10; 26S proteasome regulatory subunit N10	up
Locus_4483	PSMD2, RPN1; 26S proteasome regulatory subunit N1	up
Locus_1457	PSMC2, RPT1; 26S proteasome regulatory subunit T1	up
Locus_10511	PSMC5, RPT6; 26S proteasome regulatory subunit T6	up
Locus_15158	PSMC6, RPT4; 26S proteasome regulatory subunit T4	up
Locus_14697	PSMC4, RPT3; 26S proteasome regulatory subunit T3	up
Locus_13761	PSMA6; 20S proteasome subunit alpha 1 [EC:3.4.25.1]	up
Locus_7109	PSMA2; 20S proteasome subunit alpha 2 [EC:3.4.25.1]	up
Locus_650	PSMA4; 20S proteasome subunit alpha 3 [EC:3.4.25.1]	up
Locus_6857	PSMA5; 20S proteasome subunit alpha 5 [EC:3.4.25.1]	up
Locus_4742	PSMA1; 20S proteasome subunit alpha 6 [EC:3.4.25.1]	up
Locus_7470	PSMB3; 20S proteasome subunit beta 3 [EC:3.4.25.1]	up
Locus_5601	PSMB5; 20S proteasome subunit beta 5 [EC:3.4.25.1]	up
Locus_2497	PSMB1; 20S proteasome subunit beta 6 [EC:3.4.25.1]	up
Locus_14184	PSMB4; 20S proteasome subunit beta 7 [EC:3.4.25.1]	up
RNA degradation
Locus_6306	RRP4, EXOSC2; exosome complex component RRP4	up
Locus_35934	RRP40, EXOSC3; exosome complex component RRP40	up
Locus_24052	DIS3, RRP44; exosome complex exonuclease DIS3/RRP44 [EC:3.1.13.-]	up
Locus_8981	RRP46, EXOSC5; exosome complex component RRP46	up
Locus_29274	C1D, LRP1; exosome complex protein LRP1	up
Locus_24580	MPHOSPH6, MPP6; M-phase phosphoprotein 6, animal type	up
Locus_436	dnaK; molecular chaperone DnaK	up
Locus_12223	groEL, HSPD1; chaperonin GroEL	up
Replication and Repair
Base excision repair
Locus_66301	POLL; DNA polymerase lambda subunit [EC:2.7.7.7 4.2.99.-]	up
Locus_3084	PARP; poly [ADP-ribose] polymerase [EC:2.4.2.30]	down
Locus_8829	PARP; poly [ADP-ribose] polymerase [EC:2.4.2.30]	down
Mismatch repair
Locus_24040	MLH1; DNA mismatch repair protein MLH1	up
Locus_26945	MLH3; DNA mismatch repair protein MLH3	down
Fanconi anemia pathway
Locus_6136	FANCD2; fanconi anemia group D2 protein	down
Locus_12800	BRIP1, BACH1, FANCJ; fanconi anemia group J protein [EC:3.6.4.12]	down
Locus_27805	POLH; DNA polymerase eta subunit [EC:2.7.7.7]	up
Locus_28692	SLX1; structure-specific endonuclease subunit SLX1 [EC:3.6.1.-]	up
Environmental Information Processing
Membrane Transport
ABC transporters
Locus_17397	ABCB10; ATP-binding cassette, subfamily B (MDR/TAP), member 10	up
Locus_10506	ABCB6; ATP-binding cassette, subfamily B (MDR/TAP), member 6	up
Locus_5335	ABCC1; ATP-binding cassette, subfamily C (CFTR/MRP), member 1	up
Locus_9863	ABCC12; ATP-binding cassette, subfamily C (CFTR/MRP), member 12	up
Locus_21689	ABCG2; ATP-binding cassette, subfamily G (WHITE), member 2	up
Signal Transduction
MAPK signaling pathway
Locus_32028	RRAS2, TC21; Ras-related protein R-Ras2	down
Locus_4368	MKNK, MNK; MAP kinase interacting serine/threonine kinase [EC:2.7.11.1]	up
Locus_9988	ELK1; ETS domain-containing protein Elk-1	up
Locus_671	MYC; Myc proto-oncogene protein	up
Locus_8210	MAPT, TAU; microtubule-associated protein tau	down
Locus_9843	GADD45; growth arrest and DNA-damage-inducible protein	up
Locus_16937	GADD45; growth arrest and DNA-damage-inducible protein	up
Locus_1387	FLNA; filamin	up
Locus_3165	MAPKAPK2; mitogen-activated protein kinase-activated protein kinase 2 [EC:2.7.11.1]	up
Locus_379	DUSP, MKP; dual specificity phosphatase [EC:3.1.3.16 3.1.3.48]	up
Locus_6055	DUSP, MKP; dual specificity phosphatase [EC:3.1.3.16 3.1.3.48]	up
Locus_13316	DUSP, MKP; dual specificity phosphatase [EC:3.1.3.16 3.1.3.48]	up
Locus_17093	DUSP, MKP; dual specificity phosphatase [EC:3.1.3.16 3.1.3.48]	down
Locus_19449	DUSP, MKP; dual specificity phosphatase [EC:3.1.3.16 3.1.3.48]	up
Locus_13091	EVI1; ecotropic virus integration site 1 protein	up
ErbB signaling pathway
Locus_3784	RPS6KB; p70 ribosomal S6 kinase [EC:2.7.11.1]	up
Wnt signaling pathway
Locus_18034	WNT8; wingless-type MMTV integration site family, member 8	up
Locus_20098	WNT11; wingless-type MMTV integration site family, member 11	down
Locus_7888	SFRP5; secreted frizzled-related protein 5	up
Locus_5545	RUVBL1, RVB1, INO80H; RuvB-like protein 1 (pontin 52)	up
Locus_17529	DAAM; dishevelled associated activator of morphogenesis	down
Locus_878	NFATC, NFAT; nuclear factor of activated T-cells, cytoplasmic, calcineurin-dependent	down
Notch signaling pathway
Locus_308	DTX; deltex	down
Locus_2789	DTX; deltex	down
Locus_8868	DTX; deltex	down
TGF-beta signaling pathway
Locus_21358	NOG; noggin	up
Locus_22902	FST; follistatin	up
Locus_7381	MADHIP, SARA; MAD, mothers against decapentaplegic interacting protein	down
VEGF signaling pathway
Locus_2558	PXN; paxillin	up
Jak-STAT signaling pathway
Locus_7660	JAK2; Janus kinase 2 [EC:2.7.10.2]	down
Locus_5199	SOCS5; suppressor of cytokine signaling 5	up
Calcium signaling pathway
Locus_5110	CHRM3; muscarinic acetylcholine receptor M3	down
Locus_43269	HTR4; 5-hydroxytryptamine receptor 4	up
Locus_19936	HTR7; 5-hydroxytryptamine receptor 7	down
Locus_2491	GRM1_5; metabotropic glutamate receptor 1/5	up
Locus_928	E2.7.11.19, PHKG; phosphorylase kinase gamma subunit [EC:2.7.11.19]	up
Locus_30030	MYLK; myosin-light-chain kinase [EC:2.7.11.18]	up
Signaling Molecules and Interaction
Neuroactive ligand-receptor interaction
Locus_3739	AVP; arginine vasopressin	up
Locus_23141	PRSS; trypsin [EC:3.4.21.4]	down
Locus_9309	PTGER4; prostaglandin E receptor 4	down
Locus_39986	PTGIR; prostacyclin receptor	up
Locus_1020	MTNR1A; melatonin receptor 1A	up
Locus_7001	CRHR2; corticotropin releasing hormone receptor 2	down
Locus_18709	PTHR1; parathyroid hormone receptor 1	down
Cytokine-cytokine receptor interaction
Locus_3722	TNFRSF11B, OPG; tumor necrosis factor receptor superfamily member 11B	up
ECM-receptor interaction
Locus_828	LAMA3_5; laminin, alpha 3/5	down
Locus_13178	LAMB2; laminin, beta 2	up
Cellular Processes
Transport and Catabolism
Endocytosis
Locus_4066	CAV1; caveolin 1	down
Locus_13765	VPS37; ESCRT-I complex subunit VPS37	up
Locus_2535	SNF8, EAP30; ESCRT-II complex subunit VPS22	up
Locus_5769	CHMP2B; charged multivesicular body protein 2B	up
Phagosome
Locus_7949	DYNC1H; dynein heavy chain 1, cytosolic	down
Locus_32888	TUBA; tubulin alpha	up
Locus_14371	TLR4; toll-like receptor 4	down
Locus_16049	TLR4; toll-like receptor 4	up
Locus_25301	MARCO; macrophage receptor with collagenous structure	down
Peroxisome
Locus_11322	MPV17L; Mpv17-like protein	up
Regulation of autophagy
Cell Motility
Regulation of actin cytoskeleton
Locus_26439	CFL; cofilin	up
Cytoskeleton proteins [BR:ko04812]
Cell Growth and Death
Cell cycle
Locus_44583	ORC2; origin recognition complex subunit 2	down
Cell cycle - yeast
Locus_16938	MIH1; M-phase inducer tyrosine phosphatase [EC:3.1.3.48]	down
Cell cycle - Caulobacter
Meiosis - yeast
Locus_1841	HXT; MFS transporter, SP family, sugar:H+ symporter	up
Locus_3895	SPO11; meiotic recombination protein SPO11	up
Oocyte meiosis
Locus_12253	FBXO43, EMI2; F-box protein 43	down
Apoptosis
Locus_88384	CYC; cytochrome c	up
Locus_8730	PDCD8, AIF; programmed cell death 8 (apoptosis-inducing factor) [EC:1.-.-.-]	up
Locus_1035	MYD88; myeloid differentiation primary response protein MyD88	down
p53 signaling pathway
Locus_44718	ZMAT3; zinc finger, matrin type 3	down
Locus_16966	BAI1; brain-specific angiogenesis inhibitor 1	up
Locus_966	SESN; sestrin	up
Cell Communication
Gap junction
Locus_19857	PRKG; protein kinase, cGMP-dependent [EC:2.7.11.12]	up
Organismal Systems
Immune System
Complement and coagulation cascades
Locus_7241	A2M; alpha-2-macroglobulin	up
Toll-like receptor signaling pathway
Locus_17955	TLR1; toll-like receptor 1	down
NOD-like receptor signaling pathway
Locus_12922	SUGT1, SGT1; suppressor of G2 allele of SKP1	up
Locus_3773	PSTPIP1; proline-serine-threonine phosphatase interacting protein 1	down
RIG-I-like receptor signaling pathway
Locus_24501	TRIM25, EFP; tripartite motif-containing protein 25	down
Locus_34104	TRIM25, EFP; tripartite motif-containing protein 25	down
Locus_1448	TMEM173, MITA; transmembrane protein 173	down
Antigen processing and presentation
Locus_23524	IFI30, GILT; interferon, gamma-inducible protein 30	up
Endocrine System
Insulin signaling pathway
Locus_79	SREBP1, SREBF1; sterol regulatory element-binding transcription factor 1	up
PPAR signaling pathway
Locus_7257	SLC27A1_4, FATP1, FATP4; solute carrier family 27 (fatty acid transporter), member 1/4 [EC:6.2.1.-]	down
Locus_46676	FABP7; fatty acid-binding protein 7, brain	down
Circulatory System
Vascular smooth muscle contraction
Locus_2517	KCNMA1; potassium large conductance calcium-activated channel subfamily M alpha member 1	down
Digestive System
Salivary secretion
Locus_25498	SLC12A2, NKCC1; solute carrier family 12 (sodium/potassium/chloride transporter), member 2	up
Gastric acid secretion
Locus_8897	KCNQ1; potassium voltage-gated channel KQT-like subfamily member 1	down
Pancreatic secretion
Locus_4949	CLCA1; calcium-activated chloride channel family member 1	up
Locus_4949	CLCA4; calcium-activated chloride channel family member 4	up
Bile secretion
Locus_3846	NCEH1, AADACL1; neutral cholesterol ester hydrolase 1 [EC:3.1.1.-]	up
Protein digestion and absorption
Locus_6581	PRCP; lysosomal Pro-X carboxypeptidase [EC:3.4.16.2]	up
Fat digestion and absorption
Locus_13945	MTTP, MTP; microsomal triglyceride transfer protein large subunit	up
Mineral absorption
Locus_8106	NR1I1, VDR; vitamin D3 receptor	up
Locus_1541	HEPH; hephaestin	up
Locus_18676	SLC30A1, ZNT1; solute carrier family 30 (zinc transporter), member 1	up
Locus_3883	STEAP2; metalloreductase STEAP2 [EC:1.16.1.-]	up
Excretory System
Vasopressin-regulated water reabsorption
Locus_10446	DYNLL; dynein light chain LC8-type	up
Proximal tubule bicarbonate reclamation
Locus_28197	SLC25A10, DIC; solute carrier family 25 (mitochondrial dicarboxylate transporter), member 10	down
Nervous System
Glutamatergic synapse
Locus_24519	SLC17A6_7_8; MFS transporter, ACS family, solute carrier family 17 (sodium-dependent inorganic phosphate cotransporter), member 6/7/8	up
Dopaminergic synapse
Locus_20840	SLC18A1_2, VMAT; MFS transporter, DHA1 family, solute carrier family 18 (vesicular amine transporter), member 1/2	up
Development
Dorso-ventral axis formation
Locus_14034	FMN2; formin 2	up
Axon guidance
Locus_3974	RGS3; regulator of G-protein signalling 3	up
Environmental Adaptation
Circadian rhythm - mammal
Locus_5584	CRY; cryptochrome	down
Plant-pathogen interaction
Locus_3508	tuf, TUFM; elongation factor Tu	up
Human Diseases
Cancers
Pathways in cancer
Locus_6807	TFG; protein TFG	up
Locus_12678	DAPK; death-associated protein kinase [EC:2.7.11.1]	down
Transcriptional misregulation in cancers
Locus_19731	HPGD; 15-hydroxyprostaglandin dehydrogenase (NAD) [EC:1.1.1.141]	down
Locus_18342	H3; histone H3	down
Immune Diseases
Systemic lupus erythematosus
Locus_2744	H2A; histone H2A	down
Neurodegenerative Diseases
Amyotrophic lateral sclerosis (ALS)
Locus_934	TOM40; mitochondrial import receptor subunit TOM40	up
Locus_9213	CCS; copper chaperone for superoxide dismutase	up
Huntington's disease
Locus_7949	DNAH; dynein heavy chain, axonemal	down
Prion diseases
Locus_1956	STIP1; stress-induced-phosphoprotein 1	up
Endocrine and Metabolic Diseases
Maturity onset diabetes of the young
Locus_3034	ONECUT1, HNF6; one cut domain, family member 1, hepatocyte nuclear factor 6	down
Locus_15749	PAX6; paired box protein 6	up
Infectious Diseases
Legionellosis
Locus_34963	BCL2L13, BCL-RAMBO; Bcl-2-like protein 13	down
HTLV-I infection
Locus_4496	TIP60, KAT5, ESA1; histone acetyltransferase HTATIP [EC:2.3.1.48]	up
Influenza A
Locus_15479	TMPRSS13, TMPRSS11; transmembrane protease, serine 13	up
Herpes simplex infection
Locus_3198	C1QBP; complement component 1 Q subcomponent-binding protein, mitochondrial	up

## Sheet: TD VS.CD
Pathway/Gene ID	Enzyme annotation	UP/DOWN
Metabolism
Carbohydrate Metabolism
Glycolysis / Gluconeogenesis
Locus_6039	ALDH9A1; aldehyde dehydrogenase family 9 member A1 [EC:1.2.1.47 1.2.1.3]	up
Citrate cycle (TCA cycle)
Locus_26454	PC, pyc; pyruvate carboxylase [EC:6.4.1.1]	up
Pentose phosphate pathway
Locus_12904	E2.2.1.1, tktA, tktB; transketolase [EC:2.2.1.1]	up
Pentose and glucuronate interconversions
Locus_4809	E3.2.1.31, GUSB, uidA; beta-glucuronidase [EC:3.2.1.31]	up
Locus_18448	CRYL1; L-gulonate 3-dehydrogenase [EC:1.1.1.45]	up
Fructose and mannose metabolism
Locus_15430	E5.4.2.8, manB; phosphomannomutase [EC:5.4.2.8]	up
Galactose metabolism
Locus_2413	MGAM; maltase-glucoamylase [EC:3.2.1.20 3.2.1.3]	up
Pyruvate metabolism
Locus_1139	ACAC; acetyl-CoA carboxylase / biotin carboxylase [EC:6.4.1.2 6.3.4.14]	up
Glyoxylate and dicarboxylate metabolism
Locus_30862	E1.1.1.26; glyoxylate reductase [EC:1.1.1.26]	up
Propanoate metabolism
Locus_7596	E1.3.99.3, ACADM, acd; acyl-CoA dehydrogenase [EC:1.3.99.3]	up
Butanoate metabolism
Locus_19055	E4.1.1.15, gadB, gadA, GAD; glutamate decarboxylase [EC:4.1.1.15]	down
Inositol phosphate metabolism
Locus_27716	E5.5.1.4, INO1; myo-inositol-1-phosphate synthase [EC:5.5.1.4]	up
Locus_16974	E1.1.1.18, iolG; myo-inositol 2-dehydrogenase [EC:1.1.1.18]	up
Energy Metabolism
Oxidative phosphorylation
Locus_7546	COX17; cytochrome c oxidase assembly protein subunit 17	up
Methane metabolism
Locus_2359	E1.2.99.2L, cutL, coxL; carbon-monoxide dehydrogenase large subunit [EC:1.2.99.2]	up
Locus_14757	serC, PSAT1; phosphoserine aminotransferase [EC:2.6.1.52]	up
Nitrogen metabolism
Locus_2170	cah; carbonic anhydrase [EC:4.2.1.1]	down
Locus_47020	glsA, GLS; glutaminase [EC:3.5.1.2]	down
Locus_22004	E6.3.5.4, asnB; asparagine synthase (glutamine-hydrolysing) [EC:6.3.5.4]	up
Sulfur metabolism
Locus_6757	E2.3.1.31, metX; homoserine O-acetyltransferase [EC:2.3.1.31]	up
Lipid Metabolism
Fatty acid biosynthesis
Locus_36528	FASN; fatty acid synthase, animal type [EC:2.3.1.85]	up
Fatty acid elongation
Locus_7515	E3.1.2.2; palmitoyl-CoA hydrolase [EC:3.1.2.2]	up
Fatty acid metabolism
Locus_625	ACAA1; acetyl-CoA acyltransferase 1 [EC:2.3.1.16]	up
Locus_7189	E1.14.14.1; unspecific monooxygenase [EC:1.14.14.1]	down
Steroid biosynthesis
Locus_24217	DHCR7; 7-dehydrocholesterol reductase [EC:1.3.1.21]	up
Primary bile acid biosynthesis
Locus_2683	ACOT8, PTE; acyl-CoA thioesterase 8 [EC:3.1.2.27]	up
Locus_7902	BAAT; bile acid-CoA:amino acid N-acyltransferase [EC:2.3.1.65 3.1.2.2]	up
Steroid hormone biosynthesis
Locus_1840	CYP17; cytochrome P450, family 17, subfamily A (steroid 17alpha-monooxygenase) [EC:1.14.99.9]	up
Locus_15209	CYP17; cytochrome P450, family 17, subfamily A (steroid 17alpha-monooxygenase) [EC:1.14.99.9]	up
Locus_18163	STS; steryl-sulfatase [EC:3.1.6.2]	up
Locus_16612	HSD17B8; estradiol 17beta-dehydrogenase / testosterone 17beta-dehydrogenase / [EC:1.1.1.62 1.1.1.63]	up
Locus_1840	CYP1A1; cytochrome P450, family 1, subfamily A, polypeptide 1 [EC:1.14.14.1]	up
Locus_24609	CYP3A; cytochrome P450, family 3, subfamily A [EC:1.14.14.1]	up
Locus_24615	SRD5A1; 3-oxo-5-alpha-steroid 4-dehydrogenase 1 [EC:1.3.99.5]	up
Glycerophospholipid metabolism
Locus_6998	GNPAT; glyceronephosphate O-acyltransferase [EC:2.3.1.42]	up
Sphingolipid metabolism
Locus_7578	DEGS; sphingolipid delta-4 desaturase [EC:1.14.-.-]	up
Locus_35478	E3.2.1.45, GBA, srfJ; glucosylceramidase [EC:3.2.1.45]	up
Arachidonic acid metabolism
Locus_6173	CYP2J; cytochrome P450, family 2, subfamily J [EC:1.14.14.1]	down
Locus_15673	CYP4F; cytochrome P450, family 4, subfamily F (leukotriene-B4 20-monooxygenase) [EC:1.14.13.30]	up
Locus_17865	E5.3.99.2, PTGDS; prostaglandin-H2 D-isomerase [EC:5.3.99.2]	up
Locus_2996	TBXAS1, CYP5A; cytochrome P450, family 5, subfamily A (thromboxane-A synthase) [EC:5.3.99.5]	up
Nucleotide Metabolism
Purine metabolism
Locus_1769	purH; phosphoribosylaminoimidazolecarboxamide formyltransferase / IMP cyclohydrolase [EC:2.1.2.3 3.5.4.10]	up
Locus_5161	RPC1, POLR3A; DNA-directed RNA polymerase III subunit RPC1 [EC:2.7.7.6]	up
Locus_7985	RPC2, POLR3B; DNA-directed RNA polymerase III subunit RPC2 [EC:2.7.7.6]	up
Locus_62772	ureC; urease subunit alpha [EC:3.5.1.5]	up
Amino Acid Metabolism
Alanine, aspartate and glutamate metabolism
Locus_7326	AGXT2; alanine-glyoxylate transaminase / (R)-3-amino-2-methylpropionate-pyruvate transaminase [EC:2.6.1.44 2.6.1.40]	up
Glycine, serine and threonine metabolism
Locus_10679	E1.1.1.103, tdh; threonine 3-dehydrogenase [EC:1.1.1.103]	down
Locus_4323	E2.3.1.37, ALAS; 5-aminolevulinate synthase [EC:2.3.1.37]	up
Locus_9739	E1.1.99.1, betA, CHDH; choline dehydrogenase [EC:1.1.99.1]	up
Locus_15536	BHMT; betaine-homocysteine S-methyltransferase [EC:2.1.1.5]	down
Locus_7810	E4.3.1.17, sdaA; L-serine dehydratase [EC:4.3.1.17]	down
Locus_22889	SRR; serine racemase [EC:5.1.1.18]	up
Lysine biosynthesis
Locus_9560	lysA; diaminopimelate decarboxylase [EC:4.1.1.20]	up
Lysine degradation
Locus_8375	E1.14.11.8; trimethyllysine dioxygenase [EC:1.14.11.8]	up
Arginine and proline metabolism
Locus_9560	E4.1.1.17, ODC1, speC, speF; ornithine decarboxylase [EC:4.1.1.17]	up
Locus_20479	E1.5.99.8; proline dehydrogenase [EC:1.5.99.8]	down
Tyrosine metabolism
Locus_2266	E1.14.18.1; tyrosinase [EC:1.14.18.1]	down
Tryptophan metabolism
Locus_8765	INDO; indoleamine 2,3-dioxygenase [EC:1.13.11.52]	down
Locus_281	E4.1.1.45, ACMSD; aminocarboxymuconate-semialdehyde decarboxylase [EC:4.1.1.45]	down
Locus_4022	E2.1.1.4, ASMT; acetylserotonin N-methyltransferase [EC:2.1.1.4]	up
Metabolism of Other Amino Acids
beta-Alanine metabolism
Locus_26784	FMS1, AtPAO3; non-specific polyamine oxidase [EC:1.5.3.17]	up
Glutathione metabolism
Locus_6123	GCLC; glutamate--cysteine ligase catalytic subunit [EC:6.3.2.2]	up
Locus_6665	E2.5.1.18, gst; glutathione S-transferase [EC:2.5.1.18]	up
Locus_21789	E2.5.1.18, gst; glutathione S-transferase [EC:2.5.1.18]	up
Glycan Biosynthesis and Metabolism
N-Glycan biosynthesis
Locus_3246	B4GALT3; beta-1,4-galactosyltransferase 3 [EC:2.4.1.90 2.4.1.38 2.4.1.-]	up
Locus_13191	B4GALT3; beta-1,4-galactosyltransferase 3 [EC:2.4.1.90 2.4.1.38 2.4.1.-]	up
Other types of O-glycan biosynthesis
Locus_24548	POMGNT1; beta-1,2-N-acetylglucosaminyltransferase [EC:2.4.1.-]	up
Glycosaminoglycan degradation
Locus_15585	GALNS; N-acetylgalactosamine-6-sulfatase [EC:3.1.6.4]	up
Locus_16871	GALNS; N-acetylgalactosamine-6-sulfatase [EC:3.1.6.4]	up
Glycosphingolipid biosynthesis - lacto and neolacto series
Locus_25790	B3GALT2; beta-1,3-galactosyltransferase 2 [EC:2.4.1.-]	down
Other glycan degradation
Locus_20011	E3.2.1.25, MANBA, manB; beta-mannosidase [EC:3.2.1.25]	up
Metabolism of Cofactors and Vitamins
Vitamin B6 metabolism
Locus_6286	pdxS, pdx1; pyridoxine biosynthesis protein [EC:4.-.-.-]	up
Pantothenate and CoA biosynthesis
Locus_31356	VNN; pantetheine hydrolase [EC:3.5.1.92]	up
Biotin metabolism
Locus_31356	BTD; biotinidase [EC:3.5.1.12]	up
Folate biosynthesis
Locus_49727	E3.1.3.1, phoA, phoB; alkaline phosphatase [EC:3.1.3.1]	up
Retinol metabolism
Locus_5663	LRAT; phosphatidylcholine-retinol O-acyltransferase [EC:2.3.1.135]	down
Locus_15118	RDH5; retinol dehydrogenase [EC:1.1.1.-]	down
Locus_14502	CYP26A; cytochrome P450, family 26, subfamily A	up
Porphyrin and chlorophyll metabolism
Locus_15039	hemB, ALAD; porphobilinogen synthase [EC:4.2.1.24]	up
Locus_15560	hemF, CPOX; coproporphyrinogen III oxidase [EC:1.3.3.3]	up
Locus_7771	BLVRA, bvdR; biliverdin reductase [EC:1.3.1.24]	up
Ubiquinone and other terpenoid-quinone biosynthesis
Locus_11052	COQ7; ubiquinone biosynthesis monooxygenase Coq7 [EC:1.14.13.-]	up
Metabolism of Terpenoids and Polyketides
Limonene and pinene degradation
Locus_14839	cytochrome P450, family 2, subfamily J	down
Biosynthesis of Other Secondary Metabolites
Phenylpropanoid biosynthesis
Locus_4490	CYP98A8_9; cytochrome P450, family 98, subfamily A, polypeptide 8/9 [EC:1.14.13.-]	up
Xenobiotics Biodegradation and Metabolism
Drug metabolism - other enzymes
Locus_3701	E2.1.1.67, tpmT; thiopurine S-methyltransferase [EC:2.1.1.67]	up
Genetic Information Processing
Transcription
Spliceosome
Locus_8475	HSPA1_8; heat shock 70kDa protein 1/8	up
Locus_20269	HSPA1_8; heat shock 70kDa protein 1/8	up
Spliceosome [BR:ko03041]
Translation
Ribosome
Locus_15868	RP-L2, rplB; large subunit ribosomal protein L2	up
Aminoacyl-tRNA biosynthesis
Locus_26093	SARS, serS; seryl-tRNA synthetase [EC:6.1.1.11]	up
RNA transport
Locus_34372	RAN; GTP-binding nuclear protein Ran	up
Locus_61702	XPO5; exportin-5	up
Locus_386	EIF2B1; translation initiation factor eIF-2B subunit alpha	up
Ribosome biogenesis in eukaryotes
Locus_8621	EMG1, NEP1; essential for mitotic growth 1	up
Folding, Sorting and Degradation
Protein processing in endoplasmic reticulum
Locus_17557	HSPBP1; hsp70-interacting protein	up
Ubiquitin mediated proteolysis
Locus_8076	UBE3C; ubiquitin-protein ligase E3 C [EC:6.3.2.19]	up
Locus_4858	APC5; anaphase-promoting complex subunit 5	up
RNA degradation
Locus_35934	RRP40, EXOSC3; exosome complex component RRP40	up
Locus_12223	groEL, HSPD1; chaperonin GroEL	up
Replication and Repair
DNA replication
Locus_10426	RNASEH2A; ribonuclease H2 subunit A [EC:3.1.26.4]	down
Fanconi anemia pathway
Locus_33827	APITD1, CENPS, MHF1; centromere protein S	up
DNA repair and recombination proteins [BR:ko03400]
Environmental Information Processing
Membrane Transport
ABC transporters
Locus_1765	ABC-2.AB.A; antibiotic transport system ATP-binding protein	up
Locus_1043	ABCA3; ATP-binding cassette, subfamily A (ABC1), member 3	up
Locus_1765	ABCA3; ATP-binding cassette, subfamily A (ABC1), member 3	up
Locus_544	ABCB1; ATP-binding cassette, subfamily B (MDR/TAP), member 1	up
Locus_5026	ABCB1; ATP-binding cassette, subfamily B (MDR/TAP), member 1	up
Locus_10506	ABCB6; ATP-binding cassette, subfamily B (MDR/TAP), member 6	up
Locus_544	msbA; ATP-binding cassette, subfamily B, bacterial MsbA [EC:3.6.3.-]	up
Locus_5335	ABCC1; ATP-binding cassette, subfamily C (CFTR/MRP), member 1	up
Locus_12410	ABCD4, PXMP1L; ATP-binding cassette, subfamily D (ALD), member 4	up
Signal Transduction
MAPK signaling pathway
Locus_19449	DUSP, MKP; dual specificity phosphatase [EC:3.1.3.16 3.1.3.48]	up
TGF-beta signaling pathway
Locus_7381	MADHIP, SARA; MAD, mothers against decapentaplegic interacting protein	down
Signaling Molecules and Interaction
Neuroactive ligand-receptor interaction
Locus_10134	HTR1; 5-hydroxytryptamine receptor 1	down
Cytokine-cytokine receptor interaction
Locus_17412	TNFSF10, TRAIL; tumor necrosis factor ligand superfamily member 10	down
Locus_3722	TNFRSF11B, OPG; tumor necrosis factor receptor superfamily member 11B	up
ECM-receptor interaction
Locus_43515	ITGB6; integrin beta 6	down
Cellular Processes
Transport and Catabolism
Phagosome
Locus_32888	TUBA; tubulin alpha	up
Locus_2712	CTSL; cathepsin L [EC:3.4.22.15]	up
Locus_27565	TLR4; toll-like receptor 4	down
Lysosome
Locus_11201	CTSA; cathepsin A (carboxypeptidase C) [EC:3.4.16.5]	up
Locus_6940	CTSC; cathepsin C [EC:3.4.14.1]	up
Locus_9815	NPC2; Niemann-Pick C2 protein	up
Locus_17549	SLC11A, NRAMP; natural resistance-associated macrophage protein	up
Peroxisome
Locus_12243	HACL1; 2-hydroxyacyl-CoA lyase 1 [EC:4.1.-.-]	up
Locus_2445	DECR2; peroxisomal 2,4-dienoyl-CoA reductase [EC:1.3.1.34]	up
Regulation of autophagy
Locus_21017	VAC8; vacuolar protein 8	up
Cell Motility
Regulation of actin cytoskeleton
Locus_17774	BAIAP2, IRSP53; BAI1-associated protein 2	up
Cytoskeleton proteins [BR:ko04812]
Cell Growth and Death
Cell cycle
Locus_6410	CCNA; cyclin A	up
Locus_1469	CCNB; cyclin B	up
Locus_19299	BUB1; checkpoint serine/threonine-protein kinase [EC:2.7.11.1]	up
Cell cycle - yeast
Locus_25719	SWE1; mitosis inhibitor protein kinase SWE1 [EC:2.7.11.1]	up
Apoptosis
Locus_410	NFKBIA; NF-kappa-B inhibitor alpha	down
p53 signaling pathway
Locus_16966	BAI1; brain-specific angiogenesis inhibitor 1	down
Organismal Systems
Immune System
RIG-I-like receptor signaling pathway
Locus_19779	TRIM25, EFP; tripartite motif-containing protein 25	up
Locus_24501	TRIM25, EFP; tripartite motif-containing protein 25	down
Antigen processing and presentation
Locus_23524	IFI30, GILT; interferon, gamma-inducible protein 30	up
Endocrine System
Insulin signaling pathway
Locus_79	SREBP1, SREBF1; sterol regulatory element-binding transcription factor 1	up
Digestive System
Pancreatic secretion
Locus_4949	CLCA1; calcium-activated chloride channel family member 1	up
Locus_4949	CLCA4; calcium-activated chloride channel family member 4	up
Bile secretion
Locus_32191	AQP8; aquaporin-8	up
Locus_37123	SLC10A2, ASBT; solute carrier family 10 (sodium/bile acid cotransporter), member 2	up
Mineral absorption
Locus_24051	TRPM7; transient receptor potential cation channel subfamily M member 7 [EC:2.7.11.1]	up
Locus_1541	HEPH; hephaestin	up
Locus_18676	SLC30A1, ZNT1; solute carrier family 30 (zinc transporter), member 1	up
Excretory System
Vasopressin-regulated water reabsorption
Locus_10446	DYNLL; dynein light chain LC8-type	down
Aldosterone-regulated sodium reabsorption
Locus_18351	SCNN1A; nonvoltage-gated sodium channel 1 alpha	up
Locus_11478	SGK1; serum/glucocorticoid-regulated kinase 1 [EC:2.7.11.1]	up
Proximal tubule bicarbonate reclamation
Locus_927	SLC25A10, DIC; solute carrier family 25 (mitochondrial dicarboxylate transporter), member 10	up
Nervous System
Glutamatergic synapse
Locus_24519	SLC17A6_7_8; MFS transporter, ACS family, solute carrier family 17 (sodium-dependent inorganic phosphate cotransporter), member 6/7/8	down
Dopaminergic synapse
Locus_20840	SLC18A1_2, VMAT; MFS transporter, DHA1 family, solute carrier family 18 (vesicular amine transporter), member 1/2	up
Human Diseases
Cancers
Pathways in cancer
Locus_4579	RUNX1, AML1; runt-related transcription factor 1	up
Locus_20482	EGLN, HPH; hypoxia-inducible factor prolyl hydroxylase [EC:1.14.11.-]	up
Neurodegenerative Diseases
Amyotrophic lateral sclerosis (ALS)
Locus_934	TOM40; mitochondrial import receptor subunit TOM40	up
Infectious Diseases
Influenza A
Locus_10681	KPNA2; importin subunit alpha-2	up
Herpes simplex infection
Locus_19309	HCFC; host cell factor	up
