# Supplementary material for: De Novo Characterization of Japanese Scallop Mizuhopecten yessoensis Transcriptome and Analysis of Its Gene Expression following Cadmium Exposure
Source: PLoS One. 2013 May 31;8(5):e64485. doi: 10.1371/journal.pone.0064485 (PMC3669299; doi:10.1371/journal.pone.0064485)
Supplement: Table S7 — Primers for qRT-PCR validation. (XLSX) [file pone.0064485.s007.xlsx]

## Sheet: Sheet1
ALL primers used in our validation analysis
Primers used for Hzf3
Hzf3-G-F1	5' AGACCGTCCCTATCGTTG 3'
Hzf3-G-R1	5' ATGTGATGGTGATGTGGC 3'
Primers used for Nephrin
Nephrin-G-F1	5' CAACGAAGTGACAGGGAG 3'
Nephrin-G-R1	5' AGCGAGCAATGTGGATGGAATGTCA 3'
Primers used for Y-x1c
Y-x1c-G-F1	5' TCTCACTATTTCTCGCACCC 3'
Y-x1c-G-R1	5' CGACGCTCGTAGCCACTT 3'
Y-x1c-D-F1	5' GGAGGCGAGATTTGCTTA 3'
Y-x1c-D-R1	5' GACGTTGGGACTTGATGG 3'
Primers used for GPx
GPx-G-F1	5' TCGGCAGTGGAAGATGGT 3'
GPx-G-R1	5' GCTTGTCGTCCTGGGTTT 3'
Primers used for Hsp70
Hsp70-D-F1	5' GTTTGTCGCAAGAGTAGCA 3'
Hsp70-D-R1	5' ATAGGATTTGACGGGTGT 3'
Primers used for CYP
CYP-D-F1	5' TATGCCAAGGGCGACAAT 3'
CYP-D-R1	5' CTGCCTCAATGCGGTAAG 3'
Primers used for GIMAP1
GIMAP1-D-F1	5' CCGAACAACGGCAGAATA 3'
GIMAP1-D-R1	5' TGCAGCAAATGAGGGAAT 3'
Primers used for SPF27
SPF27-F1	5' CTTCAATCCCGACTGCCTAT 3'
SPF27-R1	5' TACTGACGAGCCCAACCC 3'
Primers used for Scramblase
Scramblase-F1	5' CTAATGCTTTGGCGTTTC 3'
Scramblase-R1	5' ACACCTGGTCGTTCCTAT 3'
